# Supplementary material for: Proteomic study of the membrane components of signalling cascades of Botrytis cinerea controlled by phosphorylation
Source: Sci Rep. 2019 Jul 8;9:9860. doi: 10.1038/s41598-019-46270-0 (PMC6614480; doi:10.1038/s41598-019-46270-0)
Supplement: Supplementary file 2 — Supplementary table S1 [file 41598_2019_46270_MOESM2_ESM.xlsx]

## Sheet: Manuscript
Proteomic study of the membrane components of signalling cascades of Botrytis cinerea controlled by phosphorylation.
Almudena Escobar-Niño1+, Eva Liñeiro1+, Francisco Amil2, Rafael Carrasco1, Cristina Chiva3,4, Carlos Fuentes5, Barbara Blanco-Ulate6, Jesús M. Cantoral Fernández1, Eduard Sabidó3,4, and Francisco Javier Fernández-Acero1

## Sheet: All Phosphopeptides
Protein.Group.Accessions	Peptide	Modification	Modified sequence	Phospho RS probabilities	Glu1	Glu2	Glu3	Glu4	Tcw1	Tcw2	Tcw3	Tcw4	COUNT Glu	COUNT Tcw
1177244;472241229	GGSEQWFTLK	S3(Phospho)	GGSEQWFTLK_S3(Phospho)	S(3): 100.0; T(8): 0.0	NA	NA	NA	NA	NA	NA	NA	18.9185	0	1
117938080	ADSLTEEQVSEFK	N-Term(Acetyl); S3(Phospho)	ADSLTEEQVSEFK_N-Term(Acetyl); S3(Phospho)	S(3): 93.2; T(5): 6.8; S(10): 0.0	NA	NA	NA	NA	NA	NA	NA	NA	0	0
120564539	RNTVSTPEGFRDEHIFR	T3(Phospho)	RNTVSTPEGFRDEHIFR_T3(Phospho)	T(3): 90.6; S(5): 9.3; T(6): 0.1	NA	22.5237	NA	NA	NA	NA	NA	NA	1	0
120564541	GSMADVPK	S2(Phospho)	GSMADVPK_S2(Phospho)	S(2): 100.0	20.9885	NA	NA	NA	NA	NA	NA	NA	1	0
120564541	KGSMADVPK	S3(Phospho); M4(Oxidation)	KGSMADVPK_S3(Phospho); M4(Oxidation)	S(3): 100.0	18.2534	18.3956	NA	NA	NA	NA	NA	NA	2	0
120564541	KGSMADVPK	S3(Phospho)	KGSMADVPK_S3(Phospho)	S(3): 100.0	NA	24.1285	NA	23.9904	NA	NA	NA	NA	2	0
120564541	KPPSRKGSMADVPK	S4(Phospho); S8(Phospho)	KPPSRKGSMADVPK_S4(Phospho); S8(Phospho)	S(4): 100.0; S(8): 100.0	NA	NA	NA	NA	NA	NA	23.6407	NA	0	1
120564541	KPPSRKGSMADVPK	S4(Phospho); S8(Phospho); M9(Oxidation)	KPPSRKGSMADVPK_S4(Phospho); S8(Phospho); M9(Oxidation)	S(4): 100.0; S(8): 100.0	NA	NA	NA	NA	NA	NA	NA	NA	0	0
14456048	SMEGAYDHNINPFLGSNDPR	S1(Phospho); M2(Oxidation)	SMEGAYDHNINPFLGSNDPR_S1(Phospho); M2(Oxidation)	S(1): 100.0; Y(6): 0.0; S(16): 0.0	NA	NA	NA	22.0142	NA	NA	NA	NA	1	0
14456048	TKTVPDAPPSIQK	T3(Phospho)	TKTVPDAPPSIQK_T3(Phospho)	T(1): 0.2; T(3): 99.8; S(10): 0.0	NA	NA	NA	21.4558	NA	NA	NA	NA	1	0
14456048	TVPDAPPSIQK	T1(Phospho)	TVPDAPPSIQK_T1(Phospho)	T(1): 100.0; S(8): 0.0	NA	NA	NA	23.4812	NA	NA	NA	NA	1	0
154289152	IESPSIMAMVEEPTSEAQSR	S5(Phospho); M7(Oxidation); M9(Oxidation)	IESPSIMAMVEEPTSEAQSR_S5(Phospho); M7(Oxidation); M9(Oxidation)	S(3): 9.5; S(5): 90.5; T(14): 0.0; S(15): 0.0; S(19): 0.0	NA	20.5379	NA	NA	NA	NA	NA	NA	1	0
154289185	APSATSPAPEETETTTATILSLRK	S6(Phospho)	APSATSPAPEETETTTATILSLRK_S6(Phospho)	S(3): 0.0; T(5): 1.1; S(6): 98.9; T(12): 0.0; T(14): 0.0; T(15): 0.0; T(16): 0.0; T(18): 0.0; S(21): 0.0	NA	22.4196	NA	NA	NA	NA	NA	NA	1	0
154289220	FDVEGEEVLPTASPK	S13(Phospho)	FDVEGEEVLPTASPK_S13(Phospho)	T(11): 0.0; S(13): 100.0	NA	NA	NA	NA	NA	NA	21.357	21.0844	0	2
154289250	APTHSPHDPETSSSPISAEDSQK	S5(Phospho)	APTHSPHDPETSSSPISAEDSQK_S5(Phospho)	T(3): 7.1; S(5): 92.9; T(11): 0.0; S(12): 0.0; S(13): 0.0; S(14): 0.0; S(17): 0.0; S(21): 0.0	NA	NA	NA	NA	NA	20.4245	20.9025	NA	0	2
154289333	DASGEDGESTAPETR	S3(Phospho)	DASGEDGESTAPETR_S3(Phospho)	S(3): 99.9; S(9): 0.0; T(10): 0.0; T(14): 0.0	NA	NA	NA	NA	NA	NA	NA	19.7681	0	1
154289333	KPSTLDQLQNSSRDASGEDGESTAPETR	S12(Phospho); S16(Phospho)	KPSTLDQLQNSSRDASGEDGESTAPETR_S12(Phospho); S16(Phospho)	S(3): 0.0; T(4): 0.0; S(11): 2.7; S(12): 97.3; S(16): 99.9; S(22): 0.0; T(23): 0.0; T(27): 0.0	NA	NA	NA	NA	NA	NA	23.7212	NA	0	1
154289333	SISKGEEDVPEQEGEK	S1(Phospho)	SISKGEEDVPEQEGEK_S1(Phospho)	S(1): 100.0; S(3): 0.0	21.4819	21.5896	NA	22.2899	23.1022	24.3269	24.7091	24.5302	3	4
154289504	STSRPVTPASPR	N-Term(Acetyl); S10(Phospho)	STSRPVTPASPR_N-Term(Acetyl); S10(Phospho)	S(1): 0.0; T(2): 0.0; S(3): 0.0; T(7): 8.9; S(10): 91.1	NA	NA	NA	NA	20.9256	21.5555	NA	NA	0	2
154289507	RKSSLPWLNK	S3(Phospho)	RKSSLPWLNK_S3(Phospho)	S(3): 99.5; S(4): 0.5	NA	NA	NA	NA	NA	NA	NA	NA	0	0
154289507	SSLPWLNK	S2(Phospho)	SSLPWLNK_S2(Phospho)	S(1): 50.0; S(2): 50.0	NA	NA	NA	NA	NA	NA	NA	21.1484	0	1
154289543	RAESIETTADSVV	S4(Phospho)	RAESIETTADSVV_S4(Phospho)	S(4): 100.0; T(7): 0.0; T(8): 0.0; S(11): 0.0	NA	NA	NA	NA	NA	21.9533	22.6124	22.4128	0	3
154289637	SQVQEEDNTPILGGNR	T9(Phospho)	SQVQEEDNTPILGGNR_T9(Phospho)	S(1): 0.0; T(9): 100.0	20.9148	20.7228	NA	21.391	NA	21.0744	21.555	21.3055	3	3
154289679	RATGNITTGIPIEEK	T3(Phospho)	RATGNITTGIPIEEK_T3(Phospho)	T(3): 100.0; T(7): 0.0; T(8): 0.0	24.2192	23.5103	22.1237	23.3195	NA	NA	NA	NA	4	0
154289718	SDASGKPTSEVDEK	S9(Phospho)	SDASGKPTSEVDEK_S9(Phospho)	S(1): 0.0; S(4): 0.0; T(8): 0.4; S(9): 99.6	21.4929	21.1489	19.4297	21.7547	NA	19.6955	NA	NA	4	1
154289769	RSLSHDTVPHAGK	S2(Phospho)	RSLSHDTVPHAGK_S2(Phospho)	S(2): 7.4; S(4): 92.6; T(7): 0.0	NA	NA	NA	NA	NA	NA	21.3415	NA	0	1
154289769	SLSHDTVPHAGK	S1(Phospho)	SLSHDTVPHAGK_S1(Phospho)	S(1): 99.7; S(3): 0.3; T(6): 0.0	22.4474	24.9155	NA	24.8065	24.1772	24.7975	25.5002	25.1617	3	4
154289808	TASPASSPQTNPTR	S3(Phospho)	TASPASSPQTNPTR_S3(Phospho)	T(1): 6.8; S(3): 93.2; S(6): 0.0; S(7): 0.0; T(10): 0.0; T(13): 0.0	NA	NA	18.6009	20.0497	NA	20.5016	NA	20.4983	2	2
154289817	ERLVGPGAGLLAPSPGAFVYGDK	S14(Phospho)	ERLVGPGAGLLAPSPGAFVYGDK_S14(Phospho)	S(14): 50.0; Y(20): 50.0	NA	NA	NA	NA	NA	NA	21.309	19.8296	0	2
154289817	ERLVGPGAGLLAPSPGAFVYGDKK	S14(Phospho)	ERLVGPGAGLLAPSPGAFVYGDKK_S14(Phospho)	S(14): 92.5; Y(20): 7.5	NA	NA	NA	NA	NA	NA	20.7358	NA	0	1
154289817	LVGPGAGLLAPSPGAFVYGDKK	S12(Phospho)	LVGPGAGLLAPSPGAFVYGDKK_S12(Phospho)	S(12): 100.0; Y(18): 0.0	NA	19.165	NA	NA	NA	NA	19.1224	NA	1	1
154289817	NAADSIEDISETIDSGSK	S5(Phospho)	NAADSIEDISETIDSGSK_S5(Phospho)	S(5): 100.0; S(10): 0.0; T(12): 0.0; S(15): 0.0; S(17): 0.0	NA	NA	NA	NA	NA	NA	21.6582	NA	0	1
154289990	FQYTYYLPASPSAEVR	S10(Phospho)	FQYTYYLPASPSAEVR_S10(Phospho)	Y(3): 0.0; T(4): 0.0; Y(5): 0.0; Y(6): 0.0; S(10): 94.2; S(12): 5.8	NA	NA	NA	NA	NA	19.4196	20.619	NA	0	2
154290050	NSNSSSGRPTLSPHTSSNNLR	S12(Phospho)	NSNSSSGRPTLSPHTSSNNLR_S12(Phospho)	S(2): 0.0; S(4): 0.0; S(5): 0.0; S(6): 0.0; T(10): 0.1; S(12): 99.7; T(15): 0.1; S(16): 0.0; S(17): 0.0	NA	NA	NA	NA	NA	NA	22.9601	NA	0	1
154290050	SGHSLSNNIIVK	S4(Phospho)	SGHSLSNNIIVK_S4(Phospho)	S(1): 0.5; S(4): 99.5; S(6): 0.0	NA	NA	NA	20.2927	NA	21.0219	21.7175	21.1236	1	3
154290079	LVVVDRPSSPDTK	S9(Phospho)	LVVVDRPSSPDTK_S9(Phospho)	S(8): 0.3; S(9): 99.7; T(12): 0.0	22.1663	22.4466	20.8284	22.1735	20.927	21.2297	21.9169	NA	4	3
154290079	SNSTLSLTGVASSPVEPPLHTR	T4(Phospho); S6(Phospho)	SNSTLSLTGVASSPVEPPLHTR_T4(Phospho); S6(Phospho)	S(1): 4.6; S(3): 45.9; T(4): 45.9; S(6): 12.7; T(8): 90.9; S(12): 0.0; S(13): 0.0; T(21): 0.0	NA	NA	NA	NA	NA	NA	20.8806	NA	0	1
154290109	TVKSDLTR	S4(Phospho)	TVKSDLTR_S4(Phospho)	T(1): 0.0; S(4): 100.0; T(7): 0.0	21.2375	NA	NA	NA	NA	NA	NA	NA	1	0
154290376	APPRSPSPVEK	S7(Phospho)	APPRSPSPVEK_S7(Phospho)	S(5): 0.4; S(7): 99.6	23.0917	NA	NA	NA	23.1498	NA	NA	25.1195	1	2
154290376	APPRSPSPVEKTPTK	S5(Phospho); T12(Phospho)	APPRSPSPVEKTPTK_S5(Phospho); T12(Phospho)	S(5): 9.3; S(7): 90.7; T(12): 98.9; T(14): 1.1	NA	NA	NA	NA	NA	NA	23.2049	NA	0	1
154290392	KQSHSGLSDGTDSPGTPLTSR	S3(Phospho)	KQSHSGLSDGTDSPGTPLTSR_S3(Phospho)	S(3): 49.7; S(5): 49.7; S(8): 0.6; T(11): 0.0; S(13): 0.0; T(16): 0.0; T(19): 0.0; S(20): 0.0	NA	NA	NA	NA	NA	21.4784	22.0027	NA	0	2
154290394	AHDEVSESELDIEER	S6(Phospho)	AHDEVSESELDIEER_S6(Phospho)	S(6): 99.6; S(8): 0.4	NA	NA	NA	NA	NA	NA	21.601	NA	0	1
154290394	AHTFAESPR	S7(Phospho)	AHTFAESPR_S7(Phospho)	T(3): 0.0; S(7): 100.0	NA	20.6817	NA	NA	NA	NA	NA	NA	1	0
154290542	EDDSGIFDLK	S4(Phospho)	EDDSGIFDLK_S4(Phospho)	S(4): 100.0	NA	NA	NA	NA	NA	NA	21.3917	NA	0	1
154290570	RLSIGAFEDSR	S3(Phospho)	RLSIGAFEDSR_S3(Phospho)	S(3): 100.0; S(10): 0.0	NA	NA	NA	NA	NA	NA	20.5592	NA	0	1
154290636	GEEVFTDEDE	T6(Phospho)	GEEVFTDEDE_T6(Phospho)	T(6): 100.0	NA	NA	NA	NA	NA	22.1616	NA	NA	0	1
154290636	KRGEEVFTDEDE	T8(Phospho)	KRGEEVFTDEDE_T8(Phospho)	T(8): 100.0	NA	20.5961	NA	20.3559	NA	26.0374	26.5411	26.5641	2	3
154290636	LSSAELRK	S3(Phospho)	LSSAELRK_S3(Phospho)	S(2): 6.2; S(3): 93.8	NA	NA	NA	NA	NA	NA	19.6772	NA	0	1
154290636	RGEEVFTDEDE	T7(Phospho)	RGEEVFTDEDE_T7(Phospho)	T(7): 100.0	26.4082	26.5283	25.6889	27.0255	26.5885	28.3058	28.8934	28.7682	4	4
154290747	RASEGSQLLK	S3(Phospho)	RASEGSQLLK_S3(Phospho)	S(3): 98.5; S(6): 1.5	NA	NA	NA	22.7897	20.5337	NA	NA	NA	1	1
154290941	SGRDAREDTVDTPSLIVK	T9(Phospho)	SGRDAREDTVDTPSLIVK_T9(Phospho)	S(1): 0.2; T(9): 99.8; T(12): 0.0; S(14): 0.0	NA	22.3956	NA	NA	NA	NA	NA	NA	1	0
154291032	STSPENLNTQLGR	S3(Phospho)	STSPENLNTQLGR_S3(Phospho)	S(1): 5.9; T(2): 5.9; S(3): 88.3; T(9): 0.0	21.9763	22.4697	NA	22.6745	NA	NA	20.9287	NA	3	1
154291059	DKPIEVSDDEDEIK	S7(Phospho)	DKPIEVSDDEDEIK_S7(Phospho)	S(7): 100.0	NA	NA	NA	NA	NA	NA	21.8471	NA	0	1
154291120	GVSSGLDVGGQK	S4(Phospho)	GVSSGLDVGGQK_S4(Phospho)	S(3): 0.7; S(4): 99.3	NA	NA	NA	NA	NA	21.7148	NA	NA	0	1
154291120	GVSSGLDVGGQKK	S4(Phospho)	GVSSGLDVGGQKK_S4(Phospho)	S(3): 0.1; S(4): 99.9	NA	NA	NA	NA	NA	23.5487	NA	NA	0	1
154291120	HDQSATTNIPSNTGEVAPAYEK	S11(Phospho)	HDQSATTNIPSNTGEVAPAYEK_S11(Phospho)	S(4): 0.0; T(6): 0.0; T(7): 0.0; S(11): 99.4; T(13): 0.6; Y(20): 0.0	NA	NA	NA	NA	NA	NA	23.7566	NA	0	1
154291141	SEGMQTPDSPSETEK	M4(Oxidation); T6(Phospho)	SEGMQTPDSPSETEK_M4(Oxidation); T6(Phospho)	S(1): 0.0; T(6): 100.0; S(9): 0.0; S(11): 0.0; T(13): 0.0	NA	NA	NA	NA	NA	20.6201	20.2813	19.7384	0	3
154291157	GASPYNPPPAGAAPTSR	S3(Phospho)	GASPYNPPPAGAAPTSR_S3(Phospho)	S(3): 99.5; Y(5): 0.5; T(15): 0.0; S(16): 0.0	24.5553	24.5639	23.5645	25.0926	25.4843	26.1884	26.4485	26.0688	4	4
154291157	NNRLSTLFDGAEGDDFLTDISANK	S5(Phospho)	NNRLSTLFDGAEGDDFLTDISANK_S5(Phospho)	S(5): 94.0; T(6): 6.0; T(18): 0.0; S(21): 0.0	NA	21.4779	20.5008	NA	21.6249	22.7058	22.7815	22.6677	2	4
154291157	NTTPSAPPPSK	T3(Phospho)	NTTPSAPPPSK_T3(Phospho)	T(2): 0.0; T(3): 100.0; S(5): 0.0; S(10): 0.0	21.0669	NA	NA	21.0007	17.9242	20.4927	NA	20.4575	2	3
154291159	TQSGQQQQQLNDDQLR	S3(Phospho)	TQSGQQQQQLNDDQLR_S3(Phospho)	T(1): 0.1; S(3): 99.9	22.3324	23.9768	22.1959	24.0303	23.3367	24.3651	24.8601	24.3017	4	4
154291267	RSLSLAER	S4(Phospho)	RSLSLAER_S4(Phospho)	S(2): 7.2; S(4): 92.8	NA	20.8243	NA	NA	NA	NA	NA	NA	1	0
154291349	LDTNIIK	T3(Phospho)	LDTNIIK_T3(Phospho)	T(3): 100.0	NA	22.7588	NA	22.1961	NA	NA	NA	NA	2	0
154291349	SQSSLALQGK	S1(Phospho)	SQSSLALQGK_S1(Phospho)	S(1): 94.8; S(3): 4.9; S(4): 0.3	NA	NA	NA	20.7925	NA	NA	NA	NA	1	0
154291349	VLPTDENNLSKLDTNIIK	S10(Phospho)	VLPTDENNLSKLDTNIIK_S10(Phospho)	T(4): 0.1; S(10): 12.5; T(14): 87.4	NA	20.7969	NA	NA	NA	NA	NA	NA	1	0
154291373	ELTPIVEQDK	T3(Phospho)	ELTPIVEQDK_T3(Phospho)	T(3): 100.0	NA	NA	NA	20.8749	NA	NA	22.3328	21.9286	1	2
154291444	ATRSPIEDDEDDVINK	S4(Phospho)	ATRSPIEDDEDDVINK_S4(Phospho)	T(2): 0.2; S(4): 99.8	20.9943	NA	20.7128	21.3368	21.4856	22.4136	21.7748	22.4013	3	4
154291444	EVSTTPVNEEEETLGQR	T5(Phospho)	EVSTTPVNEEEETLGQR_T5(Phospho)	S(3): 6.8; T(4): 0.5; T(5): 92.7; T(13): 0.0	NA	NA	NA	NA	NA	20.9277	21.6946	NA	0	2
154291448	RQTAAASTPSTPTPAAR	T3(Phospho)	RQTAAASTPSTPTPAAR_T3(Phospho)	T(3): 100.0; S(7): 0.0; T(8): 0.0; S(10): 0.0; T(11): 0.0; T(13): 0.0	NA	NA	NA	21.8215	NA	NA	NA	NA	1	0
154291489	SKVDYDALPSSPTSK	S11(Phospho)	SKVDYDALPSSPTSK_S11(Phospho)	S(1): 0.0; Y(5): 0.0; S(10): 0.4; S(11): 93.0; T(13): 0.4; S(14): 6.1	23.9468	23.7983	NA	24.3255	NA	22.927	23.1063	NA	3	2
154291489	VDYDALPSSPTSK	S9(Phospho)	VDYDALPSSPTSK_S9(Phospho)	Y(3): 0.0; S(8): 6.9; S(9): 93.0; T(11): 0.1; S(12): 0.1	21.8203	NA	20.6186	NA	NA	NA	NA	NA	2	0
154291611	DGSSASSSEITKPSK	S6(Phospho)	DGSSASSSEITKPSK_S6(Phospho)	S(3): 0.6; S(4): 7.1; S(6): 91.7; S(7): 0.6; S(8): 0.1; T(11): 0.0; S(14): 0.0	20.964	NA	NA	NA	NA	NA	NA	NA	1	0
154291650	TNTPTPTTHHEDVTK	T5(Phospho)	TNTPTPTTHHEDVTK_T5(Phospho)	T(1): 0.0; T(3): 0.8; T(5): 98.4; T(7): 0.8; T(8): 0.1; T(14): 0.0	NA	NA	NA	NA	NA	22.0728	20.3099	NA	0	2
154291670	VAAATGEIQPSSGAVTPDARPTSAR	T16(Phospho)	VAAATGEIQPSSGAVTPDARPTSAR_T16(Phospho)	T(5): 0.0; S(11): 0.9; S(12): 0.9; T(16): 98.2; T(22): 0.0; S(23): 0.0	NA	NA	NA	NA	20.8327	21.6145	21.7397	21.9328	0	4
154291670	VAAATGEIQPSSGAVTPDARPTSARQENEAR	S23(Phospho)	VAAATGEIQPSSGAVTPDARPTSARQENEAR_S23(Phospho)	T(5): 0.0; S(11): 0.0; S(12): 0.0; T(16): 0.0; T(22): 12.7; S(23): 87.3	20.8285	20.7392	NA	NA	NA	NA	NA	NA	2	0
154291953	DSSDLLSSLGSTSPEHAFLK	T12(Phospho)	DSSDLLSSLGSTSPEHAFLK_T12(Phospho)	S(2): 0.0; S(3): 0.0; S(7): 0.0; S(8): 0.0; S(11): 0.9; T(12): 98.1; S(13): 0.9	NA	NA	NA	NA	NA	NA	19.9055	NA	0	1
154291961	TLVGAESPGLVTPSR	S7(Phospho)	TLVGAESPGLVTPSR_S7(Phospho)	T(1): 0.0; S(7): 100.0; T(12): 0.0; S(14): 0.0	22.096	21.5212	NA	NA	NA	NA	22.2337	NA	2	1
154291974	SLGAENAEPSEIFDPDQTATPAPESPTKK	S25(Phospho)	SLGAENAEPSEIFDPDQTATPAPESPTKK_S25(Phospho)	S(1): 0.0; S(10): 0.0; T(18): 0.0; T(20): 0.0; S(25): 50.0; T(27): 50.0	NA	NA	NA	NA	NA	NA	23.3017	22.7944	0	2
154291974	VVVESSDEDEGMEVK	S5(Phospho); M12(Oxidation)	VVVESSDEDEGMEVK_S5(Phospho); M12(Oxidation)	S(5): 50.0; S(6): 50.0	NA	NA	NA	NA	NA	NA	19.9448	NA	0	1
154291974	VVVESSDEDEGMEVKVEEEDDEEEFTPAPK	S5(Phospho); S6(Phospho); M12(Oxidation)	VVVESSDEDEGMEVKVEEEDDEEEFTPAPK_S5(Phospho); S6(Phospho); M12(Oxidation)	S(5): 100.0; S(6): 100.0; T(26): 0.0	NA	NA	NA	NA	NA	NA	NA	19.9872	0	1
154292055	ATSVDFGHVR	S3(Phospho)	ATSVDFGHVR_S3(Phospho)	T(2): 0.0; S(3): 100.0	21.8016	NA	NA	21.5257	21.713	22.3299	22.7039	22.1392	2	4
154292055	ELSESSEELGIAEDEYFSR	S5(Phospho)	ELSESSEELGIAEDEYFSR_S5(Phospho)	S(3): 5.0; S(5): 47.5; S(6): 47.5; Y(16): 0.0; S(18): 0.0	NA	NA	NA	NA	NA	NA	20.3917	NA	0	1
154292055	SREGLVDEAAEDSPSYR	S1(Phospho)	SREGLVDEAAEDSPSYR_S1(Phospho)	S(1): 100.0; S(13): 0.0; S(15): 0.0; Y(16): 0.0	NA	NA	NA	NA	NA	20.2729	21.1399	NA	0	2
154292059	KIPTPPSR	T4(Phospho)	KIPTPPSR_T4(Phospho)	T(4): 100.0; S(7): 0.0	25.3731	25.0475	NA	NA	24.366	NA	23.5629	24.0589	2	3
154292059	RKSTEDVDEPVAKPSK	S3(Phospho)	RKSTEDVDEPVAKPSK_S3(Phospho)	S(3): 50.0; T(4): 50.0; S(15): 0.0	NA	NA	NA	NA	NA	NA	NA	NA	0	0
154292059	TDDWVAPERDADAESDDESAAADAR	S15(Phospho)	TDDWVAPERDADAESDDESAAADAR_S15(Phospho)	T(1): 0.0; S(15): 100.0; S(19): 0.0	NA	NA	NA	NA	NA	NA	NA	21.437	0	1
154292141	KKEPSPPPPPPMSSR	S5(Phospho); M12(Oxidation)	KKEPSPPPPPPMSSR_S5(Phospho); M12(Oxidation)	S(5): 100.0; S(13): 0.0; S(14): 0.0	NA	NA	NA	NA	NA	21.9459	NA	NA	0	1
154292187	EMQGVLKQESNEDLAEGEDE	M2(Oxidation); S10(Phospho)	EMQGVLKQESNEDLAEGEDE_M2(Oxidation); S10(Phospho)	S(10): 100.0	NA	NA	NA	NA	NA	20.0202	21.2137	20.7157	0	3
154292451	IQSHIFSEK	S3(Phospho)	IQSHIFSEK_S3(Phospho)	S(3): 100.0; S(7): 0.0	NA	NA	NA	21.7522	NA	NA	NA	NA	1	0
154292599	IEESPIRSSNEK	S9(Phospho)	IEESPIRSSNEK_S9(Phospho)	S(4): 0.0; S(8): 6.5; S(9): 93.5	20.6435	NA	NA	NA	NA	NA	NA	NA	1	0
154292751	LPGSATKPAESGEETEK	S11(Phospho)	LPGSATKPAESGEETEK_S11(Phospho)	S(4): 0.0; T(6): 0.0; S(11): 100.0; T(15): 0.0	NA	NA	NA	NA	NA	20.2394	20.6841	20.5668	0	3
154292751	NEPGSPTDTGR	S5(Phospho)	NEPGSPTDTGR_S5(Phospho)	S(5): 92.1; T(7): 7.9; T(9): 0.0	NA	NA	NA	NA	NA	NA	18.7042	NA	0	1
154292751	RLSSEDEVSR	S3(Phospho)	RLSSEDEVSR_S3(Phospho)	S(3): 93.6; S(4): 6.4; S(9): 0.0	NA	NA	NA	NA	20.025	NA	21.5629	21.1819	0	3
154292760	RRMSGLSAAAGMDGAGDEK	M3(Oxidation); S4(Phospho); M12(Oxidation)	RRMSGLSAAAGMDGAGDEK_M3(Oxidation); S4(Phospho); M12(Oxidation)	S(4): 100.0; S(7): 0.0	NA	NA	NA	NA	NA	18.8378	NA	NA	0	1
154292926	TDAAAAPATATDATEPAAEGTAPEVK	T9(Phospho)	TDAAAAPATATDATEPAAEGTAPEVK_T9(Phospho)	T(1): 0.1; T(9): 81.1; T(11): 9.4; T(14): 9.4; T(21): 0.0	NA	21.7139	NA	NA	NA	NA	NA	NA	1	0
154292948	AIEAAENSDSDVEQDER	S8(Phospho)	AIEAAENSDSDVEQDER_S8(Phospho)	S(8): 50.0; S(10): 50.0	NA	NA	NA	NA	NA	NA	17.7652	NA	0	1
154292954	TNTQYEETEVAHTRSDDEK	S15(Phospho)	TNTQYEETEVAHTRSDDEK_S15(Phospho)	T(1): 0.0; T(3): 0.0; Y(5): 0.0; T(8): 0.0; T(13): 0.0; S(15): 100.0	NA	NA	NA	NA	20.8817	21.8782	22.1431	22.2644	0	4
154292960	SVAGSGPAEATSPMGPLSPTSPADSK	S12(Phospho); M14(Oxidation)	SVAGSGPAEATSPMGPLSPTSPADSK_S12(Phospho); M14(Oxidation)	S(1): 0.0; S(5): 0.0; T(11): 1.2; S(12): 98.8; S(18): 0.0; T(20): 0.0; S(21): 0.0; S(25): 0.0	NA	NA	NA	NA	NA	NA	21.6333	21.6641	0	2
154293108	AGATVPTRSDSQSSINSNR	S11(Phospho)	AGATVPTRSDSQSSINSNR_S11(Phospho)	T(4): 0.0; T(7): 0.0; S(9): 0.2; S(11): 99.6; S(13): 0.2; S(14): 0.0; S(17): 0.0	20.1465	NA	NA	NA	NA	NA	NA	NA	1	0
154293124	AFDPSAKSPK	S8(Phospho)	AFDPSAKSPK_S8(Phospho)	S(5): 50.0; S(8): 50.0	NA	NA	NA	NA	NA	20.6791	20.9287	20.8109	0	3
154293132	GNVRPQSGSGNTGIDSAAVVK	S9(Phospho)	GNVRPQSGSGNTGIDSAAVVK_S9(Phospho)	S(7): 99.3; S(9): 0.7; T(12): 0.0; S(16): 0.0	NA	20.5699	NA	21.0525	NA	NA	NA	NA	2	0
154293205	SLSNTLGEFLR	S3(Phospho)	SLSNTLGEFLR_S3(Phospho)	S(1): 0.3; S(3): 49.8; T(5): 49.8	NA	NA	NA	NA	NA	NA	17.8289	NA	0	1
154293383	SSTFPAQVPDEEALR	T3(Phospho)	SSTFPAQVPDEEALR_T3(Phospho)	S(1): 5.5; S(2): 5.5; T(3): 88.9	21.7607	22.8666	NA	22.2735	NA	NA	NA	21.4209	3	1
154293412	MSDSVEGSPR	S8(Phospho)	MSDSVEGSPR_S8(Phospho)	S(2): 0.0; S(4): 0.0; S(8): 100.0	20.5972	19.4826	NA	20.6984	NA	NA	NA	NA	3	0
154293693	RLSVTGGINR	S3(Phospho)	RLSVTGGINR_S3(Phospho)	S(3): 93.1; T(5): 6.9	21.8027	21.1227	NA	NA	NA	NA	NA	NA	2	0
154293779	RPSEEFSPTPNPEQIPR	S3(Phospho)	RPSEEFSPTPNPEQIPR_S3(Phospho)	S(3): 100.0; S(7): 0.0; T(9): 0.0	NA	NA	NA	NA	NA	NA	21.4943	NA	0	1
154293779	RPSEEFSPTPNPEQIPRK	S3(Phospho)	RPSEEFSPTPNPEQIPRK_S3(Phospho)	S(3): 100.0; S(7): 0.0; T(9): 0.0	NA	NA	NA	NA	NA	21.3213	22.2783	NA	0	2
154293834	TSSLSSVGSDGSR	S3(Phospho)	TSSLSSVGSDGSR_S3(Phospho)	T(1): 6.9; S(2): 6.9; S(3): 86.2; S(5): 0.1; S(6): 0.1; S(9): 0.0; S(12): 0.0	21.023	21.5069	NA	NA	NA	21.6127	21.8981	21.8187	2	3
154293891	LSEIGPATPDR	T8(Phospho)	LSEIGPATPDR_T8(Phospho)	S(2): 0.0; T(8): 100.0	20.7765	NA	NA	21.3703	NA	NA	19.8638	NA	2	1
154293891	LSEIGPATPDRTR	T8(Phospho)	LSEIGPATPDRTR_T8(Phospho)	S(2): 0.0; T(8): 100.0; T(12): 0.0	22.7456	NA	21.857	22.0654	NA	NA	NA	NA	3	0
154294023	TIQTGDGGSDDEEEEDPSVLLK	S9(Phospho)	TIQTGDGGSDDEEEEDPSVLLK_S9(Phospho)	T(1): 0.0; T(4): 0.0; S(9): 100.0; S(18): 0.0	NA	NA	NA	NA	NA	22.2167	22.9559	22.8982	0	3
154294102	DVEMKDGDSDIGNEDSIK	M4(Oxidation); S9(Phospho)	DVEMKDGDSDIGNEDSIK_M4(Oxidation); S9(Phospho)	S(9): 100.0; S(16): 0.0	NA	NA	NA	NA	NA	NA	20.3698	NA	0	1
154294361	STTTGISSPGSSSAR	S8(Phospho)	STTTGISSPGSSSAR_S8(Phospho)	S(1): 0.0; T(2): 0.0; T(3): 0.0; T(4): 0.0; S(7): 0.1; S(8): 99.9; S(11): 0.1; S(12): 0.0; S(13): 0.0	NA	NA	NA	NA	NA	NA	20.1289	NA	0	1
154294392	RTPSGMFMPYEEDEDDAVSEGLFGK	T2(Phospho); M6(Oxidation); M8(Oxidation)	RTPSGMFMPYEEDEDDAVSEGLFGK_T2(Phospho); M6(Oxidation); M8(Oxidation)	T(2): 50.0; S(4): 50.0; Y(10): 0.0; S(19): 0.0	NA	NA	NA	NA	NA	22.7836	NA	NA	0	1
154294626	FLSADNIK	S3(Phospho)	FLSADNIK_S3(Phospho)	S(3): 100.0	NA	NA	NA	NA	NA	NA	NA	19.4493	0	1
154294754	RRASNATAGTADTEGDNATALPGTTADADK	S4(Phospho)	RRASNATAGTADTEGDNATALPGTTADADK_S4(Phospho)	S(4): 100.0; T(7): 0.0; T(10): 0.0; T(13): 0.0; T(19): 0.0; T(24): 0.0; T(25): 0.0	24.2109	23.8828	23.2887	24.8257	22.7578	23.505	24.0464	23.7509	4	4
154294754	RVLSGQTAALPATR	S4(Phospho)	RVLSGQTAALPATR_S4(Phospho)	S(4): 89.1; T(7): 10.9; T(13): 0.0	NA	NA	NA	NA	NA	NA	20.6396	NA	0	1
154294754	SARDESSTNLTK	S6(Phospho)	SARDESSTNLTK_S6(Phospho)	S(1): 0.0; S(6): 1.3; S(7): 1.3; T(8): 97.4; T(11): 0.0	NA	NA	NA	22.4635	NA	NA	NA	NA	1	0
154294754	SARDESSTNLTKR	S7(Phospho)	SARDESSTNLTKR_S7(Phospho)	S(1): 0.0; S(6): 6.2; S(7): 46.9; T(8): 46.9; T(11): 0.0	NA	NA	NA	18.4285	NA	NA	NA	NA	1	0
154294768	LFSSSPR	S4(Phospho)	LFSSSPR_S4(Phospho)	S(3): 4.1; S(4): 91.9; S(5): 4.1	NA	NA	NA	NA	NA	22.1651	22.2414	21.6806	0	3
154294768	SLPLSPVSSDGPDTPFR	S5(Phospho)	SLPLSPVSSDGPDTPFR_S5(Phospho)	S(1): 0.1; S(5): 91.6; S(8): 7.6; S(9): 0.7; T(14): 0.0	21.2342	NA	NA	NA	NA	NA	NA	21.6322	1	1
154294768	TGSGDLSGGLR	S3(Phospho)	TGSGDLSGGLR_S3(Phospho)	T(1): 9.1; S(3): 89.8; S(7): 1.1	NA	NA	NA	NA	NA	NA	20.8419	NA	0	1
154294768	TGSGDLSGGLRSLPLSPVSSDGPDTPFR	S12(Phospho)	TGSGDLSGGLRSLPLSPVSSDGPDTPFR_S12(Phospho)	T(1): 0.0; S(3): 0.0; S(7): 0.0; S(12): 100.0; S(16): 0.0; S(19): 0.0; S(20): 0.0; T(25): 0.0	NA	NA	NA	NA	20.6628	21.9418	22.4001	22.1231	0	4
154294768	VVSPAGSQIFER	S3(Phospho)	VVSPAGSQIFER_S3(Phospho)	S(3): 100.0; S(7): 0.0	NA	NA	NA	NA	NA	22.0301	NA	22.3978	0	2
154294768	VVSPAGSQIFER	S3(Phospho); S7(Phospho)	VVSPAGSQIFER_S3(Phospho); S7(Phospho)	S(3): 100.0; S(7): 100.0	NA	NA	NA	NA	NA	NA	20.8608	20.5302	0	2
154294780	SPALSQSSAAPSGASVSHPVDK	S1(Phospho)	SPALSQSSAAPSGASVSHPVDK_S1(Phospho)	S(1): 100.0; S(5): 0.0; S(7): 0.0; S(8): 0.0; S(12): 0.0; S(15): 0.0; S(17): 0.0	NA	NA	NA	NA	NA	NA	20.7331	21.6884	0	2
154294824	DSATATPVSGTSTNNTPK	T11(Phospho)	DSATATPVSGTSTNNTPK_T11(Phospho)	S(2): 0.0; T(4): 0.0; T(6): 0.0; S(9): 6.9; T(11): 79.2; S(12): 6.9; T(13): 6.9; T(16): 0.0	NA	NA	NA	NA	NA	18.9821	20.4257	NA	0	2
154294877	AKDDEFDSDDDDEAEWEAK	S8(Phospho)	AKDDEFDSDDDDEAEWEAK_S8(Phospho)	S(8): 100.0	NA	NA	NA	NA	NA	22.6399	23.4618	NA	0	2
154294877	ANSPGAATGGADDNDPEK	S3(Phospho)	ANSPGAATGGADDNDPEK_S3(Phospho)	S(3): 100.0; T(8): 0.0	NA	20.6553	NA	20.5054	20.8603	22.1702	22.7315	22.4452	2	4
154294877	TPSFSGNPFAHLSDVESK	S13(Phospho)	TPSFSGNPFAHLSDVESK_S13(Phospho)	T(1): 0.0; S(3): 0.0; S(5): 0.0; S(13): 100.0; S(17): 0.0	NA	NA	NA	NA	NA	21.4751	21.9978	20.149	0	3
154294909	RLSSSGGQLSGSAK	S3(Phospho)	RLSSSGGQLSGSAK_S3(Phospho)	S(3): 91.9; S(4): 8.1; S(5): 0.0; S(10): 0.0; S(12): 0.0	NA	NA	NA	NA	NA	18.7416	NA	NA	0	1
154294956	GFSSDDDSKPK	S4(Phospho)	GFSSDDDSKPK_S4(Phospho)	S(3): 50.0; S(4): 50.0; S(8): 0.0	NA	NA	NA	NA	NA	NA	19.3196	NA	0	1
154294974	RMACPGLIEDPSEWSDGEGGATGDIPEAEK	M2(Oxidation); C4(Carbamidomethyl); S15(Phospho)	RMACPGLIEDPSEWSDGEGGATGDIPEAEK_M2(Oxidation); C4(Carbamidomethyl); S15(Phospho)	S(12): 0.0; S(15): 100.0; T(22): 0.0	22.5737	NA	NA	NA	NA	22.7583	22.85	22.9721	1	3
154294974	RMACPGLIEDPSEWSDGEGGATGDIPEAEK	C4(Carbamidomethyl); S15(Phospho)	RMACPGLIEDPSEWSDGEGGATGDIPEAEK_C4(Carbamidomethyl); S15(Phospho)	S(12): 0.0; S(15): 100.0; T(22): 0.0	19.8039	NA	NA	NA	NA	NA	NA	NA	1	0
154295069	SASMTAGAPSPER	S3(Phospho); M4(Oxidation)	SASMTAGAPSPER_S3(Phospho); M4(Oxidation)	S(1): 49.8; S(3): 49.8; T(5): 0.4; S(10): 0.0	NA	NA	NA	NA	20.3759	20.7032	NA	20.8392	0	3
154295231	SSSPFLR	S3(Phospho)	SSSPFLR_S3(Phospho)	S(1): 0.0; S(2): 0.2; S(3): 99.8	NA	NA	NA	NA	NA	19.1123	19.5768	NA	0	2
154295237	KDAKQFISK	S8(Phospho)	KDAKQFISK_S8(Phospho)	S(8): 100.0	NA	NA	NA	NA	NA	NA	19.8034	NA	0	1
154295247	ATHERPPTATTTETTMSTSPK	M16(Oxidation); S19(Phospho)	ATHERPPTATTTETTMSTSPK_M16(Oxidation); S19(Phospho)	T(2): 0.0; T(8): 0.0; T(10): 0.0; T(11): 0.0; T(12): 0.0; T(14): 0.0; T(15): 0.1; S(17): 0.1; T(18): 0.8; S(19): 99.0	NA	NA	NA	NA	NA	NA	20.1289	NA	0	1
154295292	AGSQGPVEISGAPQGSR	S3(Phospho)	AGSQGPVEISGAPQGSR_S3(Phospho)	S(3): 100.0; S(10): 0.0; S(16): 0.0	20.0632	21.0563	NA	NA	21.0542	21.1371	21.4326	21.1083	2	4
154295292	NVSGSTAEYQHADMTYDQNRASPSQQER	M14(Oxidation); S22(Phospho)	NVSGSTAEYQHADMTYDQNRASPSQQER_M14(Oxidation); S22(Phospho)	S(3): 0.0; S(5): 0.0; T(6): 0.0; Y(9): 0.0; T(15): 0.1; Y(16): 0.7; S(22): 98.6; S(24): 0.7	NA	NA	NA	NA	22.9543	23.7809	23.9978	23.8016	0	4
154295292	SHPAGTTSPAGLSHEASEVLNR	S17(Phospho)	SHPAGTTSPAGLSHEASEVLNR_S17(Phospho)	S(1): 0.0; T(6): 0.0; T(7): 0.0; S(8): 0.0; S(13): 0.9; S(17): 99.1	NA	NA	NA	NA	NA	22.5545	23.2815	NA	0	2
154295292	TNNPSTQISPTTATSPSSFAPMAPGDHQR	T11(Phospho); M22(Oxidation)	TNNPSTQISPTTATSPSSFAPMAPGDHQR_T11(Phospho); M22(Oxidation)	T(1): 0.0; S(5): 0.0; T(6): 0.0; S(9): 1.1; T(11): 0.0; T(12): 0.0; T(14): 98.7; S(15): 0.1; S(17): 0.0; S(18): 0.0	NA	NA	NA	NA	NA	NA	22.7993	NA	0	1
154295336	LAGEGSPKTEEESCCK	S6(Phospho); C14(Carbamidomethyl); C15(Carbamidomethyl)	LAGEGSPKTEEESCCK_S6(Phospho); C14(Carbamidomethyl); C15(Carbamidomethyl)	S(6): 100.0; T(9): 0.0; S(13): 0.0	NA	NA	NA	NA	NA	NA	21.1025	NA	0	1
154295372	IVITDFQIPKPPTQPRPSSPSLSPK	S19(Phospho); S23(Phospho)	IVITDFQIPKPPTQPRPSSPSLSPK_S19(Phospho); S23(Phospho)	T(4): 0.0; T(13): 0.0; S(18): 1.9; S(19): 96.2; S(21): 3.8; S(23): 98.1	NA	NA	23.2301	NA	NA	23.7759	24.3824	23.8251	1	3
154295372	IVITDFQIPKPPTQPRPSSPSLSPK	S18(Phospho)	IVITDFQIPKPPTQPRPSSPSLSPK_S18(Phospho)	T(4): 0.0; T(13): 0.0; S(18): 89.9; S(19): 9.0; S(21): 1.0; S(23): 0.1	NA	23.4976	NA	NA	NA	NA	22.4028	NA	1	1
154295372	RAAEDDIGSEAGEK	S9(Phospho)	RAAEDDIGSEAGEK_S9(Phospho)	S(9): 100.0	NA	19.9163	NA	20.5978	20.8039	22.4022	22.9043	22.6885	2	4
154295609	STPPVHEEQAVPIFK	N-Term(Acetyl); S1(Phospho)	STPPVHEEQAVPIFK_N-Term(Acetyl); S1(Phospho)	S(1): 50.0; T(2): 50.0	NA	21.6844	NA	NA	NA	NA	NA	NA	1	0
154295928	ARQASVEDVIDEQDQLEAK	S5(Phospho)	ARQASVEDVIDEQDQLEAK_S5(Phospho)	S(5): 100.0	21.725	21.3856	NA	22.4088	21.8849	21.8881	22.3572	21.6605	3	4
154295928	DGFPYTAVQDDNVSPLEPSPK	S14(Phospho)	DGFPYTAVQDDNVSPLEPSPK_S14(Phospho)	Y(5): 0.0; T(6): 0.0; S(14): 100.0; S(19): 0.0	NA	NA	NA	NA	21.2516	22.1503	22.5599	20.0009	0	4
154295928	DRNGSIGGGYFPEVPTFTSEPR	Y10(Phospho)	DRNGSIGGGYFPEVPTFTSEPR_Y10(Phospho)	S(5): 92.2; Y(10): 7.8; T(16): 0.0; T(18): 0.0; S(19): 0.0	NA	NA	NA	NA	NA	NA	20.7863	NA	0	1
154295928	QASVEDVIDEQDQLEAK	S3(Phospho)	QASVEDVIDEQDQLEAK_S3(Phospho)	S(3): 100.0	NA	NA	NA	NA	NA	NA	NA	20.0202	0	1
154295928	SLHPSEQVSAHGSPTNK	S13(Phospho)	SLHPSEQVSAHGSPTNK_S13(Phospho)	S(1): 0.0; S(5): 0.0; S(9): 0.0; S(13): 99.9; T(15): 0.1	23.564	23.5944	21.7913	22.8028	21.2728	22.0914	21.5606	21.6763	4	4
154295928	SLHPSEQVSAHGSPTNK	S9(Phospho); T15(Phospho)	SLHPSEQVSAHGSPTNK_S9(Phospho); T15(Phospho)	S(1): 0.0; S(5): 0.1; S(9): 99.9; S(13): 87.9; T(15): 12.1	NA	NA	NA	NA	NA	NA	24.5185	NA	0	1
154296109	KEDDSGDETISVIPR	S5(Phospho)	KEDDSGDETISVIPR_S5(Phospho)	S(5): 100.0; T(9): 0.0; S(11): 0.0	NA	NA	NA	NA	NA	NA	22.2375	NA	0	1
154296156	LIEEGDDDEESYRDEPTQGR	S11(Phospho)	LIEEGDDDEESYRDEPTQGR_S11(Phospho)	S(11): 92.0; Y(12): 8.0; T(17): 0.0	NA	NA	NA	NA	NA	NA	20.4379	NA	0	1
154296156	RLIEEGDDDEESYRDEPTQGR	S12(Phospho)	RLIEEGDDDEESYRDEPTQGR_S12(Phospho)	S(12): 99.0; Y(13): 1.0; T(18): 0.0	23.06	23.6411	NA	23.9278	NA	23.813	24.159	23.7868	3	3
154296156	SIHGVTSGDTEAPEEDNRAETR	S1(Phospho)	SIHGVTSGDTEAPEEDNRAETR_S1(Phospho)	S(1): 47.8; T(6): 47.8; S(7): 4.4; T(10): 0.0; T(21): 0.0	23.0806	24.198	21.9989	23.774	23.4109	23.9324	24.1888	23.7761	4	4
154296250	ADAVPDLVLDSTPGR	T12(Phospho)	ADAVPDLVLDSTPGR_T12(Phospho)	S(11): 0.9; T(12): 99.1	NA	NA	NA	NA	NA	NA	19.4639	NA	0	1
154296250	ADAVPDLVLDSTPGRSR	S16(Phospho)	ADAVPDLVLDSTPGRSR_S16(Phospho)	S(11): 0.0; T(12): 0.0; S(16): 100.0	NA	NA	NA	NA	NA	22.4521	23.3106	NA	0	2
154296250	AGSTPGDLPIPK	S3(Phospho)	AGSTPGDLPIPK_S3(Phospho)	S(3): 99.9; T(4): 0.1	NA	NA	NA	NA	NA	23.5901	24.0682	NA	0	2
154296250	ARRPSTPGDLPIPITVVEK	S5(Phospho)	ARRPSTPGDLPIPITVVEK_S5(Phospho)	S(5): 50.0; T(6): 50.0; T(15): 0.0	NA	23.2854	NA	NA	23.7394	24.3171	24.7378	24.5322	1	4
154296250	ARRPSTPGDLPIPITVVEK	S5(Phospho); T6(Phospho)	ARRPSTPGDLPIPITVVEK_S5(Phospho); T6(Phospho)	S(5): 100.0; T(6): 100.0; T(15): 0.0	NA	NA	NA	NA	NA	23.2187	23.8272	23.6375	0	3
154296250	IDPDTPSHGEVPGTPAYEK	T14(Phospho)	IDPDTPSHGEVPGTPAYEK_T14(Phospho)	T(5): 0.0; S(7): 0.0; T(14): 100.0; Y(17): 0.0	NA	NA	NA	NA	21.8177	22.9903	23.4448	23.2553	0	4
154296250	RKADAVPDLVLDSTPGR	T14(Phospho)	RKADAVPDLVLDSTPGR_T14(Phospho)	S(13): 0.4; T(14): 99.6	NA	NA	NA	NA	NA	19.9223	21.1404	NA	0	2
154296250	RKADAVPDLVLDSTPGRSR	S18(Phospho)	RKADAVPDLVLDSTPGRSR_S18(Phospho)	S(13): 0.0; T(14): 0.0; S(18): 100.0	NA	NA	NA	NA	21.4598	21.0553	22.0076	22.6211	0	4
154296250	RPSTPGDLPIPITVVEK	S3(Phospho)	RPSTPGDLPIPITVVEK_S3(Phospho)	S(3): 99.6; T(4): 0.4; T(13): 0.0	NA	NA	NA	NA	NA	21.3913	21.8812	21.7827	0	3
154296250	RPSTPGDLPIPITVVEK	S3(Phospho); T4(Phospho)	RPSTPGDLPIPITVVEK_S3(Phospho); T4(Phospho)	S(3): 100.0; T(4): 100.0; T(13): 0.0	NA	NA	NA	NA	NA	NA	NA	22.5158	0	1
154296250	SNTLNTTGITR	T3(Phospho)	SNTLNTTGITR_T3(Phospho)	S(1): 0.4; T(3): 99.6; T(6): 0.0; T(7): 0.0; T(10): 0.0	NA	NA	NA	NA	21.2846	21.3905	22.0639	21.7059	0	4
154296250	SRAGSTPGDLPIPK	T6(Phospho)	SRAGSTPGDLPIPK_T6(Phospho)	S(1): 0.1; S(5): 7.3; T(6): 92.6	21.3053	NA	NA	NA	NA	22.6338	NA	NA	1	1
154296250	TSIEDSGAHELAETVESSDSEDHFSDAHSGLEPSTVASPTVPTTR	S18(Phospho)	TSIEDSGAHELAETVESSDSEDHFSDAHSGLEPSTVASPTVPTTR_S18(Phospho)	T(1): 0.0; S(2): 0.0; S(6): 0.1; T(14): 1.3; S(17): 30.8; S(18): 30.8; S(20): 30.8; S(25): 6.1; S(29): 0.0; S(34): 0.0; T(35): 0.0; S(38): 0.0; T(40): 0.0; T(43): 0.0; T(44): 0.0	NA	NA	NA	NA	NA	24.3143	24.6883	NA	0	2
154296493	LGGPVTGLPESPQSPGDK	S11(Phospho)	LGGPVTGLPESPQSPGDK_S11(Phospho)	T(6): 0.0; S(11): 100.0; S(14): 0.0	21.6908	NA	21.1817	NA	NA	NA	21.2672	NA	2	1
154296497	ATDEGSESSEAGDKPPAEK	T2(Phospho); S9(Phospho)	ATDEGSESSEAGDKPPAEK_T2(Phospho); S9(Phospho)	T(2): 1.9; S(6): 87.4; S(8): 21.7; S(9): 89.0	NA	NA	NA	NA	NA	NA	NA	21.1693	0	1
154296497	SSSTTMDKPVVLDDSK	S3(Phospho)	SSSTTMDKPVVLDDSK_S3(Phospho)	S(1): 6.1; S(2): 6.1; S(3): 87.4; T(4): 0.5; T(5): 0.0; S(15): 0.0	21.244	21.4684	NA	20.6825	NA	NA	NA	NA	3	0
154296497	SSSTTMDKPVVLDDSK	S3(Phospho); M6(Oxidation)	SSSTTMDKPVVLDDSK_S3(Phospho); M6(Oxidation)	S(1): 0.4; S(2): 0.4; S(3): 98.8; T(4): 0.4; T(5): 0.0; S(15): 0.0	NA	NA	NA	NA	NA	23.8268	23.9998	23.8702	0	3
154296548	SNSGGLGGLSEPLRLPHR	S3(Phospho)	SNSGGLGGLSEPLRLPHR_S3(Phospho)	S(1): 0.9; S(3): 99.1; S(10): 0.0	21.5506	20.9362	NA	NA	NA	NA	NA	NA	2	0
154296572	RGSQAPISPADK	S3(Phospho)	RGSQAPISPADK_S3(Phospho)	S(3): 100.0; S(8): 0.0	21.8659	21.6694	20.062	20.7134	21.4253	22.2459	22.6643	22.0559	4	4
154296987	RIAGVPPALDDTDEEEDESENK	T12(Phospho)	RIAGVPPALDDTDEEEDESENK_T12(Phospho)	T(12): 100.0; S(19): 0.0	NA	NA	NA	NA	NA	NA	NA	NA	0	0
154297009	AHNLSPLAPQPAR	S5(Phospho)	AHNLSPLAPQPAR_S5(Phospho)	S(5): 100.0	NA	NA	NA	NA	NA	NA	20.0767	NA	0	1
154297009	AHNLSPLAPQPARVSPLATAR	S5(Phospho); S15(Phospho)	AHNLSPLAPQPARVSPLATAR_S5(Phospho); S15(Phospho)	S(5): 100.0; S(15): 99.1; T(19): 0.9	NA	NA	NA	NA	NA	NA	21.7027	21.2448	0	2
154297009	RASPIVTAPR	S3(Phospho)	RASPIVTAPR_S3(Phospho)	S(3): 100.0; T(7): 0.0	22.468	NA	NA	22.7166	22.6115	NA	22.9742	22.9292	2	3
154297015	LLQHAPAPMATDSPTK	M9(Oxidation); S13(Phospho)	LLQHAPAPMATDSPTK_M9(Oxidation); S13(Phospho)	T(11): 0.0; S(13): 100.0; T(15): 0.0	NA	21.6227	NA	21.4328	21.1072	21.7904	22.006	21.9361	2	4
154297015	LLQHAPAPMATDSPTK	S13(Phospho)	LLQHAPAPMATDSPTK_S13(Phospho)	T(11): 0.0; S(13): 99.4; T(15): 0.6	NA	20.6629	NA	NA	NA	NA	NA	NA	1	0
154297017	AAAAVTSPANVGVK	S7(Phospho)	AAAAVTSPANVGVK_S7(Phospho)	T(6): 0.4; S(7): 99.6	21.7955	22.1111	NA	22.5058	NA	20.3743	21.0334	21.2308	3	3
154297017	TQESESLPVAK	S4(Phospho)	TQESESLPVAK_S4(Phospho)	T(1): 0.0; S(4): 99.7; S(6): 0.3	NA	NA	NA	21.9097	21.0877	NA	22.398	NA	1	2
154297074	RSTNPEEQVPR	T3(Phospho)	RSTNPEEQVPR_T3(Phospho)	S(2): 0.5; T(3): 99.5	NA	22.4706	NA	NA	NA	NA	NA	NA	1	0
154297144	AQDVPLDPVPTPPLDLSPEAEDKHEMR	T11(Phospho); M26(Oxidation)	AQDVPLDPVPTPPLDLSPEAEDKHEMR_T11(Phospho); M26(Oxidation)	T(11): 100.0; S(17): 0.0	NA	NA	NA	NA	NA	NA	NA	NA	0	0
154297144	LAEHALPRPNAETTLEPTSPEPTK	S19(Phospho)	LAEHALPRPNAETTLEPTSPEPTK_S19(Phospho)	T(13): 0.0; T(14): 0.0; T(18): 50.0; S(19): 50.0; T(23): 0.0	NA	NA	NA	NA	NA	22.5446	NA	NA	0	1
154297144	VLPGQVTPPRK	T7(Phospho)	VLPGQVTPPRK_T7(Phospho)	T(7): 100.0	NA	NA	NA	NA	NA	22.6157	NA	NA	0	1
154297245	APAAPNSVVENDSPR	S7(Phospho)	APAAPNSVVENDSPR_S7(Phospho)	S(7): 100.0; S(13): 0.0	21.823	23.1685	NA	NA	NA	NA	NA	NA	2	0
154297245	HGYSDPSPTASSR	T9(Phospho)	HGYSDPSPTASSR_T9(Phospho)	Y(3): 0.0; S(4): 0.0; S(7): 8.1; T(9): 91.9; S(11): 0.0; S(12): 0.0	NA	NA	NA	19.9993	NA	NA	NA	NA	1	0
154297279	IQEEGPDGQGTGHLSPK	S15(Phospho)	IQEEGPDGQGTGHLSPK_S15(Phospho)	T(11): 0.0; S(15): 100.0	NA	NA	NA	22.5429	22.102	22.3093	22.7405	22.5062	1	4
154297279	SEESEDDEDLQR	S4(Phospho)	SEESEDDEDLQR_S4(Phospho)	S(1): 0.0; S(4): 100.0	NA	NA	NA	NA	NA	20.3987	21.2749	20.7458	0	3
154297279	SSDDISTPSTPSTER	S9(Phospho)	SSDDISTPSTPSTER_S9(Phospho)	S(1): 0.0; S(2): 0.0; S(6): 0.1; T(7): 32.6; S(9): 32.6; T(10): 32.6; S(12): 2.0; T(13): 0.1	NA	NA	NA	NA	NA	19.8146	20.1158	NA	0	2
154297412	FRSLSPLGR	S3(Phospho); S5(Phospho)	FRSLSPLGR_S3(Phospho); S5(Phospho)	S(3): 100.0; S(5): 100.0	NA	NA	NA	NA	NA	NA	20.4051	NA	0	1
154297584	SGHSPVASQPEESAGYGEK	S4(Phospho)	SGHSPVASQPEESAGYGEK_S4(Phospho)	S(1): 0.7; S(4): 99.3; S(8): 0.0; S(13): 0.0; Y(16): 0.0	NA	NA	NA	NA	NA	NA	19.7548	NA	0	1
154297586	RASVPGPGVSSSSFLK	S3(Phospho)	RASVPGPGVSSSSFLK_S3(Phospho)	S(3): 100.0; S(10): 0.0; S(11): 0.0; S(12): 0.0; S(13): 0.0	NA	21.013	NA	NA	NA	NA	NA	NA	1	0
154297586	SVRPGSSGGGEEGVK	S6(Phospho)	SVRPGSSGGGEEGVK_S6(Phospho)	S(1): 0.0; S(6): 92.5; S(7): 7.5	22.9826	NA	NA	NA	21.6906	22.1418	22.837	22.5693	1	4
154297646	KPEASTPDAPLESSTPPAK	S13(Phospho)	KPEASTPDAPLESSTPPAK_S13(Phospho)	S(5): 0.0; T(6): 0.1; S(13): 90.5; S(14): 8.5; T(15): 0.9	NA	NA	NA	NA	20.0555	21.7774	22.048	NA	0	3
154297648	DRIANPEAYASAGPAVTEAAPAAVAEEAK	S11(Phospho)	DRIANPEAYASAGPAVTEAAPAAVAEEAK_S11(Phospho)	Y(9): 0.9; S(11): 99.1; T(17): 0.0	23.8843	23.3201	NA	23.201	NA	22.3656	23.5002	NA	3	2
154297648	DRIANPEAYASAGPAVTEAAPAAVAEEAKKEESEAEESADEGFGGMFD	S38(Phospho); M46(Oxidation)	DRIANPEAYASAGPAVTEAAPAAVAEEAKKEESEAEESADEGFGGMFD_S38(Phospho); M46(Oxidation)	Y(9): 0.0; S(11): 0.0; T(17): 0.0; S(33): 14.3; S(38): 85.7	NA	NA	NA	NA	25.0972	26.1684	24.0464	NA	0	3
154297648	KEESEAEESADEGFGGMFD	S4(Phospho); M17(Oxidation)	KEESEAEESADEGFGGMFD_S4(Phospho); M17(Oxidation)	S(4): 100.0; S(9): 0.0	21.6293	21.4387	NA	22.1804	23.9765	25.1527	26.0684	25.9382	3	4
154297648	KEESEAEESADEGFGGMFD	S4(Phospho)	KEESEAEESADEGFGGMFD_S4(Phospho)	S(4): 100.0; S(9): 0.0	21.9381	NA	21.5962	NA	NA	NA	NA	NA	2	0
154297648	KEESEAEESADEGFGGMFD	S4(Phospho); S9(Phospho)	KEESEAEESADEGFGGMFD_S4(Phospho); S9(Phospho)	S(4): 100.0; S(9): 100.0	NA	NA	NA	NA	NA	NA	22.6003	23.0424	0	2
154297648	KEESEAEESADEGFGGMFD	S4(Phospho); S9(Phospho); M17(Oxidation)	KEESEAEESADEGFGGMFD_S4(Phospho); S9(Phospho); M17(Oxidation)	S(4): 100.0; S(9): 100.0	NA	NA	NA	NA	NA	NA	27.5493	NA	0	1
154297812	ARTNSTTQGPQDIEAHENQNTR	S5(Phospho)	ARTNSTTQGPQDIEAHENQNTR_S5(Phospho)	T(3): 7.5; S(5): 84.8; T(6): 7.5; T(7): 0.1; T(21): 0.0	NA	NA	NA	22.309	NA	NA	22.1891	NA	1	1
154297812	ARTNSTTQGPQDIEAHENQNTR	T3(Phospho); T7(Phospho)	ARTNSTTQGPQDIEAHENQNTR_T3(Phospho); T7(Phospho)	T(3): 99.6; S(5): 82.3; T(6): 9.0; T(7): 9.0; T(21): 0.0	NA	NA	NA	NA	NA	NA	NA	NA	0	0
154297812	LNGEASPVGPNFR	S6(Phospho)	LNGEASPVGPNFR_S6(Phospho)	S(6): 100.0	NA	NA	NA	21.5512	NA	NA	NA	NA	1	0
154297812	RESIIAAQNR	S3(Phospho)	RESIIAAQNR_S3(Phospho)	S(3): 100.0	21.7122	NA	20.5204	NA	NA	NA	NA	NA	2	0
154297812	TNSTTQGPQDIEAHENQNTR	S3(Phospho)	TNSTTQGPQDIEAHENQNTR_S3(Phospho)	T(1): 8.7; S(3): 81.5; T(4): 8.7; T(5): 1.0; T(19): 0.0	20.5715	22.2596	NA	NA	NA	NA	NA	NA	2	0
154297925	KTSPISSGYDLDDAADDERTPLIPSTIR	S3(Phospho)	KTSPISSGYDLDDAADDERTPLIPSTIR_S3(Phospho)	T(2): 49.3; S(3): 49.3; S(6): 1.2; S(7): 0.2; Y(9): 0.0; T(20): 0.0; S(25): 0.0; T(26): 0.0	NA	NA	NA	NA	NA	NA	20.9975	NA	0	1
154297987	AAASSGEGVESPKPIEK	S11(Phospho)	AAASSGEGVESPKPIEK_S11(Phospho)	S(4): 0.0; S(5): 0.0; S(11): 100.0	NA	NA	NA	NA	24.1473	24.9048	25.2162	25.0877	0	4
154298217	DRSPTGLAYR	S3(Phospho)	DRSPTGLAYR_S3(Phospho)	S(3): 100.0; T(5): 0.0; Y(9): 0.0	NA	NA	NA	22.8077	NA	22.6775	23.4796	NA	1	2
154298217	RSSPPVHPSR	S3(Phospho)	RSSPPVHPSR_S3(Phospho)	S(2): 0.5; S(3): 99.5; S(9): 0.0	NA	NA	NA	NA	NA	NA	18.0656	NA	0	1
154298261	ANSNSESLSNSSQTK	S3(Phospho)	ANSNSESLSNSSQTK_S3(Phospho)	S(3): 99.0; S(5): 1.0; S(7): 0.0; S(9): 0.0; S(11): 0.0; S(12): 0.0; T(14): 0.0	NA	NA	NA	NA	NA	NA	NA	18.4756	0	1
154298261	ASPGIGHNSSRPSVSSALAAPPVVEEK	S2(Phospho)	ASPGIGHNSSRPSVSSALAAPPVVEEK_S2(Phospho)	S(2): 100.0; S(9): 0.0; S(10): 0.0; S(13): 0.0; S(15): 0.0; S(16): 0.0	NA	22.9465	NA	NA	NA	NA	NA	NA	1	0
154298261	ENITPQPR	T4(Phospho)	ENITPQPR_T4(Phospho)	T(4): 100.0	NA	NA	NA	NA	22.1108	22.3394	22.6106	NA	0	3
154298261	IDRPLSK	S6(Phospho)	IDRPLSK_S6(Phospho)	S(6): 100.0	NA	NA	NA	NA	NA	NA	24.6149	NA	0	1
154298261	KVLDQDETVLDDLPTPIANEVK	T15(Phospho)	KVLDQDETVLDDLPTPIANEVK_T15(Phospho)	T(8): 0.0; T(15): 100.0	NA	NA	NA	NA	NA	NA	19.9764	NA	0	1
154298261	LLNQPKPPQTGNESPHLNTEK	S14(Phospho)	LLNQPKPPQTGNESPHLNTEK_S14(Phospho)	T(10): 0.0; S(14): 99.9; T(19): 0.1	NA	NA	NA	NA	22.7036	NA	22.7491	NA	0	2
154298261	SSNDSPGQVFSK	S5(Phospho)	SSNDSPGQVFSK_S5(Phospho)	S(1): 0.0; S(2): 0.0; S(5): 100.0; S(11): 0.0	NA	NA	NA	21.5637	21.9208	NA	22.9644	22.7101	1	3
154298261	VLDQDETVLDDLPTPIANEVK	T14(Phospho)	VLDQDETVLDDLPTPIANEVK_T14(Phospho)	T(7): 0.0; T(14): 100.0	NA	NA	NA	NA	NA	NA	22.3838	22.1275	0	2
154298398	ADPYSSAPGRSSPYGQYNPSTHSR	S11(Phospho)	ADPYSSAPGRSSPYGQYNPSTHSR_S11(Phospho)	Y(4): 0.0; S(5): 0.0; S(6): 0.5; S(11): 49.5; S(12): 49.5; Y(14): 0.5; Y(17): 0.0; S(20): 0.0; T(21): 0.0; S(23): 0.0	21.1586	NA	NA	NA	NA	NA	22.7927	NA	1	1
154298398	MSMDPSTSPTSSKPPR	M1(Oxidation); M3(Oxidation); S12(Phospho)	MSMDPSTSPTSSKPPR_M1(Oxidation); M3(Oxidation); S12(Phospho)	S(2): 0.0; S(6): 0.5; T(7): 86.3; S(8): 6.1; T(10): 6.1; S(11): 0.5; S(12): 0.5	NA	NA	NA	NA	NA	20.0657	NA	NA	0	1
154298523	IEENAVPATPATPSK	S14(Phospho)	IEENAVPATPATPSK_S14(Phospho)	T(9): 0.1; T(12): 8.7; S(14): 91.2	NA	NA	NA	NA	NA	21.2686	21.3963	NA	0	2
154298523	SGSPAQFGTPGSMR	S3(Phospho)	SGSPAQFGTPGSMR_S3(Phospho)	S(1): 50.0; S(3): 50.0; T(9): 0.0; S(12): 0.0	NA	20.8497	NA	21.5048	NA	NA	NA	NA	2	0
154298523	SGSPAQFGTPGSMR	S1(Phospho); M13(Oxidation)	SGSPAQFGTPGSMR_S1(Phospho); M13(Oxidation)	S(1): 50.0; S(3): 50.0; T(9): 0.0; S(12): 0.0	NA	NA	NA	21.9771	NA	22.9762	23.3638	NA	1	2
154298523	SNAPGASEAGSPTAEGTNDR	S11(Phospho)	SNAPGASEAGSPTAEGTNDR_S11(Phospho)	S(1): 0.0; S(7): 0.0; S(11): 99.6; T(13): 0.4; T(17): 0.0	19.9272	NA	NA	19.6863	20.3668	NA	22.0153	21.5641	2	3
154298523	SNAPGASEAGSPTAEGTNDR	S7(Phospho); T13(Phospho)	SNAPGASEAGSPTAEGTNDR_S7(Phospho); T13(Phospho)	S(1): 0.0; S(7): 100.0; S(11): 8.9; T(13): 91.1; T(17): 0.0	NA	NA	NA	NA	NA	NA	20.4175	NA	0	1
154298523	SNAPGASEAGSPTAEGTNDRTLEGLR	T13(Phospho)	SNAPGASEAGSPTAEGTNDRTLEGLR_T13(Phospho)	S(1): 0.0; S(7): 0.0; S(11): 9.7; T(13): 90.2; T(17): 0.0; T(21): 0.0	NA	NA	NA	NA	NA	NA	22.0512	21.6362	0	2
154298731	LEPVVSEGLGDFK	S6(Phospho)	LEPVVSEGLGDFK_S6(Phospho)	S(6): 100.0	NA	NA	NA	NA	NA	NA	20.0953	NA	0	1
154299015	DLSPVNEPEPMPK	S3(Phospho); M11(Oxidation)	DLSPVNEPEPMPK_S3(Phospho); M11(Oxidation)	S(3): 100.0	NA	NA	NA	NA	NA	20.6877	21.2414	21.0452	0	3
154299099	DTKWDNAISDEDELDYSK	S9(Phospho)	DTKWDNAISDEDELDYSK_S9(Phospho)	T(2): 0.0; S(9): 100.0; Y(16): 0.0; S(17): 0.0	NA	NA	NA	NA	NA	21.9424	22.4273	22.4452	0	3
154299099	WDNAISDEDELDYSK	S6(Phospho)	WDNAISDEDELDYSK_S6(Phospho)	S(6): 100.0; Y(13): 0.0; S(14): 0.0	NA	NA	NA	NA	NA	21.9872	22.5496	22.1824	0	3
154299124	SGSDGAEFGKSPTK	S11(Phospho)	SGSDGAEFGKSPTK_S11(Phospho)	S(1): 0.0; S(3): 0.0; S(11): 99.4; T(13): 0.6	21.7314	22.1772	NA	21.6176	21.0944	21.4427	NA	NA	3	2
154299148	SIDSDDESEEEIRK	S4(Phospho)	SIDSDDESEEEIRK_S4(Phospho)	S(1): 1.1; S(4): 98.9; S(8): 0.0	NA	NA	NA	NA	NA	20.5702	NA	NA	0	1
154299226	RDSGYSSIDDKTEGVDFR	S3(Phospho)	RDSGYSSIDDKTEGVDFR_S3(Phospho)	S(3): 99.1; Y(5): 0.5; S(6): 0.5; S(7): 0.0; T(12): 0.0	22.3882	22.3064	NA	NA	NA	NA	NA	NA	2	0
154299236	KKEDGITDDEDSGGEEGGSR	S12(Phospho)	KKEDGITDDEDSGGEEGGSR_S12(Phospho)	T(7): 0.0; S(12): 99.8; S(19): 0.2	NA	NA	NA	NA	NA	NA	20.1168	NA	0	1
154299236	KKEDGITDDEDSGGEEGGSR	T7(Phospho); S12(Phospho)	KKEDGITDDEDSGGEEGGSR_T7(Phospho); S12(Phospho)	T(7): 100.0; S(12): 100.0; S(19): 0.0	NA	NA	NA	NA	NA	NA	20.6689	NA	0	1
154299377	KASTTLSGGQSAGGIGMAYSDGSPTHALSDTR	S3(Phospho)	KASTTLSGGQSAGGIGMAYSDGSPTHALSDTR_S3(Phospho)	S(3): 88.0; T(4): 10.6; T(5): 1.3; S(7): 0.0; S(11): 0.0; Y(19): 0.0; S(20): 0.0; S(23): 0.0; T(25): 0.0; S(29): 0.0; T(31): 0.0	NA	20.7872	NA	NA	NA	NA	NA	NA	1	0
154299377	KASTTLSGGQSAGGIGMAYSDGSPTHALSDTR	S3(Phospho); M17(Oxidation)	KASTTLSGGQSAGGIGMAYSDGSPTHALSDTR_S3(Phospho); M17(Oxidation)	S(3): 89.7; T(4): 9.3; T(5): 1.0; S(7): 0.0; S(11): 0.0; Y(19): 0.0; S(20): 0.0; S(23): 0.0; T(25): 0.0; S(29): 0.0; T(31): 0.0	NA	NA	NA	NA	22.8309	23.1469	23.2061	23.0779	0	4
154299583	AAESLSLERETSAPIQETK	S12(Phospho)	AAESLSLERETSAPIQETK_S12(Phospho)	S(4): 0.0; S(6): 0.0; T(11): 0.0; S(12): 100.0; T(18): 0.0	22.0928	22.1878	NA	21.4794	23.0398	23.42	24.1348	23.5034	3	4
154299583	AAESLSLERETSAPIQETK	S6(Phospho); S12(Phospho)	AAESLSLERETSAPIQETK_S6(Phospho); S12(Phospho)	S(4): 1.6; S(6): 98.4; T(11): 88.1; S(12): 11.9; T(18): 0.0	NA	NA	NA	NA	NA	NA	21.4528	NA	0	1
154299583	ETSAPIQETK	S3(Phospho)	ETSAPIQETK_S3(Phospho)	T(2): 1.2; S(3): 97.6; T(9): 1.2	NA	NA	NA	NA	21.1595	NA	NA	NA	0	1
154299583	QLSLPASENK	S3(Phospho)	QLSLPASENK_S3(Phospho)	S(3): 100.0; S(7): 0.0	NA	NA	NA	NA	NA	21.5675	21.6967	21.4963	0	3
154299583	RPSRGSTGAAVPMSAPAPTFALDPVTSTPLIR	S3(Phospho); M13(Oxidation)	RPSRGSTGAAVPMSAPAPTFALDPVTSTPLIR_S3(Phospho); M13(Oxidation)	S(3): 79.0; S(6): 10.5; T(7): 10.5; S(14): 0.0; T(19): 0.0; T(26): 0.0; S(27): 0.0; T(28): 0.0	NA	23.7537	NA	NA	NA	NA	NA	NA	1	0
154299583	RPTPSLDTAAR	T3(Phospho)	RPTPSLDTAAR_T3(Phospho)	T(3): 99.9; S(5): 0.1; T(8): 0.0	24.6589	NA	NA	NA	NA	23.5536	NA	NA	1	1
154299583	TEEQQTTSDNELKK	T7(Phospho)	TEEQQTTSDNELKK_T7(Phospho)	T(1): 0.0; T(6): 0.6; T(7): 92.1; S(8): 7.3	NA	NA	NA	NA	NA	19.3757	20.1107	NA	0	2
154299736	DVSDDDEEDTWMPAPVSK	S3(Phospho); M12(Oxidation)	DVSDDDEEDTWMPAPVSK_S3(Phospho); M12(Oxidation)	S(3): 100.0; T(10): 0.0; S(17): 0.0	NA	NA	NA	NA	NA	NA	21.2912	20.7661	0	2
154299738	KPVVESIVTSPK	T9(Phospho)	KPVVESIVTSPK_T9(Phospho)	S(6): 0.0; T(9): 7.5; S(10): 92.5	NA	NA	NA	20.5622	NA	NA	NA	NA	1	0
154299861	RYSLLGSR	S3(Phospho)	RYSLLGSR_S3(Phospho)	Y(2): 0.2; S(3): 99.8; S(7): 0.0	23.2889	24.0434	NA	23.2602	21.6463	NA	22.2328	22.4368	3	3
154300115	LPYTTYVSTR	Y6(Phospho)	LPYTTYVSTR_Y6(Phospho)	Y(3): 0.1; T(4): 6.6; T(5): 86.6; Y(6): 6.6; S(8): 0.1; T(9): 0.0	NA	NA	NA	20.0831	NA	NA	NA	NA	1	0
154300119	TYSTMELSTIDQK	S3(Phospho); M5(Oxidation)	TYSTMELSTIDQK_S3(Phospho); M5(Oxidation)	T(1): 0.5; Y(2): 0.5; S(3): 47.0; T(4): 47.0; S(8): 4.5; T(9): 0.5	NA	NA	NA	NA	NA	NA	20.369	NA	0	1
154300312	KSPPINTSENYGK	S2(Phospho)	KSPPINTSENYGK_S2(Phospho)	S(2): 100.0; T(7): 0.0; S(8): 0.0; Y(11): 0.0	NA	NA	NA	NA	NA	NA	20.5524	NA	0	1
154300354	LEHTSDDEAPQPQK	S5(Phospho)	LEHTSDDEAPQPQK_S5(Phospho)	T(4): 0.3; S(5): 99.7	NA	NA	NA	NA	19.6108	21.0253	21.7532	21.2747	0	4
154300386	DIEVQTPPPPSSK	T6(Phospho)	DIEVQTPPPPSSK_T6(Phospho)	T(6): 100.0; S(11): 0.0; S(12): 0.0	22.4871	NA	NA	23.1152	NA	NA	NA	NA	2	0
154300425	RLSEDPNLSEDER	S3(Phospho)	RLSEDPNLSEDER_S3(Phospho)	S(3): 100.0; S(9): 0.0	NA	NA	NA	NA	NA	NA	20.2613	NA	0	1
154300527	HMVGTDDDEEGDEEANPVGR	M2(Oxidation); T5(Phospho)	HMVGTDDDEEGDEEANPVGR_M2(Oxidation); T5(Phospho)	T(5): 100.0	NA	NA	NA	NA	NA	20.8218	20.7908	20.5775	0	3
154300626	GDVVAVTPGGGPEEGYVPK	T7(Phospho)	GDVVAVTPGGGPEEGYVPK_T7(Phospho)	T(7): 100.0; Y(16): 0.0	NA	21.7313	NA	NA	NA	NA	21.3293	NA	1	1
154300743	LPPDSRPTSSSSK	S5(Phospho)	LPPDSRPTSSSSK_S5(Phospho)	S(5): 4.5; T(8): 0.5; S(9): 0.5; S(10): 4.5; S(11): 45.0; S(12): 45.0	NA	NA	NA	NA	NA	NA	NA	NA	0	0
154300743	VDLAEGDSPPK	S8(Phospho)	VDLAEGDSPPK_S8(Phospho)	S(8): 100.0	NA	NA	NA	20.97	NA	NA	NA	NA	1	0
154300763	AVDPAAFFGSDDEGFLDDVEESK	S10(Phospho)	AVDPAAFFGSDDEGFLDDVEESK_S10(Phospho)	S(10): 100.0; S(22): 0.0	NA	NA	NA	NA	NA	NA	NA	NA	0	0
154300763	IAGGTPTISR	T5(Phospho)	IAGGTPTISR_T5(Phospho)	T(5): 99.2; T(7): 0.7; S(9): 0.1	NA	19.8622	NA	NA	20.5919	NA	20.9748	20.6684	1	3
154300763	LRAPSLVSYVAPVDGR	S5(Phospho)	LRAPSLVSYVAPVDGR_S5(Phospho)	S(5): 100.0; S(8): 0.0; Y(9): 0.0	21.0724	21.1967	NA	NA	NA	NA	NA	NA	2	0
154300763	RSSSGYEPILR	S3(Phospho)	RSSSGYEPILR_S3(Phospho)	S(2): 0.6; S(3): 92.6; S(4): 6.9; Y(6): 0.0	NA	NA	NA	NA	NA	21.0954	NA	NA	0	1
154300763	TSFEGGRTSGEFR	S9(Phospho)	TSFEGGRTSGEFR_S9(Phospho)	T(1): 0.0; S(2): 0.0; T(8): 11.0; S(9): 89.0	NA	20.7803	NA	NA	NA	NA	NA	NA	1	0
154300763	TSSPLAHFER	S3(Phospho)	TSSPLAHFER_S3(Phospho)	T(1): 4.7; S(2): 4.7; S(3): 90.6	NA	22.7962	NA	NA	23.0105	23.505	24.0518	NA	1	3
154300944	DVEAADFDESELDELHVK	S10(Phospho)	DVEAADFDESELDELHVK_S10(Phospho)	S(10): 100.0	NA	NA	NA	NA	NA	19.6064	NA	20.1241	0	2
154300990	AISPDISDSSLPPIASSPPKK	S3(Phospho)	AISPDISDSSLPPIASSPPKK_S3(Phospho)	S(3): 100.0; S(7): 0.0; S(9): 0.0; S(10): 0.0; S(16): 0.0; S(17): 0.0	NA	NA	NA	NA	NA	NA	21.4334	NA	0	1
154301155	ETVMPGADSPERL	S9(Phospho)	ETVMPGADSPERL_S9(Phospho)	T(2): 0.0; S(9): 100.0	22.34	21.8141	NA	NA	NA	NA	NA	NA	2	0
154301155	ETVMPGADSPERL	M4(Oxidation); S9(Phospho)	ETVMPGADSPERL_M4(Oxidation); S9(Phospho)	T(2): 0.0; S(9): 100.0	NA	NA	NA	21.7127	NA	NA	20.886	NA	1	1
154301155	RDSIVSEITELLGTKPGSK	S3(Phospho)	RDSIVSEITELLGTKPGSK_S3(Phospho)	S(3): 92.7; S(6): 6.8; T(9): 0.5; T(14): 0.0; S(18): 0.0	NA	20.8564	NA	NA	20.0567	20.3358	NA	NA	1	2
154301173	SASTPTGHGAESSLEEQGQQYSAR	S1(Phospho)	SASTPTGHGAESSLEEQGQQYSAR_S1(Phospho)	S(1): 48.1; S(3): 3.8; T(4): 48.1; T(6): 0.0; S(12): 0.0; S(13): 0.0; Y(21): 0.0; S(22): 0.0	NA	NA	NA	NA	NA	21.1329	21.3984	NA	0	2
154301173	SGKPGYSPAPANTPLQLLSEVATGNSGGSR	T13(Phospho)	SGKPGYSPAPANTPLQLLSEVATGNSGGSR_T13(Phospho)	S(1): 0.1; Y(6): 0.7; S(7): 49.6; T(13): 49.6; S(19): 0.0; T(23): 0.0; S(26): 0.0; S(29): 0.0	NA	NA	NA	NA	NA	NA	21.3028	20.4797	0	2
154301232	SPDSVATPK	S1(Phospho)	SPDSVATPK_S1(Phospho)	S(1): 99.4; S(4): 0.6; T(7): 0.0	19.8483	20.2965	NA	20.4092	NA	19.2719	NA	NA	3	1
154301338	LGSEIDAVGGVASVEDGK	S3(Phospho)	LGSEIDAVGGVASVEDGK_S3(Phospho)	S(3): 100.0; S(13): 0.0	NA	NA	NA	NA	20.54	20.5939	21.5029	NA	0	3
154301338	LYDALEGVQSELGSSQPQQIIQYVEALR	S10(Phospho)	LYDALEGVQSELGSSQPQQIIQYVEALR_S10(Phospho)	Y(2): 0.0; S(10): 99.9; S(14): 0.1; S(15): 0.0; Y(23): 0.0	NA	NA	NA	NA	NA	NA	NA	NA	0	0
154301338	RRVVDSDDESDDEPRVK	S6(Phospho); S10(Phospho)	RRVVDSDDESDDEPRVK_S6(Phospho); S10(Phospho)	S(6): 100.0; S(10): 100.0	NA	NA	NA	NA	NA	NA	NA	NA	0	0
154301338	RVVDSDDESDDEPR	S5(Phospho)	RVVDSDDESDDEPR_S5(Phospho)	S(5): 100.0; S(9): 0.0	NA	NA	NA	NA	NA	21.7861	20.6304	22.326	0	3
154301338	RVVDSDDESDDEPR	S5(Phospho); S9(Phospho)	RVVDSDDESDDEPR_S5(Phospho); S9(Phospho)	S(5): 100.0; S(9): 100.0	NA	NA	NA	NA	NA	NA	22.8132	NA	0	1
154301338	RVVDSDDESDDEPRVK	S5(Phospho)	RVVDSDDESDDEPRVK_S5(Phospho)	S(5): 100.0; S(9): 0.0	NA	22.2144	NA	21.9203	NA	24.1655	24.9619	24.6453	2	3
154301338	RVVDSDDESDDEPRVK	S5(Phospho); S9(Phospho)	RVVDSDDESDDEPRVK_S5(Phospho); S9(Phospho)	S(5): 100.0; S(9): 100.0	NA	NA	NA	NA	NA	24.2853	26.8755	25.93	0	3
154301338	SLMSPDISR	M3(Oxidation); S4(Phospho)	SLMSPDISR_M3(Oxidation); S4(Phospho)	S(1): 0.0; S(4): 100.0; S(8): 0.0	NA	22.9552	NA	23.9131	21.7676	22.1467	22.8199	NA	2	3
154301338	SLMSPDISR	S4(Phospho)	SLMSPDISR_S4(Phospho)	S(1): 0.0; S(4): 100.0; S(8): 0.0	NA	23.1155	NA	24.0506	NA	NA	NA	NA	2	0
154301338	VDLFVHDPEKPPMAATLDPQPPIIQIATPPASSTIR	M13(Oxidation); T28(Phospho)	VDLFVHDPEKPPMAATLDPQPPIIQIATPPASSTIR_M13(Oxidation); T28(Phospho)	T(16): 0.0; T(28): 100.0; S(32): 0.0; S(33): 0.0; T(34): 0.0	NA	21.5509	20.4606	NA	NA	23.1738	20.6226	22.9338	2	3
154301338	VDLFVHDPEKPPMAATLDPQPPIIQIATPPASSTIR	T28(Phospho)	VDLFVHDPEKPPMAATLDPQPPIIQIATPPASSTIR_T28(Phospho)	T(16): 0.0; T(28): 100.0; S(32): 0.0; S(33): 0.0; T(34): 0.0	NA	23.2511	NA	NA	NA	NA	NA	NA	1	0
154301338	VVDSDDESDDEPR	S4(Phospho); S8(Phospho)	VVDSDDESDDEPR_S4(Phospho); S8(Phospho)	S(4): 100.0; S(8): 100.0	NA	NA	NA	NA	NA	NA	20.9218	NA	0	1
154301338	VVDSDDESDDEPRVK	S8(Phospho)	VVDSDDESDDEPRVK_S8(Phospho)	S(4): 0.0; S(8): 100.0	22.039	20.8283	NA	22.2195	22.3164	23.896	24.6349	24.4025	3	4
154301338	VVDSDDESDDEPRVK	S4(Phospho); S8(Phospho)	VVDSDDESDDEPRVK_S4(Phospho); S8(Phospho)	S(4): 100.0; S(8): 100.0	NA	NA	NA	NA	NA	24.3717	27.028	26.0514	0	3
154301471	RGSQSAVEVVK	S3(Phospho)	RGSQSAVEVVK_S3(Phospho)	S(3): 92.9; S(5): 7.1	NA	NA	NA	20.0039	20.3909	NA	22.4737	21.9617	1	3
154301513	HDSQAPVDGNTSPK	S12(Phospho)	HDSQAPVDGNTSPK_S12(Phospho)	S(3): 0.0; T(11): 6.4; S(12): 93.6	20.0602	22.2854	NA	21.3425	NA	19.9521	21.601	NA	3	2
154301650	GFTPDDNFITLSNGDK	T3(Phospho); T10(Phospho)	GFTPDDNFITLSNGDK_T3(Phospho); T10(Phospho)	T(3): 100.0; T(10): 50.0; S(12): 50.0	NA	NA	NA	NA	NA	NA	NA	NA	0	0
154301688	ERDSPPGTRPPSQNK	S4(Phospho)	ERDSPPGTRPPSQNK_S4(Phospho)	S(4): 100.0; T(8): 0.0; S(12): 0.0	NA	NA	NA	NA	18.8475	NA	NA	NA	0	1
154301703	SITDDDDDDSIDEERPR	S10(Phospho)	SITDDDDDDSIDEERPR_S10(Phospho)	S(1): 0.0; T(3): 0.0; S(10): 100.0	NA	NA	NA	NA	NA	NA	20.4395	20.1335	0	2
154301813	PGFEYSSSPPSTPNR	S8(Phospho)	PGFEYSSSPPSTPNR_S8(Phospho)	Y(5): 0.0; S(6): 0.0; S(7): 0.4; S(8): 99.6; S(11): 0.0; T(12): 0.0	NA	NA	NA	NA	NA	NA	22.2702	21.8515	0	2
154301900	LREGEEDSDDDDDEAEEEEENEGRK	S8(Phospho)	LREGEEDSDDDDDEAEEEEENEGRK_S8(Phospho)	S(8): 100.0	NA	NA	NA	NA	NA	23.0591	24.5432	24.0209	0	3
154301900	LREGEEDSDDDDDEAEEEEENEGRKNEDTGK	S8(Phospho)	LREGEEDSDDDDDEAEEEEENEGRKNEDTGK_S8(Phospho)	S(8): 100.0; T(29): 0.0	NA	NA	NA	NA	NA	NA	21.9342	NA	0	1
154301932	SASLDKIPLLNDQGGSSGIDGGAK	S1(Phospho)	SASLDKIPLLNDQGGSSGIDGGAK_S1(Phospho)	S(1): 50.0; S(3): 50.0; S(16): 0.0; S(17): 0.0	21.888	NA	NA	23.0525	NA	21.3574	21.6751	NA	2	2
154301932	WHNSPELTTSPLMTPR	S10(Phospho); M13(Oxidation)	WHNSPELTTSPLMTPR_S10(Phospho); M13(Oxidation)	S(4): 0.0; T(8): 0.0; T(9): 0.7; S(10): 99.2; T(14): 0.1	NA	NA	NA	NA	NA	NA	NA	20.1622	0	1
154302014	EQYNPSGGGDQGRSTPPPPAPGDRDVNEAYK	S14(Phospho)	EQYNPSGGGDQGRSTPPPPAPGDRDVNEAYK_S14(Phospho)	Y(3): 0.0; S(6): 0.0; S(14): 50.0; T(15): 50.0; Y(30): 0.0	NA	NA	NA	NA	NA	23.6145	24.5016	NA	0	2
154302014	KMSISSQGGQESSEK	S5(Phospho); S6(Phospho)	KMSISSQGGQESSEK_S5(Phospho); S6(Phospho)	S(3): 98.8; S(5): 11.2; S(6): 89.8; S(12): 0.0; S(13): 0.2	NA	NA	NA	NA	NA	NA	19.5467	NA	0	1
154302109	RFSFSSR	S3(Phospho)	RFSFSSR_S3(Phospho)	S(3): 100.0; S(5): 0.0; S(6): 0.0	23.2855	23.8033	NA	NA	22.2964	22.1198	22.6467	22.2876	2	4
154302125	SVSPGLNTEGGSPAPAPSSQTEALKK	S3(Phospho)	SVSPGLNTEGGSPAPAPSSQTEALKK_S3(Phospho)	S(1): 10.5; S(3): 89.5; T(8): 0.0; S(12): 0.0; S(18): 0.0; S(19): 0.0; T(21): 0.0	NA	NA	NA	NA	NA	NA	20.9997	NA	0	1
154302137	FNRPEDAEGFMQSASEVGVDADEDSR	M11(Oxidation); S15(Phospho)	FNRPEDAEGFMQSASEVGVDADEDSR_M11(Oxidation); S15(Phospho)	S(13): 0.0; S(15): 100.0; S(25): 0.0	NA	NA	NA	NA	NA	20.9533	21.1543	20.6627	0	3
154302137	SLMSPEDGEQYESDSEGLYSCHEGR	M3(Oxidation); S13(Phospho); C21(Carbamidomethyl)	SLMSPEDGEQYESDSEGLYSCHEGR_M3(Oxidation); S13(Phospho); C21(Carbamidomethyl)	S(1): 0.0; S(4): 0.0; Y(11): 0.9; S(13): 98.2; S(15): 0.9; Y(19): 0.0; S(20): 0.0	NA	NA	NA	NA	NA	NA	21.8327	NA	0	1
154302145	SVPGLPGPGSSPSR	S1(Phospho)	SVPGLPGPGSSPSR_S1(Phospho)	S(1): 100.0; S(10): 0.0; S(11): 0.0; S(13): 0.0	NA	NA	NA	NA	NA	NA	19.6745	NA	0	1
154302195	DSWDADSDEEGEKK	S7(Phospho)	DSWDADSDEEGEKK_S7(Phospho)	S(2): 0.0; S(7): 100.0	NA	NA	NA	NA	NA	NA	NA	20.6656	0	1
154302240	MGDGTRVTPSVSGENEEPK	M1(Oxidation); T8(Phospho)	MGDGTRVTPSVSGENEEPK_M1(Oxidation); T8(Phospho)	T(5): 0.1; T(8): 99.9; S(10): 0.0; S(12): 0.0	23.0273	21.6701	21.3392	24.1032	22.1875	22.6447	22.9072	22.3841	4	4
154302240	MGDGTRVTPSVSGENEEPK	T8(Phospho)	MGDGTRVTPSVSGENEEPK_T8(Phospho)	T(5): 0.0; T(8): 99.1; S(10): 0.8; S(12): 0.1	21.7499	22.5086	NA	23.129	NA	NA	NA	NA	3	0
154302240	MGDGTRVTPSVSGENEEPK	M1(Oxidation); T8(Phospho); S10(Phospho)	MGDGTRVTPSVSGENEEPK_M1(Oxidation); T8(Phospho); S10(Phospho)	T(5): 1.4; T(8): 98.5; S(10): 89.6; S(12): 10.4	NA	NA	NA	NA	NA	NA	20.4818	NA	0	1
154302240	TTINSPPEDIK	N-Term(Acetyl); S5(Phospho)	TTINSPPEDIK_N-Term(Acetyl); S5(Phospho)	T(1): 0.0; T(2): 0.0; S(5): 100.0	NA	21.8134	NA	23.1982	NA	NA	NA	NA	2	0
154302240	VTPSVSGENEEPK	S4(Phospho)	VTPSVSGENEEPK_S4(Phospho)	T(2): 0.0; S(4): 93.6; S(6): 6.4	20.1185	NA	NA	NA	NA	NA	NA	NA	1	0
154302244	APSNPPGIER	S3(Phospho)	APSNPPGIER_S3(Phospho)	S(3): 100.0	NA	NA	NA	NA	NA	NA	21.3148	NA	0	1
154302244	MTSPEGMYNATSPDGYTPGGSR	M1(Oxidation); M7(Oxidation); S12(Phospho)	MTSPEGMYNATSPDGYTPGGSR_M1(Oxidation); M7(Oxidation); S12(Phospho)	T(2): 0.0; S(3): 0.0; Y(8): 0.0; T(11): 7.2; S(12): 92.8; Y(16): 0.0; T(17): 0.0; S(21): 0.0	NA	NA	NA	NA	NA	NA	21.9442	21.4834	0	2
154302244	NEEELDIFADPNDSPK	S14(Phospho)	NEEELDIFADPNDSPK_S14(Phospho)	S(14): 100.0	NA	NA	NA	NA	NA	NA	20.8711	NA	0	1
154302244	RNSDTSIMER	S3(Phospho)	RNSDTSIMER_S3(Phospho)	S(3): 100.0; T(5): 0.0; S(6): 0.0	NA	20.4343	NA	20.7384	NA	NA	NA	NA	2	0
154302244	RVTSDSIGESSR	T3(Phospho)	RVTSDSIGESSR_T3(Phospho)	T(3): 87.6; S(4): 6.2; S(6): 6.2; S(10): 0.0; S(11): 0.0	NA	NA	NA	NA	21.3769	22.1433	22.3001	NA	0	3
154302244	RVTSDSIGESSR	T3(Phospho); S6(Phospho)	RVTSDSIGESSR_T3(Phospho); S6(Phospho)	T(3): 99.5; S(4): 0.6; S(6): 100.0; S(10): 0.0; S(11): 0.0	NA	NA	NA	NA	NA	NA	19.4886	NA	0	1
154302244	SRAPSNPPGIER	S5(Phospho)	SRAPSNPPGIER_S5(Phospho)	S(1): 0.0; S(5): 100.0	NA	NA	NA	NA	23.1733	23.8571	24.4275	23.9932	0	4
154302244	SRAPSNPPGIERR	S5(Phospho)	SRAPSNPPGIERR_S5(Phospho)	S(1): 0.1; S(5): 99.9	NA	NA	NA	NA	NA	NA	21.9568	NA	0	1
154302330	LPSEISLNSTSSPAPR	S12(Phospho)	LPSEISLNSTSSPAPR_S12(Phospho)	S(3): 0.0; S(6): 0.0; S(9): 0.0; T(10): 0.0; S(11): 4.5; S(12): 95.4	NA	NA	NA	NA	22.8565	22.1407	22.2222	22.1681	0	4
154302420	MGRPNIESK	M1(Oxidation); S8(Phospho)	MGRPNIESK_M1(Oxidation); S8(Phospho)	S(8): 100.0	NA	NA	NA	NA	NA	25.8338	NA	NA	0	1
154302629	HAESGHDNAVASGHE	S4(Phospho)	HAESGHDNAVASGHE_S4(Phospho)	S(4): 100.0; S(12): 0.0	NA	NA	NA	NA	NA	19.2429	23.0005	NA	0	2
154302728	SASRPASRGELAAK	S7(Phospho)	SASRPASRGELAAK_S7(Phospho)	S(1): 0.0; S(3): 0.0; S(7): 100.0	NA	NA	NA	NA	NA	22.8458	NA	NA	0	1
154303003	NRADTHEPETPVQSGNK	T10(Phospho)	NRADTHEPETPVQSGNK_T10(Phospho)	T(5): 0.0; T(10): 100.0; S(14): 0.0	NA	20.5545	NA	NA	NA	NA	NA	NA	1	0
154303170	DSLDDPVHYSQAPPSYAEPSASADNDALLGGPRSSEDNIPDDFK	S34(Phospho)	DSLDDPVHYSQAPPSYAEPSASADNDALLGGPRSSEDNIPDDFK_S34(Phospho)	S(2): 0.0; Y(9): 0.0; S(10): 0.0; S(15): 0.0; Y(16): 0.0; S(20): 0.0; S(22): 0.1; S(34): 50.0; S(35): 50.0	NA	NA	NA	NA	NA	25.8161	25.9834	25.3376	0	3
154303170	SSEDNIPDDFK	S2(Phospho)	SSEDNIPDDFK_S2(Phospho)	S(1): 1.0; S(2): 99.0	NA	NA	NA	NA	NA	21.9504	22.726	NA	0	2
154303182	GTPILAK	T2(Phospho)	GTPILAK_T2(Phospho)	T(2): 100.0	NA	23.7487	NA	24.5414	21.0192	23.0174	24.8244	NA	2	3
154303192	SSDGAQGSGSFGMASDR	S10(Phospho); M13(Oxidation)	SSDGAQGSGSFGMASDR_S10(Phospho); M13(Oxidation)	S(1): 0.0; S(2): 0.0; S(8): 0.3; S(10): 99.7; S(15): 0.0	NA	20.7225	NA	NA	21.552	21.7434	22.2613	21.6623	1	4
154303251	DGSASEDEDAVATDEK	S5(Phospho)	DGSASEDEDAVATDEK_S5(Phospho)	S(3): 7.6; S(5): 92.4; T(13): 0.0	NA	NA	NA	NA	NA	NA	20.0994	NA	0	1
154303255	VASGELQDPYEAGYGEDEPLIGR	S3(Phospho)	VASGELQDPYEAGYGEDEPLIGR_S3(Phospho)	S(3): 100.0; Y(10): 0.0; Y(14): 0.0	NA	NA	NA	21.7257	NA	NA	NA	NA	1	0
154303267	NNTTSNDASSDNDVIDQEQDAHR	S10(Phospho)	NNTTSNDASSDNDVIDQEQDAHR_S10(Phospho)	T(3): 0.0; T(4): 0.0; S(5): 0.0; S(9): 0.6; S(10): 99.4	NA	NA	NA	NA	NA	NA	22.4945	21.9789	0	2
154303267	YWDELPESPVAERPIK	S8(Phospho)	YWDELPESPVAERPIK_S8(Phospho)	Y(1): 0.0; S(8): 100.0	21.9728	NA	NA	NA	20.9379	20.3167	19.8296	21.2662	1	4
154303291	LGGDSYFSPIGESPAPSAR	S8(Phospho)	LGGDSYFSPIGESPAPSAR_S8(Phospho)	S(5): 0.5; Y(6): 49.8; S(8): 49.8; S(13): 0.0; S(17): 0.0	NA	NA	NA	NA	NA	NA	NA	19.5579	0	1
154303291	SYSTPDINAQQGVR	S3(Phospho)	SYSTPDINAQQGVR_S3(Phospho)	S(1): 48.6; Y(2): 48.6; S(3): 2.7; T(4): 0.0	21.317	21.4002	NA	21.0971	21.0504	21.636	22.5854	21.7349	3	4
154303309	AQSTSFNFSR	S3(Phospho)	AQSTSFNFSR_S3(Phospho)	S(3): 99.7; T(4): 0.3; S(5): 0.0; S(9): 0.0	NA	20.305	NA	NA	NA	NA	NA	NA	1	0
154303309	RTSTLSIR	S3(Phospho)	RTSTLSIR_S3(Phospho)	T(2): 48.1; S(3): 48.1; T(4): 3.5; S(6): 0.3	NA	20.085	NA	20.056	NA	NA	NA	NA	2	0
154303361	ESFDTPPATTLTSNEK	T5(Phospho)	ESFDTPPATTLTSNEK_T5(Phospho)	S(2): 91.2; T(5): 8.8; T(9): 0.0; T(10): 0.0; T(12): 0.0; S(13): 0.0	NA	NA	NA	NA	20.9854	NA	NA	NA	0	1
154303375	AKPPSPLPTPDLVPESK	S5(Phospho)	AKPPSPLPTPDLVPESK_S5(Phospho)	S(5): 100.0; T(9): 0.0; S(16): 0.0	NA	19.8049	NA	NA	20.8305	21.6691	NA	21.6809	1	3
154303440	ALFNNPNPEPEYEPISSSSSIHEDDVR	S18(Phospho)	ALFNNPNPEPEYEPISSSSSIHEDDVR_S18(Phospho)	Y(12): 0.0; S(16): 0.0; S(17): 0.2; S(18): 33.2; S(19): 33.2; S(20): 33.2	NA	22.9258	NA	22.6842	NA	NA	NA	NA	2	0
154303562	KGTKTPTPTASTPVAGVSTNTPAVSAR	T7(Phospho); T9(Phospho)	KGTKTPTPTASTPVAGVSTNTPAVSAR_T7(Phospho); T9(Phospho)	T(3): 0.5; T(5): 51.9; T(7): 52.0; T(9): 95.6; S(11): 0.0; T(12): 0.0; S(18): 0.0; T(19): 0.0; T(21): 0.0; S(25): 0.0	NA	NA	NA	NA	23.338	23.4115	24.0464	23.9386	0	4
154303562	KGTKTPTPTASTPVAGVSTNTPAVSAR	T5(Phospho); T7(Phospho); T9(Phospho)	KGTKTPTPTASTPVAGVSTNTPAVSAR_T5(Phospho); T7(Phospho); T9(Phospho)	T(3): 1.1; T(5): 98.9; T(7): 100.0; T(9): 0.0; S(11): 9.2; T(12): 90.8; S(18): 0.0; T(19): 0.0; T(21): 0.0; S(25): 0.0	NA	NA	NA	NA	NA	22.4654	23.5887	NA	0	2
154303653	SGTGPPVPAK	T3(Phospho)	SGTGPPVPAK_T3(Phospho)	S(1): 0.0; T(3): 100.0	24.6288	24.7886	23.581	NA	21.1413	21.6003	22.2379	21.7111	3	4
154303784	LPELPSYTSFGR	S9(Phospho)	LPELPSYTSFGR_S9(Phospho)	S(6): 0.4; Y(7): 0.4; T(8): 6.1; S(9): 93.0	NA	20.6339	NA	NA	NA	NA	NA	NA	1	0
154303864	FISAPEAPPLSGEPGSR	S16(Phospho)	FISAPEAPPLSGEPGSR_S16(Phospho)	S(3): 0.0; S(11): 0.1; S(16): 99.9	NA	NA	NA	NA	NA	19.2047	NA	NA	0	1
154303936	RGSALEGISSGLR	S3(Phospho)	RGSALEGISSGLR_S3(Phospho)	S(3): 100.0; S(9): 0.0; S(10): 0.0	22.7709	23.4482	NA	NA	NA	NA	NA	21.3128	2	1
154303997	KPPLIDEDGENIDSDEEDEEK	S14(Phospho)	KPPLIDEDGENIDSDEEDEEK_S14(Phospho)	S(14): 100.0	NA	NA	NA	NA	NA	23.4039	23.2168	23.4197	0	3
154304039	NPEFASNEDLR	S6(Phospho)	NPEFASNEDLR_S6(Phospho)	S(6): 100.0	NA	20.3516	NA	NA	NA	NA	NA	NA	1	0
154304135	SNSPNNLNNKDELGAPISLEEK	S3(Phospho)	SNSPNNLNNKDELGAPISLEEK_S3(Phospho)	S(1): 8.7; S(3): 91.3; S(18): 0.0	NA	NA	NA	NA	NA	20.444	NA	NA	0	1
154304151	APSTVQQVYIGESDSQADSPQR	S13(Phospho)	APSTVQQVYIGESDSQADSPQR_S13(Phospho)	S(3): 0.0; T(4): 0.0; Y(9): 0.0; S(13): 100.0; S(15): 0.0; S(19): 0.0	NA	NA	NA	NA	20.8225	22.3824	24.2014	22.4263	0	4
154304151	APSTVQQVYIGESDSQADSPQR	S13(Phospho); S15(Phospho)	APSTVQQVYIGESDSQADSPQR_S13(Phospho); S15(Phospho)	S(3): 0.0; T(4): 0.0; Y(9): 0.0; S(13): 100.0; S(15): 100.0; S(19): 0.0	NA	NA	NA	NA	NA	NA	21.2948	NA	0	1
154304151	APSTVQQVYIGESDSQADSPQRLR	S19(Phospho)	APSTVQQVYIGESDSQADSPQRLR_S19(Phospho)	S(3): 0.0; T(4): 0.0; Y(9): 0.0; S(13): 0.0; S(15): 0.1; S(19): 99.9	NA	NA	NA	NA	NA	NA	21.8284	NA	0	1
154304151	AVADALQGVQAPPGPPGGNQGLNMVAGSLGRR	M24(Oxidation); S28(Phospho)	AVADALQGVQAPPGPPGGNQGLNMVAGSLGRR_M24(Oxidation); S28(Phospho)	S(28): 100.0	NA	NA	NA	NA	NA	22.6132	23.3117	NA	0	2
154304151	FVNNLPALDVAAAAPTAPLIAALNSDEEGEFMAPVIHPR	S25(Phospho); M32(Oxidation)	FVNNLPALDVAAAAPTAPLIAALNSDEEGEFMAPVIHPR_S25(Phospho); M32(Oxidation)	T(16): 0.0; S(25): 100.0	NA	NA	NA	NA	NA	21.815	NA	23.8787	0	2
154304151	HPLDESVPALLFGSLGRK	S14(Phospho)	HPLDESVPALLFGSLGRK_S14(Phospho)	S(6): 0.0; S(14): 100.0	NA	NA	NA	NA	NA	NA	21.2763	NA	0	1
154304151	LRSENSDVER	S6(Phospho)	LRSENSDVER_S6(Phospho)	S(3): 0.0; S(6): 100.0	NA	NA	NA	NA	NA	19.6997	26.3073	20.7045	0	3
154304151	LRSENSDVER	S3(Phospho); S6(Phospho)	LRSENSDVER_S3(Phospho); S6(Phospho)	S(3): 100.0; S(6): 100.0	NA	NA	NA	NA	NA	NA	NA	23.2754	0	1
154304151	RAPSTVQQVYIGESDSQADSPQR	S14(Phospho)	RAPSTVQQVYIGESDSQADSPQR_S14(Phospho)	S(4): 0.0; T(5): 0.0; Y(10): 0.0; S(14): 4.9; S(16): 95.1; S(20): 0.0	NA	NA	NA	NA	24.3001	24.2211	24.7663	24.6168	0	4
154304151	RAPSTVQQVYIGESDSQADSPQR	S14(Phospho); S16(Phospho)	RAPSTVQQVYIGESDSQADSPQR_S14(Phospho); S16(Phospho)	S(4): 0.0; T(5): 0.0; Y(10): 0.0; S(14): 100.0; S(16): 100.0; S(20): 0.0	NA	NA	NA	NA	NA	NA	NA	21.6144	0	1
154304151	RAPSTVQQVYIGESDSQADSPQRLR	S14(Phospho); S20(Phospho)	RAPSTVQQVYIGESDSQADSPQRLR_S14(Phospho); S20(Phospho)	S(4): 0.0; T(5): 0.0; Y(10): 0.0; S(14): 99.9; S(16): 0.0; S(20): 100.0	NA	NA	NA	NA	NA	NA	22.2023	NA	0	1
154304151	RAPSTVQQVYIGESDSQADSPQRLR	S20(Phospho)	RAPSTVQQVYIGESDSQADSPQRLR_S20(Phospho)	S(4): 0.0; T(5): 0.0; Y(10): 0.0; S(14): 1.3; S(16): 1.3; S(20): 97.4	NA	NA	NA	NA	NA	NA	NA	NA	0	0
154304151	RSVIVDPNESEESAPEEDDVSDQPHQTTGAPR	S13(Phospho)	RSVIVDPNESEESAPEEDDVSDQPHQTTGAPR_S13(Phospho)	S(2): 0.0; S(10): 9.0; S(13): 91.0; S(21): 0.0; T(27): 0.0; T(28): 0.0	NA	NA	NA	NA	22.8751	23.1418	24.1497	23.8259	0	4
154304151	RSVIVDPNESEESAPEEDDVSDQPHQTTGAPR	S10(Phospho); S13(Phospho)	RSVIVDPNESEESAPEEDDVSDQPHQTTGAPR_S10(Phospho); S13(Phospho)	S(2): 0.0; S(10): 100.0; S(13): 100.0; S(21): 0.0; T(27): 0.0; T(28): 0.0	NA	NA	NA	NA	NA	26.5841	27.9364	27.4837	0	3
154304151	RSVIVDPNESEESAPEEDDVSDQPHQTTGAPR	S10(Phospho); S13(Phospho); S21(Phospho)	RSVIVDPNESEESAPEEDDVSDQPHQTTGAPR_S10(Phospho); S13(Phospho); S21(Phospho)	S(2): 0.0; S(10): 100.0; S(13): 100.0; S(21): 100.0; T(27): 0.0; T(28): 0.0	NA	NA	NA	NA	NA	NA	23.3499	23.6246	0	2
154304151	SAIPLSASK	S6(Phospho)	SAIPLSASK_S6(Phospho)	S(1): 0.0; S(6): 95.8; S(8): 4.2	NA	NA	NA	NA	24.4632	24.2905	NA	NA	0	2
154304151	SENSDVERVSK	S4(Phospho)	SENSDVERVSK_S4(Phospho)	S(1): 0.0; S(4): 100.0; S(10): 0.0	NA	NA	NA	NA	NA	NA	20.3536	NA	0	1
154304151	SSQLASRNTPTPR	T9(Phospho)	SSQLASRNTPTPR_T9(Phospho)	S(1): 0.0; S(2): 0.0; S(6): 0.0; T(9): 100.0; T(11): 0.0	NA	NA	NA	NA	23.7874	24.4771	25.0176	23.4101	0	4
154304151	SSQLASRNTPTPR	T9(Phospho); T11(Phospho)	SSQLASRNTPTPR_T9(Phospho); T11(Phospho)	S(1): 0.0; S(2): 0.0; S(6): 4.6; T(9): 95.4; T(11): 100.0	NA	NA	NA	NA	NA	NA	22.9616	NA	0	1
154304151	SVIVDPNESEESAPEEDDVSDQPHQTTGAPR	S12(Phospho)	SVIVDPNESEESAPEEDDVSDQPHQTTGAPR_S12(Phospho)	S(1): 0.0; S(9): 1.0; S(12): 99.0; S(20): 0.0; T(26): 0.0; T(27): 0.0	NA	NA	NA	NA	24.0019	24.8444	25.4173	24.9255	0	4
154304151	SVIVDPNESEESAPEEDDVSDQPHQTTGAPR	S9(Phospho); S12(Phospho)	SVIVDPNESEESAPEEDDVSDQPHQTTGAPR_S9(Phospho); S12(Phospho)	S(1): 0.0; S(9): 100.0; S(12): 100.0; S(20): 0.0; T(26): 0.0; T(27): 0.0	NA	NA	NA	NA	NA	26.7923	27.8187	27.3449	0	3
154304151	SVIVDPNESEESAPEEDDVSDQPHQTTGAPR	S9(Phospho); S12(Phospho); S20(Phospho)	SVIVDPNESEESAPEEDDVSDQPHQTTGAPR_S9(Phospho); S12(Phospho); S20(Phospho)	S(1): 0.0; S(9): 100.0; S(12): 100.0; S(20): 100.0; T(26): 0.0; T(27): 0.0	NA	NA	NA	NA	NA	NA	22.0266	22.5271	0	2
154304196	ARASPSLQEVR	S4(Phospho)	ARASPSLQEVR_S4(Phospho)	S(4): 91.3; S(6): 8.7	NA	NA	NA	NA	NA	20.3822	NA	NA	0	1
154304196	NTSIVGGGLGSSR	S3(Phospho)	NTSIVGGGLGSSR_S3(Phospho)	T(2): 0.9; S(3): 99.1; S(11): 0.0; S(12): 0.0	NA	NA	NA	NA	18.4522	19.394	20.1498	NA	0	3
154304196	SGSPSMHNLGSIR	S1(Phospho); M6(Oxidation)	SGSPSMHNLGSIR_S1(Phospho); M6(Oxidation)	S(1): 50.0; S(3): 50.0; S(5): 0.0; S(11): 0.0	NA	NA	NA	NA	NA	22.2174	22.5753	22.2937	0	3
154304196	SMSGALSDADDEDDEEPGR	M2(Oxidation); S7(Phospho)	SMSGALSDADDEDDEEPGR_M2(Oxidation); S7(Phospho)	S(1): 0.0; S(3): 0.0; S(7): 100.0	NA	NA	NA	NA	NA	NA	20.7199	20.95	0	2
154304208	RASSPSIDTDK	S3(Phospho)	RASSPSIDTDK_S3(Phospho)	S(3): 4.2; S(4): 47.9; S(6): 47.9; T(9): 0.0	NA	NA	NA	21.5867	NA	NA	21.894	NA	1	1
154304280	KDSLEFPEADPWGSPALHK	S3(Phospho)	KDSLEFPEADPWGSPALHK_S3(Phospho)	S(3): 100.0; S(14): 0.0	NA	NA	NA	NA	NA	NA	NA	20.5271	0	1
154304280	SSLFADDDDVSGGSPWGTSLPK	S19(Phospho)	SSLFADDDDVSGGSPWGTSLPK_S19(Phospho)	S(1): 0.0; S(2): 0.0; S(11): 0.0; S(14): 0.0; T(18): 0.9; S(19): 99.1	NA	NA	NA	NA	NA	NA	19.9067	NA	0	1
154304642	DLIQSIVSEEGNYESDQRPNYGSFNDH	S8(Phospho)	DLIQSIVSEEGNYESDQRPNYGSFNDH_S8(Phospho)	S(5): 0.0; S(8): 50.0; Y(13): 50.0; S(15): 0.0; Y(21): 0.0; S(23): 0.0	22.646	NA	21.7168	23.1898	NA	NA	NA	NA	3	0
154304660	HTADQGEGSNAGTARPPTAINIR	S9(Phospho)	HTADQGEGSNAGTARPPTAINIR_S9(Phospho)	T(2): 0.0; S(9): 50.0; T(13): 50.0; T(18): 0.1	NA	NA	NA	NA	NA	NA	22.2647	NA	0	1
154304660	RAETFPR	T4(Phospho)	RAETFPR_T4(Phospho)	T(4): 100.0	21.3761	NA	NA	21.8799	22.25	23.2987	NA	23.1348	2	3
154304660	STAGSSTSPTSDEAYR	S8(Phospho)	STAGSSTSPTSDEAYR_S8(Phospho)	S(1): 0.0; T(2): 0.0; S(5): 0.0; S(6): 0.0; T(7): 6.7; S(8): 85.9; T(10): 6.7; S(11): 0.6; Y(15): 0.0	NA	NA	NA	NA	20.5092	NA	22.3284	22.0838	0	3
154304660	SYTTGHAETIASSTK	T3(Phospho)	SYTTGHAETIASSTK_T3(Phospho)	S(1): 0.4; Y(2): 0.4; T(3): 99.2; T(4): 0.0; T(9): 0.0; S(12): 0.0; S(13): 0.0; T(14): 0.0	20.0567	19.9667	NA	21.5819	22.0545	22.6441	22.6131	22.6668	3	4
154304694	RISIPNITLQPVIHGVETSGDK	S3(Phospho)	RISIPNITLQPVIHGVETSGDK_S3(Phospho)	S(3): 100.0; T(8): 0.0; T(18): 0.0; S(19): 0.0	NA	NA	NA	NA	20.4272	21.2987	21.3236	21.1089	0	4
154304885	KLDVDDSAADAADQAVEGAVDSPIVEK	S22(Phospho)	KLDVDDSAADAADQAVEGAVDSPIVEK_S22(Phospho)	S(7): 0.0; S(22): 100.0	NA	NA	NA	NA	NA	NA	20.6641	NA	0	1
154305337	ARDLIDNTSLAEGRR	S9(Phospho)	ARDLIDNTSLAEGRR_S9(Phospho)	T(8): 6.4; S(9): 93.6	21.7877	NA	NA	23.0911	21.1395	NA	22.7318	21.9373	2	3
154305372	ANDPINLDESDDDEGFIQPK	S10(Phospho)	ANDPINLDESDDDEGFIQPK_S10(Phospho)	S(10): 100.0	NA	NA	NA	NA	NA	NA	20.8462	20.6152	0	2
154305637	APLDTVSPLPSPRE	S7(Phospho)	APLDTVSPLPSPRE_S7(Phospho)	T(5): 0.0; S(7): 100.0; S(11): 0.0	NA	NA	NA	21.5695	NA	NA	23.0291	22.957	1	2
154305637	APLDTVSPLPSPRE	S7(Phospho); S11(Phospho)	APLDTVSPLPSPRE_S7(Phospho); S11(Phospho)	T(5): 0.0; S(7): 100.0; S(11): 100.0	NA	NA	NA	NA	NA	24.0536	24.5123	24.1	0	3
154305832	EGKREEETEAVMNTEEDEEDK	M12(Oxidation); T14(Phospho)	EGKREEETEAVMNTEEDEEDK_M12(Oxidation); T14(Phospho)	T(8): 0.0; T(14): 100.0	NA	NA	NA	NA	NA	NA	20.5547	NA	0	1
154305844	ALYDPEHNTFGDEDSGDERER	S15(Phospho)	ALYDPEHNTFGDEDSGDERER_S15(Phospho)	Y(3): 0.0; T(9): 0.0; S(15): 100.0	NA	NA	NA	NA	NA	21.6788	22.9445	22.2276	0	3
154305854	RGYGTESEEELPTR	T5(Phospho); S7(Phospho)	RGYGTESEEELPTR_T5(Phospho); S7(Phospho)	Y(3): 4.2; T(5): 95.8; S(7): 100.0; T(13): 0.0	NA	NA	NA	NA	NA	NA	22.2806	22.4199	0	2
154305940	LVDVQTPRPSEENK	S10(Phospho)	LVDVQTPRPSEENK_S10(Phospho)	T(6): 0.0; S(10): 100.0	NA	22.4196	NA	21.4506	NA	22.2206	NA	22.2773	2	2
154305940	LVDVQTPRPSEENK	T6(Phospho); S10(Phospho)	LVDVQTPRPSEENK_T6(Phospho); S10(Phospho)	T(6): 100.0; S(10): 100.0	NA	NA	NA	22.8837	NA	23.2975	NA	NA	1	1
154305940	SSDRPFIESESPNENK	S11(Phospho)	SSDRPFIESESPNENK_S11(Phospho)	S(1): 0.0; S(2): 0.0; S(9): 0.5; S(11): 99.5	NA	NA	NA	NA	NA	21.2145	22.208	21.4508	0	3
154305940	SSPLAQVAEEGSGSGTK	S2(Phospho)	SSPLAQVAEEGSGSGTK_S2(Phospho)	S(1): 50.0; S(2): 50.0; S(12): 0.0; S(14): 0.0; T(16): 0.0	23.3297	22.9536	NA	23.5874	NA	22.4571	22.977	22.3809	3	3
154308237	IPPPHPQSPPR	S8(Phospho)	IPPPHPQSPPR_S8(Phospho)	S(8): 100.0	NA	NA	NA	20.2836	NA	20.0168	21.1612	NA	1	2
154308237	IPPPHPQSPPRR	S8(Phospho)	IPPPHPQSPPRR_S8(Phospho)	S(8): 100.0	NA	NA	NA	NA	NA	23.4423	NA	NA	0	1
154308257	HHSVSDFGDAR	S3(Phospho)	HHSVSDFGDAR_S3(Phospho)	S(3): 95.4; S(5): 4.6	NA	20.6431	NA	NA	NA	22.5046	23.4214	23.2541	1	3
154308257	IASPGSGMSEEERR	S3(Phospho)	IASPGSGMSEEERR_S3(Phospho)	S(3): 100.0; S(6): 0.0; S(9): 0.0	NA	NA	NA	20.9197	NA	NA	NA	NA	1	0
154308257	IASPGSGMSEEERR	S3(Phospho); M8(Oxidation)	IASPGSGMSEEERR_S3(Phospho); M8(Oxidation)	S(3): 98.9; S(6): 0.6; S(9): 0.6	NA	NA	NA	NA	NA	21.9642	NA	21.4682	0	2
154308257	RDSMPMVGPSR	S3(Phospho); M6(Oxidation)	RDSMPMVGPSR_S3(Phospho); M6(Oxidation)	S(3): 99.9; S(10): 0.1	20.7039	21.6664	NA	NA	NA	NA	NA	NA	2	0
154308257	RDSMPMVGPSR	S3(Phospho)	RDSMPMVGPSR_S3(Phospho)	S(3): 100.0; S(10): 0.0	NA	21.4615	NA	NA	NA	NA	NA	NA	1	0
154308257	RDSMPMVGPSR	S3(Phospho); M4(Oxidation); M6(Oxidation)	RDSMPMVGPSR_S3(Phospho); M4(Oxidation); M6(Oxidation)	S(3): 100.0; S(10): 0.0	NA	NA	NA	NA	23.8357	21.6777	25.3404	NA	0	3
154308257	SGASSVVPR	S5(Phospho)	SGASSVVPR_S5(Phospho)	S(1): 0.0; S(4): 0.0; S(5): 100.0	NA	21.9933	NA	NA	NA	NA	21.2354	NA	1	1
154308422	ALEGDDDEEEEKPAETATEGDKMEE	T18(Phospho); M23(Oxidation)	ALEGDDDEEEEKPAETATEGDKMEE_T18(Phospho); M23(Oxidation)	T(16): 8.4; T(18): 91.6	NA	NA	NA	NA	NA	22.0448	22.5237	22.3165	0	3
154308428	AARSLDDVQNYGGNTIK	S4(Phospho)	AARSLDDVQNYGGNTIK_S4(Phospho)	S(4): 100.0; Y(11): 0.0; T(15): 0.0	NA	NA	NA	NA	20.6168	20.8068	21.5509	21.1602	0	4
154308428	SRVEPPPSPNPHPTSVDDGTPPPSANMQAK	S8(Phospho); T20(Phospho); M27(Oxidation)	SRVEPPPSPNPHPTSVDDGTPPPSANMQAK_S8(Phospho); T20(Phospho); M27(Oxidation)	S(1): 0.0; S(8): 0.6; T(14): 3.1; S(15): 96.1; T(20): 50.1; S(24): 50.1	NA	NA	NA	NA	NA	NA	NA	NA	0	0
154308675	ADGVARSPPTR	S7(Phospho)	ADGVARSPPTR_S7(Phospho)	S(7): 100.0; T(10): 0.0	NA	NA	NA	21.7369	NA	NA	19.9322	NA	1	1
154308675	DRFHGVASSPPSEEYFGK	S12(Phospho)	DRFHGVASSPPSEEYFGK_S12(Phospho)	S(8): 0.0; S(9): 5.3; S(12): 89.4; Y(15): 5.3	NA	22.138	NA	NA	NA	NA	NA	NA	1	0
154308675	FGGGLSPVAAK	S6(Phospho)	FGGGLSPVAAK_S6(Phospho)	S(6): 100.0	NA	21.4369	NA	21.1798	NA	21.0965	NA	NA	2	1
154308675	FHGVASSPPSEEYFGK	S7(Phospho)	FHGVASSPPSEEYFGK_S7(Phospho)	S(6): 6.6; S(7): 86.8; S(10): 6.6; Y(13): 0.0	21.8999	NA	NA	NA	NA	NA	NA	NA	1	0
154308675	NSLLHEGASPGSR	S9(Phospho)	NSLLHEGASPGSR_S9(Phospho)	S(2): 0.0; S(9): 99.9; S(12): 0.1	21.7978	21.8871	NA	22.4474	NA	NA	22.7764	NA	3	1
154308687	QSSVSSAPTTPAPAPVAAPPKPSAPAK	S3(Phospho)	QSSVSSAPTTPAPAPVAAPPKPSAPAK_S3(Phospho)	S(2): 11.0; S(3): 88.8; S(5): 0.2; S(6): 0.0; T(9): 0.0; T(10): 0.0; S(23): 0.0	22.6327	23.0997	NA	NA	NA	NA	NA	NA	2	0
154308687	SSSPMGQTPSQGR	S3(Phospho)	SSSPMGQTPSQGR_S3(Phospho)	S(1): 6.2; S(2): 6.2; S(3): 87.7; T(8): 0.0; S(10): 0.0	NA	NA	NA	NA	NA	NA	20.7639	NA	0	1
154309087	RNDSPNVSGEIK	S4(Phospho)	RNDSPNVSGEIK_S4(Phospho)	S(4): 99.9; S(8): 0.1	NA	21.6157	21.4255	22.9199	NA	21.4486	NA	NA	3	1
154309220	SESPERDNSLAK	S3(Phospho)	SESPERDNSLAK_S3(Phospho)	S(1): 6.5; S(3): 93.5; S(9): 0.0	NA	NA	NA	NA	20.8646	NA	NA	NA	0	1
154309260	EKSEASLHDVDEPDEQK	S3(Phospho); S6(Phospho)	EKSEASLHDVDEPDEQK_S3(Phospho); S6(Phospho)	S(3): 100.0; S(6): 100.0	NA	NA	NA	NA	NA	NA	22.446	NA	0	1
154309260	REKSEASLHDVDEPDEQK	S4(Phospho); S7(Phospho)	REKSEASLHDVDEPDEQK_S4(Phospho); S7(Phospho)	S(4): 100.0; S(7): 100.0	NA	NA	NA	NA	NA	NA	20.3791	NA	0	1
154309260	RPSSSLIPSK	S5(Phospho)	RPSSSLIPSK_S5(Phospho)	S(3): 6.3; S(4): 6.3; S(5): 87.4; S(9): 0.0	23.3757	23.31	NA	21.8713	NA	NA	21.8711	NA	3	1
154309260	SEASLHDVDEPDEQK	S4(Phospho)	SEASLHDVDEPDEQK_S4(Phospho)	S(1): 7.3; S(4): 92.7	21.3731	21.7371	NA	22.4364	20.8099	NA	22.6779	22.6875	3	3
154309318	GGSVPQSTPR	S3(Phospho)	GGSVPQSTPR_S3(Phospho)	S(3): 100.0; S(7): 0.0; T(8): 0.0	NA	NA	NA	NA	NA	19.3762	NA	NA	0	1
154309318	SNTPIVVDYR	T3(Phospho)	SNTPIVVDYR_T3(Phospho)	S(1): 0.2; T(3): 99.8; Y(9): 0.0	NA	NA	NA	NA	NA	19.7818	20.2613	NA	0	2
154309334	KRSFPDEVEEPVAK	S3(Phospho)	KRSFPDEVEEPVAK_S3(Phospho)	S(3): 100.0	NA	NA	NA	NA	NA	20.6834	21.7202	NA	0	2
154309384	AAHDSEVEEETVK	S5(Phospho)	AAHDSEVEEETVK_S5(Phospho)	S(5): 100.0; T(11): 0.0	NA	20.3555	NA	NA	NA	21.1735	NA	21.6845	1	2
154309509	DGTEEFGDFSDDDDGESLERK	S10(Phospho)	DGTEEFGDFSDDDDGESLERK_S10(Phospho)	T(3): 0.0; S(10): 100.0; S(17): 0.0	NA	NA	NA	NA	NA	22.6889	23.1266	22.8834	0	3
154309509	KDGTEEFGDFSDDDDGESLERK	S11(Phospho)	KDGTEEFGDFSDDDDGESLERK_S11(Phospho)	T(4): 0.0; S(11): 100.0; S(18): 0.0	NA	NA	NA	NA	NA	21.8641	22.4502	22.3922	0	3
154309509	KDMGEEEESNDGDDVASLSK	M3(Oxidation); S9(Phospho)	KDMGEEEESNDGDDVASLSK_M3(Oxidation); S9(Phospho)	S(9): 100.0; S(17): 0.0; S(19): 0.0	NA	NA	NA	NA	NA	NA	21.0403	NA	0	1
154309509	RKDGTEEFGDFSDDDDGESLERK	S12(Phospho)	RKDGTEEFGDFSDDDDGESLERK_S12(Phospho)	T(5): 0.0; S(12): 100.0; S(19): 0.0	NA	NA	NA	NA	NA	NA	21.1444	NA	0	1
154309521	AKKDESEEADEVYR	S6(Phospho)	AKKDESEEADEVYR_S6(Phospho)	S(6): 100.0; Y(13): 0.0	NA	21.0938	NA	NA	NA	20.5924	22.742	22.3117	1	3
154309521	KDESEEADEVYR	S4(Phospho)	KDESEEADEVYR_S4(Phospho)	S(4): 100.0; Y(11): 0.0	20.7619	21.3782	20.324	21.8446	20.946	22.0739	22.8732	22.6488	4	4
154309521	TNGTNGNVSQGRIPK	T4(Phospho)	TNGTNGNVSQGRIPK_T4(Phospho)	T(1): 91.8; T(4): 8.2; S(9): 0.0	NA	NA	NA	21.8799	NA	NA	NA	NA	1	0
154309531	SVADSMGLASGAQSPGTK	M6(Oxidation); S14(Phospho)	SVADSMGLASGAQSPGTK_M6(Oxidation); S14(Phospho)	S(1): 0.0; S(5): 0.0; S(10): 0.0; S(14): 100.0; T(17): 0.0	NA	NA	NA	NA	23.4059	23.5967	24.0067	23.7339	0	4
154309531	SVADSMGLASGAQSPGTK	S14(Phospho)	SVADSMGLASGAQSPGTK_S14(Phospho)	S(1): 0.0; S(5): 0.0; S(10): 0.0; S(14): 99.1; T(17): 0.9	NA	NA	NA	NA	20.0327	NA	21.9128	NA	0	2
154309537	GPDIGSAHRDVPAQYAGEDTR	S6(Phospho)	GPDIGSAHRDVPAQYAGEDTR_S6(Phospho)	S(6): 100.0; Y(15): 0.0; T(20): 0.0	25.1542	25.3765	24.2055	25.8417	22.122	23.055	NA	NA	4	2
154309537	MGPDIGSAHR	M1(Oxidation); S7(Phospho)	MGPDIGSAHR_M1(Oxidation); S7(Phospho)	S(7): 100.0	20.9846	21.4263	NA	20.6794	NA	NA	NA	NA	3	0
154309537	MGPDIGSAHRDVPAQYAGEDTR	M1(Oxidation); S7(Phospho)	MGPDIGSAHRDVPAQYAGEDTR_M1(Oxidation); S7(Phospho)	S(7): 100.0; Y(16): 0.0; T(21): 0.0	NA	24.7194	NA	NA	NA	23.0188	NA	NA	1	1
154309561	YADPSGSSDGIQSEGEEDDEVLAK	S13(Phospho)	YADPSGSSDGIQSEGEEDDEVLAK_S13(Phospho)	Y(1): 0.0; S(5): 0.0; S(7): 0.0; S(8): 0.0; S(13): 100.0	NA	NA	NA	21.5345	NA	NA	NA	NA	1	0
154309595	DRTSESEGTSAAVR	S4(Phospho)	DRTSESEGTSAAVR_S4(Phospho)	T(3): 6.6; S(4): 93.3; S(6): 0.0; T(9): 0.0; S(10): 0.0	NA	20.3795	NA	20.5265	NA	NA	NA	NA	2	0
154309595	TSTTTADSDSLSEYK	S10(Phospho)	TSTTTADSDSLSEYK_S10(Phospho)	T(1): 0.0; S(2): 0.0; T(3): 0.0; T(4): 0.0; T(5): 0.0; S(8): 0.1; S(10): 99.3; S(12): 0.6; Y(14): 0.1	NA	NA	NA	NA	NA	19.2384	19.7971	NA	0	2
154309599	LPSPPPPTEIQIGPK	S3(Phospho)	LPSPPPPTEIQIGPK_S3(Phospho)	S(3): 100.0; T(8): 0.0	NA	NA	NA	NA	NA	22.8678	23.4963	23.213	0	3
154309666	ASSYSTMPK	S3(Phospho)	ASSYSTMPK_S3(Phospho)	S(2): 0.0; S(3): 99.7; Y(4): 0.3; S(5): 0.0; T(6): 0.0	20.781	NA	NA	21.4754	NA	NA	NA	NA	2	0
154309666	SPTLSTGPR	T6(Phospho)	SPTLSTGPR_T6(Phospho)	S(1): 0.0; T(3): 0.0; S(5): 50.0; T(6): 50.0	20.1834	21.1946	NA	NA	NA	NA	NA	NA	2	0
154309666	SPTLSTGPRSPVER	T6(Phospho)	SPTLSTGPRSPVER_T6(Phospho)	S(1): 0.0; T(3): 0.1; S(5): 33.3; T(6): 33.3; S(10): 33.3	NA	NA	NA	21.3244	NA	NA	NA	NA	1	0
154309716	LDLTNESDDSSNNLGDEESAEGEDSGGDARK	S10(Phospho)	LDLTNESDDSSNNLGDEESAEGEDSGGDARK_S10(Phospho)	T(4): 0.0; S(7): 0.0; S(10): 50.0; S(11): 50.0; S(19): 0.0; S(25): 0.0	24.174	23.2536	22.7737	24.2244	23.2988	23.7388	24.6023	23.8995	4	4
154309718	SSKPIYSLSDLEDDAEESGDEEGSSKK	S9(Phospho); S18(Phospho)	SSKPIYSLSDLEDDAEESGDEEGSSKK_S9(Phospho); S18(Phospho)	S(1): 0.0; S(2): 0.0; Y(6): 6.0; S(7): 47.0; S(9): 47.0; S(18): 100.0; S(24): 0.0; S(25): 0.0	NA	NA	NA	NA	NA	NA	20.433	20.7438	0	2
154309744	RQSSLSSSADALK	S4(Phospho)	RQSSLSSSADALK_S4(Phospho)	S(3): 0.7; S(4): 98.5; S(6): 0.7; S(7): 0.1; S(8): 0.1	NA	NA	NA	21.4349	NA	NA	NA	NA	1	0
154309780	LSDTPSPIR	S6(Phospho)	LSDTPSPIR_S6(Phospho)	S(2): 0.0; T(4): 0.3; S(6): 99.7	NA	NA	NA	NA	NA	NA	NA	NA	0	0
154309844	LRIDDVVPADGDRSPSPAPQYDNFGR	S14(Phospho); S16(Phospho)	LRIDDVVPADGDRSPSPAPQYDNFGR_S14(Phospho); S16(Phospho)	S(14): 100.0; S(16): 89.9; Y(21): 10.1	NA	NA	NA	NA	NA	22.7642	NA	24.0187	0	2
154309875	DGFESDDETADSTPSDPK	S5(Phospho)	DGFESDDETADSTPSDPK_S5(Phospho)	S(5): 100.0; T(9): 0.0; S(12): 0.0; T(13): 0.0; S(15): 0.0	NA	NA	NA	NA	NA	22.5807	23.3734	23.3798	0	3
154310001	KKPLPEDEEEEDEDKDPFAISDDEDDEEEMAELR	S21(Phospho); M30(Oxidation)	KKPLPEDEEEEDEDKDPFAISDDEDDEEEMAELR_S21(Phospho); M30(Oxidation)	S(21): 100.0	NA	NA	NA	NA	NA	22.5982	23.7791	24.6808	0	3
154310041	TVGGFIADDSDEENDESTPINTGHLQLPASDDPK	S10(Phospho)	TVGGFIADDSDEENDESTPINTGHLQLPASDDPK_S10(Phospho)	T(1): 0.0; S(10): 100.0; S(17): 0.0; T(18): 0.0; T(22): 0.0; S(30): 0.0	NA	NA	NA	NA	22.7582	23.2741	23.5629	23.6439	0	4
154310240	AEVEKEEAVTEEDKEAEK	T10(Phospho)	AEVEKEEAVTEEDKEAEK_T10(Phospho)	T(10): 100.0	NA	NA	NA	NA	NA	20.2287	NA	NA	0	1
154310240	EEAVTEEDKEAEK	T5(Phospho)	EEAVTEEDKEAEK_T5(Phospho)	T(5): 100.0	NA	NA	NA	NA	NA	NA	NA	19.5642	0	1
154310240	ETTAEETKEEASPTSEEK	S12(Phospho)	ETTAEETKEEASPTSEEK_S12(Phospho)	T(2): 0.0; T(3): 0.0; T(7): 0.0; S(12): 99.2; T(14): 0.8; S(15): 0.0	24.1086	24.1809	23.6511	24.8525	25.2068	26.1665	26.3211	26.4734	4	4
154310240	ETTAEETKEEASPTSEEK	T3(Phospho); T14(Phospho)	ETTAEETKEEASPTSEEK_T3(Phospho); T14(Phospho)	T(2): 0.0; T(3): 0.0; T(7): 0.0; S(12): 89.6; T(14): 20.8; S(15): 89.6	NA	NA	NA	NA	NA	NA	22.3965	NA	0	1
154310240	KAEVEKEEAVTEEDK	T11(Phospho)	KAEVEKEEAVTEEDK_T11(Phospho)	T(11): 100.0	NA	NA	NA	NA	NA	23.2975	21.217	23.7934	0	3
154310240	KAEVEKEEAVTEEDKEAEK	T11(Phospho)	KAEVEKEEAVTEEDKEAEK_T11(Phospho)	T(11): 100.0	NA	21.0983	NA	NA	NA	23.3308	23.3358	23.5853	1	3
154310248	AAQFGEAEETETK	T12(Phospho)	AAQFGEAEETETK_T12(Phospho)	T(10): 0.4; T(12): 99.6	NA	NA	NA	19.1302	NA	NA	21.1602	20.5583	1	2
154310274	NSDISEHAPLIR	S5(Phospho)	NSDISEHAPLIR_S5(Phospho)	S(2): 0.0; S(5): 100.0	NA	NA	NA	21.8295	NA	NA	NA	NA	1	0
154310282	SKASPPTTTEETTDDAK	S4(Phospho)	SKASPPTTTEETTDDAK_S4(Phospho)	S(1): 6.3; S(4): 93.7; T(7): 0.0; T(8): 0.0; T(9): 0.0; T(12): 0.0; T(13): 0.0	NA	NA	NA	NA	NA	NA	22.5526	22.5058	0	2
154310282	SLISESTPSTGSSPSFK	T7(Phospho)	SLISESTPSTGSSPSFK_T7(Phospho)	S(1): 0.0; S(4): 0.0; S(6): 0.3; T(7): 93.5; S(9): 5.4; T(10): 0.3; S(12): 0.3; S(13): 0.0; S(15): 0.0	22.0924	22.4654	NA	23.921	21.6853	21.5656	21.9584	21.6373	3	4
154310282	VTTSDAQGDAKSTDGKPHVGR	S12(Phospho)	VTTSDAQGDAKSTDGKPHVGR_S12(Phospho)	T(2): 0.0; T(3): 0.0; S(4): 0.0; S(12): 99.3; T(13): 0.7	NA	NA	NA	NA	20.8473	20.9247	21.4379	20.6784	0	4
154310323	ASPTATPPGSSSPPR	S11(Phospho)	ASPTATPPGSSSPPR_S11(Phospho)	S(2): 0.0; T(4): 0.0; T(6): 0.0; S(10): 3.7; S(11): 48.2; S(12): 48.2	NA	21.8603	NA	NA	NA	NA	21.5195	NA	1	1
154310371	LPQTPR	T4(Phospho)	LPQTPR_T4(Phospho)	T(4): 100.0	20.8371	21.4083	NA	NA	NA	19.8107	20.2992	NA	2	2
154310371	LPQTPRTPSSGMNHYFDDIFTR	T7(Phospho); M12(Oxidation)	LPQTPRTPSSGMNHYFDDIFTR_T7(Phospho); M12(Oxidation)	T(4): 0.0; T(7): 98.6; S(9): 0.7; S(10): 0.7; Y(15): 0.0; T(21): 0.0	NA	NA	NA	NA	NA	NA	NA	21.978	0	1
154310371	VRSHDSAWADNVGDEFEAQLDED	S3(Phospho)	VRSHDSAWADNVGDEFEAQLDED_S3(Phospho)	S(3): 50.0; S(6): 50.0	NA	NA	NA	NA	21.9474	NA	22.2021	20.2181	0	3
154310405	ILEHSHAVSVSASTPAER	T14(Phospho)	ILEHSHAVSVSASTPAER_T14(Phospho)	S(5): 0.0; S(9): 0.0; S(11): 0.0; S(13): 5.6; T(14): 94.4	22.1638	23.6968	NA	21.4243	NA	22.6311	22.687	NA	3	2
154310405	RTSIEGDSYLAR	S3(Phospho)	RTSIEGDSYLAR_S3(Phospho)	T(2): 0.3; S(3): 99.7; S(8): 0.0; Y(9): 0.0	22.9785	NA	NA	NA	22.836	23.3678	24.1102	23.6754	1	4
154310405	SRRTSIEGDSYLAR	S5(Phospho)	SRRTSIEGDSYLAR_S5(Phospho)	S(1): 0.0; T(4): 50.0; S(5): 50.0; S(10): 0.0; Y(11): 0.0	20.7866	21.7132	NA	NA	20.9146	NA	22.5744	21.1272	2	3
154310453	VAPAAGEEAASGEGVEGSGDGTGK	S18(Phospho)	VAPAAGEEAASGEGVEGSGDGTGK_S18(Phospho)	S(11): 0.0; S(18): 100.0; T(22): 0.0	NA	NA	NA	NA	NA	NA	20.1117	NA	0	1
154310692	WDDPTEAALSPTSDFFPELK	S10(Phospho)	WDDPTEAALSPTSDFFPELK_S10(Phospho)	T(5): 0.0; S(10): 47.6; T(12): 47.6; S(13): 4.9	NA	NA	NA	NA	NA	NA	NA	18.9722	0	1
154310761	RRVSSTELESPEK	S4(Phospho)	RRVSSTELESPEK_S4(Phospho)	S(4): 88.4; S(5): 10.2; T(6): 1.3; S(10): 0.0	NA	21.3773	NA	NA	NA	NA	NA	NA	1	0
154310849	SPSSPLPFSPQAK	S3(Phospho)	SPSSPLPFSPQAK_S3(Phospho)	S(1): 0.4; S(3): 99.2; S(4): 0.4; S(9): 0.0	NA	NA	NA	NA	NA	NA	NA	NA	0	0
154310869	AQESEESEDEEDENDPFADRNAFD	S7(Phospho)	AQESEESEDEEDENDPFADRNAFD_S7(Phospho)	S(4): 1.2; S(7): 98.8	NA	NA	NA	NA	NA	NA	21.7165	NA	0	1
154310869	VLRETEENPFQDDELEEPSTPSSSKPGPSK	S19(Phospho)	VLRETEENPFQDDELEEPSTPSSSKPGPSK_S19(Phospho)	T(5): 0.0; S(19): 8.3; T(20): 91.6; S(22): 0.1; S(23): 0.0; S(24): 0.0; S(29): 0.0	NA	NA	NA	NA	NA	NA	21.5423	NA	0	1
154310893	TPSPVVEEQK	S3(Phospho)	TPSPVVEEQK_S3(Phospho)	T(1): 0.3; S(3): 99.7	NA	NA	NA	NA	NA	NA	21.0673	NA	0	1
154310903	IPVINLDKSDDDEETTFVDVPDTSGR	S9(Phospho)	IPVINLDKSDDDEETTFVDVPDTSGR_S9(Phospho)	S(9): 100.0; T(15): 0.0; T(16): 0.0; T(23): 0.0; S(24): 0.0	NA	NA	NA	NA	NA	20.7088	21.9368	21.7801	0	3
154311154	FAARPESSNEPSSPALPTVRPALAAK	S13(Phospho)	FAARPESSNEPSSPALPTVRPALAAK_S13(Phospho)	S(7): 0.0; S(8): 0.0; S(12): 10.9; S(13): 89.1; T(18): 0.0	NA	24.6955	NA	NA	NA	NA	NA	NA	1	0
154311367	TTTQGSVAAIDSPR	S6(Phospho)	TTTQGSVAAIDSPR_S6(Phospho)	T(1): 0.1; T(2): 0.1; T(3): 0.1; S(6): 99.6; S(12): 0.0	18.1758	NA	NA	20.5884	NA	NA	NA	NA	2	0
154311409	FRDSVASSLLDIVQEESPTEPNRK	S17(Phospho)	FRDSVASSLLDIVQEESPTEPNRK_S17(Phospho)	S(4): 0.0; S(7): 0.0; S(8): 0.0; S(17): 100.0; T(19): 0.0	NA	NA	NA	NA	NA	NA	20.2858	NA	0	1
154311449	RPNSISETLGK	S4(Phospho)	RPNSISETLGK_S4(Phospho)	S(4): 91.8; S(6): 8.1; T(8): 0.1	NA	20.7111	NA	20.2915	NA	NA	NA	NA	2	0
154311449	SASDIHINEQR	S1(Phospho)	SASDIHINEQR_S1(Phospho)	S(1): 50.0; S(3): 50.0	NA	NA	NA	21.126	19.6303	NA	NA	NA	1	1
154311668	SRPENAHPNTLTPVQSK	T12(Phospho)	SRPENAHPNTLTPVQSK_T12(Phospho)	S(1): 0.0; T(10): 0.1; T(12): 99.9; S(16): 0.1	NA	NA	NA	21.0191	NA	NA	NA	NA	1	0
154311700	SRASFDEER	S4(Phospho)	SRASFDEER_S4(Phospho)	S(1): 0.0; S(4): 100.0	NA	21.4805	NA	20.6645	20.309	21.4164	22.1985	21.6006	2	4
154311720	DRSSGPPAAETRFPVQTSPTATTDSTR	S3(Phospho)	DRSSGPPAAETRFPVQTSPTATTDSTR_S3(Phospho)	S(3): 98.3; S(4): 1.7; T(11): 0.0; T(17): 0.0; S(18): 0.0; T(20): 0.0; T(22): 0.0; T(23): 0.0; S(25): 0.0; T(26): 0.0	NA	NA	NA	NA	NA	NA	23.0518	NA	0	1
154311720	LAFQDPETSPK	S9(Phospho)	LAFQDPETSPK_S9(Phospho)	T(8): 50.0; S(9): 50.0	24.6905	23.9263	NA	25.4847	NA	22.5087	23.1366	22.4096	3	3
154311720	RASSLNSASNIDTR	S7(Phospho)	RASSLNSASNIDTR_S7(Phospho)	S(3): 8.4; S(4): 90.8; S(7): 0.8; S(9): 0.0; T(13): 0.0	NA	NA	NA	NA	NA	NA	19.8419	NA	0	1
154311740	EGSGSPGDKENDEAGSTEAVASGRK	S5(Phospho)	EGSGSPGDKENDEAGSTEAVASGRK_S5(Phospho)	S(3): 50.0; S(5): 50.0; S(16): 0.0; T(17): 0.0; S(22): 0.0	NA	NA	NA	NA	NA	21.4313	22.3791	21.9429	0	3
154311772	SHSPFVDTSLK	S3(Phospho)	SHSPFVDTSLK_S3(Phospho)	S(1): 5.3; S(3): 94.7; T(8): 0.0; S(9): 0.0	NA	NA	NA	20.0837	NA	22.3197	22.8641	22.6898	1	3
154311772	SRSLGQLR	S3(Phospho)	SRSLGQLR_S3(Phospho)	S(1): 5.1; S(3): 94.9	NA	21.8297	NA	21.7756	22.8128	NA	NA	NA	2	1
154311789	STTIASEGNALDDGVNSPTAHANPYFAHQGPPALR	S6(Phospho)	STTIASEGNALDDGVNSPTAHANPYFAHQGPPALR_S6(Phospho)	S(1): 1.5; T(2): 1.5; T(3): 1.5; S(6): 95.6; S(17): 0.0; T(19): 0.0; Y(25): 0.0	NA	NA	NA	NA	NA	NA	21.5817	NA	0	1
154311789	TNSFVGTEEYIAPEVIK	S3(Phospho)	TNSFVGTEEYIAPEVIK_S3(Phospho)	T(1): 50.0; S(3): 50.0; T(7): 0.0; Y(10): 0.0	23.2285	22.8829	21.4446	23.4325	NA	NA	21.5256	20.4789	4	2
154311789	VASAPNAQGLFSGK	S3(Phospho)	VASAPNAQGLFSGK_S3(Phospho)	S(3): 100.0; S(12): 0.0	NA	20.8813	NA	NA	NA	21.1261	21.6963	21.033	1	3
154311823	KSEADANDLAIDSNSSPQNHEDPLANIPK	S15(Phospho)	KSEADANDLAIDSNSSPQNHEDPLANIPK_S15(Phospho)	S(2): 0.0; S(13): 9.8; S(15): 80.5; S(16): 9.8	NA	22.3997	NA	NA	NA	NA	NA	NA	1	0
154311867	VPSYTTALK	S3(Phospho)	VPSYTTALK_S3(Phospho)	S(3): 0.4; Y(4): 0.4; T(5): 5.8; T(6): 93.4	NA	21.3708	NA	NA	NA	NA	NA	NA	1	0
154311867	WAPFVGGGGPGSSSK	S13(Phospho)	WAPFVGGGGPGSSSK_S13(Phospho)	S(12): 33.3; S(13): 33.3; S(14): 33.3	24.9648	24.7011	NA	23.7398	20.9874	NA	21.7135	21.514	3	3
154311921	KPTTPDIPETR	T4(Phospho)	KPTTPDIPETR_T4(Phospho)	T(3): 7.8; T(4): 92.2; T(10): 0.0	21.3006	21.6701	NA	21.2652	NA	21.2842	NA	NA	3	1
154312100	MEYTQDDIAEQSDNEEAK	M1(Oxidation); S12(Phospho)	MEYTQDDIAEQSDNEEAK_M1(Oxidation); S12(Phospho)	Y(3): 0.0; T(4): 0.0; S(12): 100.0	NA	NA	NA	NA	22.6352	24.1763	24.7751	24.5386	0	4
154312100	MEYTQDDIAEQSDNEEAK	S12(Phospho)	MEYTQDDIAEQSDNEEAK_S12(Phospho)	Y(3): 0.0; T(4): 0.0; S(12): 100.0	NA	NA	NA	NA	NA	NA	23.0291	21.871	0	2
154312106	SDSARTDGSNLGQGHR	S3(Phospho)	SDSARTDGSNLGQGHR_S3(Phospho)	S(1): 5.4; S(3): 94.6; T(6): 0.0; S(9): 0.0	NA	19.7464	19.2785	NA	NA	NA	NA	NA	2	0
154312128	DENEAEVPKSPTISAAKPDETPIPSYTQK	S10(Phospho)	DENEAEVPKSPTISAAKPDETPIPSYTQK_S10(Phospho)	S(10): 50.0; T(12): 50.0; S(14): 0.0; T(21): 0.0; S(25): 0.0; Y(26): 0.0; T(27): 0.0	NA	NA	NA	NA	22.6782	22.8006	23.8022	23.0397	0	4
154312128	SPTISAAKPDETPIPSYTQK	S1(Phospho)	SPTISAAKPDETPIPSYTQK_S1(Phospho)	S(1): 94.0; T(3): 6.0; S(5): 0.0; T(12): 0.0; S(16): 0.0; Y(17): 0.0; T(18): 0.0	NA	NA	NA	NA	NA	NA	21.9848	22.0311	0	2
154312128	SSPPPDQTALMQEILNSIK	N-Term(Acetyl); S1(Phospho)	SSPPPDQTALMQEILNSIK_N-Term(Acetyl); S1(Phospho)	S(1): 50.0; S(2): 50.0; T(8): 0.0; S(17): 0.0	NA	NA	NA	NA	21.5471	20.975	NA	20.5294	0	3
154312128	SSPPPDQTALMQEILNSIK	N-Term(Acetyl); S1(Phospho); M11(Oxidation)	SSPPPDQTALMQEILNSIK_N-Term(Acetyl); S1(Phospho); M11(Oxidation)	S(1): 50.0; S(2): 50.0; T(8): 0.0; S(17): 0.0	NA	NA	NA	NA	NA	NA	22.3275	21.0649	0	2
154312134	RKLSPAEQPR	S4(Phospho)	RKLSPAEQPR_S4(Phospho)	S(4): 100.0	NA	NA	NA	NA	NA	18.1618	20.0736	NA	0	2
154312238	KSSFSFR	S3(Phospho)	KSSFSFR_S3(Phospho)	S(2): 5.3; S(3): 94.3; S(5): 0.4	21.8796	21.8297	NA	21.5685	NA	NA	21.6953	NA	3	1
154312238	TGSTSTNTTNSSGTLGMLGK	T1(Phospho); M17(Oxidation)	TGSTSTNTTNSSGTLGMLGK_T1(Phospho); M17(Oxidation)	T(1): 47.7; S(3): 47.7; T(4): 4.5; S(5): 0.0; T(6): 0.0; T(8): 0.0; T(9): 0.0; S(11): 0.0; S(12): 0.0; T(14): 0.0	NA	NA	NA	NA	NA	NA	20.3371	NA	0	1
154312250	KASIVSITTVSQHFEPANSPR	S3(Phospho); S6(Phospho)	KASIVSITTVSQHFEPANSPR_S3(Phospho); S6(Phospho)	S(3): 100.0; S(6): 98.8; T(8): 1.1; T(9): 0.1; S(11): 0.0; S(19): 0.0	NA	NA	NA	NA	NA	NA	NA	NA	0	0
154312350	QTVYTYIQSR	Y6(Phospho)	QTVYTYIQSR_Y6(Phospho)	T(2): 0.0; Y(4): 0.0; T(5): 0.4; Y(6): 99.6; S(9): 0.0	21.4915	NA	NA	21.8891	NA	NA	20.187	NA	2	1
154312350	SSAINRSPAPGTTQQQQAEALSK	S7(Phospho)	SSAINRSPAPGTTQQQQAEALSK_S7(Phospho)	S(1): 1.2; S(2): 1.2; S(7): 97.6; T(12): 0.0; T(13): 0.0; S(22): 0.0	NA	NA	NA	NA	NA	NA	21.7102	21.5076	0	2
154312487	SSASPTAEETSSPR	S4(Phospho)	SSASPTAEETSSPR_S4(Phospho)	S(1): 0.4; S(2): 0.4; S(4): 99.2; T(6): 0.0; T(10): 0.0; S(11): 0.0; S(12): 0.0	NA	NA	NA	NA	NA	NA	20.8541	NA	0	1
154312517	GLSNSTPPPIDNEQK	T6(Phospho)	GLSNSTPPPIDNEQK_T6(Phospho)	S(3): 0.0; S(5): 6.3; T(6): 93.7	NA	NA	NA	NA	NA	NA	21.647	NA	0	1
154312589	VGGLDDSDRKVER	S7(Phospho)	VGGLDDSDRKVER_S7(Phospho)	S(7): 100.0	NA	NA	NA	NA	NA	24.3433	NA	NA	0	1
154312627	RRSTDAGIDYPR	T4(Phospho)	RRSTDAGIDYPR_T4(Phospho)	S(3): 92.6; T(4): 7.4; Y(10): 0.0	NA	NA	NA	NA	NA	NA	NA	NA	0	0
154312742	AAPPSYEGEK	S5(Phospho)	AAPPSYEGEK_S5(Phospho)	S(5): 94.3; Y(6): 5.7	NA	NA	NA	NA	NA	22.5371	23.585	23.063	0	3
154312742	LSINDEQMHVADQQIHDGQSASEK	M8(Oxidation); S20(Phospho)	LSINDEQMHVADQQIHDGQSASEK_M8(Oxidation); S20(Phospho)	S(2): 0.0; S(20): 89.4; S(22): 10.6	NA	NA	NA	NA	NA	20.8832	22.0019	NA	0	2
154312782	AEEPAPTSEDIEK	S8(Phospho)	AEEPAPTSEDIEK_S8(Phospho)	T(7): 5.2; S(8): 94.8	NA	NA	NA	NA	NA	20.0744	20.9339	20.516	0	3
154312782	DNSPTGSAGWQTAGGDAK	S3(Phospho)	DNSPTGSAGWQTAGGDAK_S3(Phospho)	S(3): 100.0; T(5): 0.0; S(7): 0.0; T(12): 0.0	22.3369	22.3446	NA	23.3539	23.3824	24.0287	24.7183	24.8557	3	4
154312782	KDNSPTGSAGWQTAGGDAK	S4(Phospho)	KDNSPTGSAGWQTAGGDAK_S4(Phospho)	S(4): 50.0; T(6): 50.0; S(8): 0.0; T(13): 0.0	21.7978	22.3846	21.4941	23.2749	22.7977	24.6482	24.6862	25.2466	4	4
154312782	KDNSPTGSAGWQTAGGDAK	S4(Phospho); S8(Phospho)	KDNSPTGSAGWQTAGGDAK_S4(Phospho); S8(Phospho)	S(4): 99.9; T(6): 0.1; S(8): 100.0; T(13): 0.0	NA	NA	NA	NA	NA	22.7759	23.2645	23.2848	0	3
154312782	KDNSPTGSAGWQTAGGDAKR	T6(Phospho)	KDNSPTGSAGWQTAGGDAKR_T6(Phospho)	S(4): 93.0; T(6): 7.0; S(8): 0.0; T(13): 0.0	NA	NA	NA	NA	NA	20.8385	20.9703	20.4838	0	3
154312782	RQNRPQSISQQATEDK	S7(Phospho)	RQNRPQSISQQATEDK_S7(Phospho)	S(7): 99.9; S(9): 0.1; T(13): 0.1	23.3527	24.409	23.1513	24.0894	24.5741	NA	25.9745	NA	4	2
154312812	TASPIPPPTPK	T9(Phospho)	TASPIPPPTPK_T9(Phospho)	T(1): 0.0; S(3): 0.0; T(9): 100.0	NA	NA	NA	20.8634	NA	NA	NA	NA	1	0
154312826	APAEPVEVKEESPPAPVDQHNTK	S12(Phospho)	APAEPVEVKEESPPAPVDQHNTK_S12(Phospho)	S(12): 100.0; T(22): 0.0	NA	NA	NA	NA	NA	NA	23.9805	NA	0	1
154312826	LTTMESPVSR	M4(Oxidation); S6(Phospho)	LTTMESPVSR_M4(Oxidation); S6(Phospho)	T(2): 0.0; T(3): 0.7; S(6): 99.2; S(9): 0.1	NA	NA	NA	NA	NA	NA	20.9787	NA	0	1
154312826	STDHPDVAAPAEANHSTPDQIDLPEGSAPAK	T17(Phospho)	STDHPDVAAPAEANHSTPDQIDLPEGSAPAK_T17(Phospho)	S(1): 0.0; T(2): 0.0; S(16): 50.0; T(17): 50.0; S(27): 0.0	NA	NA	NA	NA	NA	21.619	22.4668	NA	0	2
154312826	VPPPVTQSPR	T6(Phospho)	VPPPVTQSPR_T6(Phospho)	T(6): 50.0; S(8): 50.0	NA	NA	NA	NA	NA	21.5233	NA	NA	0	1
154312830	AASGTTTPGELAVDADGNVLPDDEQPATK	S3(Phospho)	AASGTTTPGELAVDADGNVLPDDEQPATK_S3(Phospho)	S(3): 32.1; T(5): 32.1; T(6): 32.1; T(7): 3.6; T(28): 0.0	23.3818	NA	22.9937	24.6845	NA	25.8386	26.4784	NA	3	2
154312830	AASGTTTPGELAVDADGNVLPDDEQPATK	S3(Phospho); T5(Phospho)	AASGTTTPGELAVDADGNVLPDDEQPATK_S3(Phospho); T5(Phospho)	S(3): 50.0; T(5): 50.0; T(6): 50.0; T(7): 50.0; T(28): 0.0	NA	NA	NA	NA	NA	21.5652	NA	NA	0	1
154312830	AASGTTTPGELAVDADGNVLPDDEQPATKDMDEVK	S3(Phospho); M31(Oxidation)	AASGTTTPGELAVDADGNVLPDDEQPATKDMDEVK_S3(Phospho); M31(Oxidation)	S(3): 85.5; T(5): 12.4; T(6): 1.9; T(7): 0.3; T(28): 0.0	NA	NA	NA	NA	NA	22.1669	22.0762	22.3559	0	3
154312830	AASGTTTPGELAVDADGNVLPDDEQPATKDMDEVK	T6(Phospho); T7(Phospho); M31(Oxidation)	AASGTTTPGELAVDADGNVLPDDEQPATKDMDEVK_T6(Phospho); T7(Phospho); M31(Oxidation)	S(3): 38.6; T(5): 38.6; T(6): 38.6; T(7): 84.1; T(28): 0.0	NA	NA	NA	NA	NA	NA	21.234	NA	0	1
154312975	SNAITEEKPTLSEVEAHPTSADVPVYGDEK	N-Term(Acetyl); S20(Phospho)	SNAITEEKPTLSEVEAHPTSADVPVYGDEK_N-Term(Acetyl); S20(Phospho)	S(1): 0.0; T(5): 0.0; T(10): 0.0; S(12): 0.0; T(19): 50.0; S(20): 50.0; Y(26): 0.0	NA	NA	NA	NA	22.0378	22.2294	23.0767	22.2902	0	4
154312987	AVEVITENPEDGSPTPASTK	S13(Phospho)	AVEVITENPEDGSPTPASTK_S13(Phospho)	T(6): 0.0; S(13): 50.0; T(15): 50.0; S(18): 0.0; T(19): 0.0	22.0187	22.0655	NA	22.2256	NA	22.2292	22.883	22.4844	3	3
154313129	NSRAPSPKR	S6(Phospho)	NSRAPSPKR_S6(Phospho)	S(2): 1.0; S(6): 99.0	NA	NA	NA	NA	NA	NA	22.6895	NA	0	1
154313141	TGEKRSFDSSNTTQTTK	T1(Phospho)	TGEKRSFDSSNTTQTTK_T1(Phospho)	T(1): 99.9; S(6): 0.1; S(9): 0.0; S(10): 0.0; T(12): 0.0; T(13): 0.0; T(15): 0.0; T(16): 0.0	NA	NA	NA	NA	NA	20.1608	NA	NA	0	1
154313151	RNSLETDVPAR	S3(Phospho)	RNSLETDVPAR_S3(Phospho)	S(3): 100.0; T(6): 0.0	20.2273	NA	NA	NA	NA	NA	19.3786	NA	1	1
154313151	SHSRPDVDLVAFDYVR	S3(Phospho)	SHSRPDVDLVAFDYVR_S3(Phospho)	S(1): 0.2; S(3): 99.8; Y(14): 0.0	NA	21.1988	NA	NA	NA	NA	NA	NA	1	0
154313251	LNAFDSSEPLLR	S6(Phospho)	LNAFDSSEPLLR_S6(Phospho)	S(6): 95.8; S(7): 4.2	NA	21.1183	NA	20.9046	22.8641	22.4905	22.7985	19.327	2	4
154313378	GRSENQTNSAPETPR	S9(Phospho)	GRSENQTNSAPETPR_S9(Phospho)	S(3): 0.0; T(7): 88.5; S(9): 11.5; T(13): 0.0	NA	NA	NA	NA	NA	NA	NA	18.7332	0	1
154313412	SSPSVPANSSNPRPAGHIEPEADSDDEAPEVAIK	S24(Phospho)	SSPSVPANSSNPRPAGHIEPEADSDDEAPEVAIK_S24(Phospho)	S(1): 0.0; S(2): 0.0; S(4): 0.0; S(9): 0.0; S(10): 0.0; S(24): 100.0	NA	NA	NA	NA	NA	NA	23.2286	22.7378	0	2
154313424	RLTEPSPER	S6(Phospho)	RLTEPSPER_S6(Phospho)	T(3): 0.6; S(6): 99.4	20.3795	NA	NA	NA	20.6049	21.15	NA	NA	1	2
154313542	DISQDRLVR	S3(Phospho)	DISQDRLVR_S3(Phospho)	S(3): 100.0	NA	NA	NA	NA	NA	23.9346	NA	NA	0	1
154313542	RLPLNSDHSLGNTK	S6(Phospho)	RLPLNSDHSLGNTK_S6(Phospho)	S(6): 100.0; S(9): 0.0; T(13): 0.0	NA	NA	NA	NA	NA	NA	21.2028	NA	0	1
154313542	RLPLNSDHSLGNTK	S6(Phospho); S9(Phospho)	RLPLNSDHSLGNTK_S6(Phospho); S9(Phospho)	S(6): 100.0; S(9): 100.0; T(13): 0.0	NA	NA	NA	NA	NA	NA	22.6435	NA	0	1
154313717	GYASPPPGQFQAGR	S4(Phospho)	GYASPPPGQFQAGR_S4(Phospho)	Y(2): 0.0; S(4): 100.0	22.2534	NA	NA	NA	23.0375	22.3047	NA	22.4614	1	3
154313717	RLSPQMHPPGNYGASPPGR	S3(Phospho); M6(Oxidation)	RLSPQMHPPGNYGASPPGR_S3(Phospho); M6(Oxidation)	S(3): 100.0; Y(12): 0.0; S(15): 0.0	NA	NA	NA	NA	NA	NA	23.6729	NA	0	1
154313733	ALEATNESPK	S8(Phospho)	ALEATNESPK_S8(Phospho)	T(5): 0.0; S(8): 100.0	20.7698	NA	NA	20.9993	21.5975	21.9274	22.3152	21.9737	2	4
154313908	SGEGSETASVR	S5(Phospho)	SGEGSETASVR_S5(Phospho)	S(1): 0.0; S(5): 99.4; T(7): 0.5; S(9): 0.0	NA	NA	NA	19.0211	NA	NA	NA	NA	1	0
154313908	SGEGSETASVRSAR	S12(Phospho)	SGEGSETASVRSAR_S12(Phospho)	S(1): 0.0; S(5): 0.0; T(7): 0.0; S(9): 0.0; S(12): 100.0	20.1962	20.6799	NA	21.2485	NA	NA	NA	NA	3	0
154314074	SRPLPSPR	S6(Phospho)	SRPLPSPR_S6(Phospho)	S(1): 0.0; S(6): 100.0	26.2471	25.1022	25.6641	27.0205	23.1107	23.8122	23.8729	23.715	4	4
154314074	SRPLPSPR	S1(Phospho); S6(Phospho)	SRPLPSPR_S1(Phospho); S6(Phospho)	S(1): 100.0; S(6): 100.0	NA	NA	NA	22.8941	NA	NA	NA	NA	1	0
154314130	ARSGSAFDDDYVYSDTPR	S5(Phospho)	ARSGSAFDDDYVYSDTPR_S5(Phospho)	S(3): 1.1; S(5): 98.9; Y(11): 0.0; Y(13): 0.0; S(14): 0.0; T(16): 0.0	NA	NA	NA	NA	NA	NA	20.6169	NA	0	1
154314130	DRGASLGHSDDYVNPNRPQR	S5(Phospho)	DRGASLGHSDDYVNPNRPQR_S5(Phospho)	S(5): 91.4; S(9): 8.6; Y(12): 0.0	NA	21.8577	NA	NA	NA	23.1876	23.0504	NA	1	2
154314130	GASLGHSDDYVNPNRPQR	S3(Phospho)	GASLGHSDDYVNPNRPQR_S3(Phospho)	S(3): 100.0; S(7): 0.0; Y(10): 0.0	NA	23.6939	NA	23.4306	NA	23.8476	24.1675	24.032	2	3
154314130	RGSAFGEGTQR	S3(Phospho)	RGSAFGEGTQR_S3(Phospho)	S(3): 100.0; T(9): 0.0	23.417	23.6244	22.7335	NA	NA	23.7422	24.3353	NA	3	2
154314130	SGSAFDDDYVYSDTPR	S1(Phospho)	SGSAFDDDYVYSDTPR_S1(Phospho)	S(1): 92.8; S(3): 7.2; Y(9): 0.0; Y(11): 0.0; S(12): 0.0; T(14): 0.0	NA	NA	NA	NA	NA	NA	NA	23.3195	0	1
154314257	KRGENEEGEGDESEEEIEDEDGVVR	S13(Phospho)	KRGENEEGEGDESEEEIEDEDGVVR_S13(Phospho)	S(13): 100.0	NA	NA	NA	NA	21.473	23.1392	24.7787	24.2772	0	4
154314257	KRGENEEGEGDESEEEIEDEDGVVRK	S13(Phospho)	KRGENEEGEGDESEEEIEDEDGVVRK_S13(Phospho)	S(13): 100.0	NA	NA	NA	NA	NA	23.0984	24.0806	20.5263	0	3
154314257	RGENEEGEGDESEEEIEDEDGVVR	S12(Phospho)	RGENEEGEGDESEEEIEDEDGVVR_S12(Phospho)	S(12): 100.0	NA	NA	NA	NA	NA	22.6439	23.4069	22.9715	0	3
154314257	RGENEEGEGDESEEEIEDEDGVVRK	S12(Phospho)	RGENEEGEGDESEEEIEDEDGVVRK_S12(Phospho)	S(12): 100.0	NA	NA	NA	NA	NA	NA	23.7027	23.213	0	2
154314257	VASGSLPTPAK	S3(Phospho)	VASGSLPTPAK_S3(Phospho)	S(3): 97.6; S(5): 1.2; T(8): 1.2	NA	NA	NA	NA	NA	NA	19.4023	NA	0	1
154314257	VASGSLPTPAKSPVK	S12(Phospho)	VASGSLPTPAKSPVK_S12(Phospho)	S(3): 0.0; S(5): 0.0; T(8): 0.0; S(12): 100.0	NA	NA	NA	NA	21.1211	21.1659	NA	NA	0	2
154314257	VPLNDASPVK	S7(Phospho)	VPLNDASPVK_S7(Phospho)	S(7): 100.0	NA	NA	NA	NA	NA	21.5316	NA	NA	0	1
154314698	ASPPQVVEDQAR	N-Term(Acetyl); S2(Phospho)	ASPPQVVEDQAR_N-Term(Acetyl); S2(Phospho)	S(2): 100.0	NA	NA	NA	NA	NA	NA	NA	NA	0	0
154314809	AGSSQSSQTPQALGGSGGFGAGSHDAFSR	S3(Phospho)	AGSSQSSQTPQALGGSGGFGAGSHDAFSR_S3(Phospho)	S(3): 24.9; S(4): 24.9; S(6): 24.9; S(7): 24.9; T(9): 0.4; S(16): 0.0; S(23): 0.0; S(28): 0.0	NA	NA	NA	NA	NA	20.3176	20.6916	NA	0	2
154314809	AQPPQHSPVAPR	S7(Phospho)	AQPPQHSPVAPR_S7(Phospho)	S(7): 100.0	26.2557	25.6205	25.0199	26.2426	26.6482	27.0995	27.5881	27.2366	4	4
154314809	TPSFQR	S3(Phospho)	TPSFQR_S3(Phospho)	T(1): 1.1; S(3): 98.9	NA	NA	NA	NA	NA	NA	NA	NA	0	0
154314919	SHTSMNDESRPSPTSGTDDAPLK	M5(Oxidation); S12(Phospho)	SHTSMNDESRPSPTSGTDDAPLK_M5(Oxidation); S12(Phospho)	S(1): 0.0; T(3): 0.0; S(4): 0.0; S(9): 0.0; S(12): 74.8; T(14): 8.4; S(15): 8.4; T(17): 8.4	NA	NA	NA	NA	NA	24.5423	24.1291	NA	0	2
154314993	TAGPTSAPHDSDTGSIR	S15(Phospho)	TAGPTSAPHDSDTGSIR_S15(Phospho)	T(1): 0.0; T(5): 0.0; S(6): 0.0; S(11): 90.0; T(13): 9.0; S(15): 1.0	NA	NA	NA	NA	NA	NA	18.9767	NA	0	1
154314995	AITGTSGSGRDSPGGLDNNTEAPALQER	S12(Phospho)	AITGTSGSGRDSPGGLDNNTEAPALQER_S12(Phospho)	T(3): 0.0; T(5): 0.0; S(6): 0.0; S(8): 0.0; S(12): 100.0; T(20): 0.0	NA	21.2898	NA	22.1156	NA	NA	22.2403	22.0693	2	2
154314995	LEQQVSSGPQSHSPK	S13(Phospho)	LEQQVSSGPQSHSPK_S13(Phospho)	S(6): 0.0; S(7): 0.4; S(11): 49.8; S(13): 49.8	NA	NA	NA	NA	NA	18.9844	19.6051	NA	0	2
154315089	VADKPVSTKESPIVPVTDANNK	S11(Phospho)	VADKPVSTKESPIVPVTDANNK_S11(Phospho)	S(7): 0.1; T(8): 0.1; S(11): 99.8; T(17): 0.0	NA	NA	NA	NA	NA	NA	20.8153	NA	0	1
154315156	LDRSPTRSDAGFDEK	S4(Phospho)	LDRSPTRSDAGFDEK_S4(Phospho)	S(4): 99.3; T(6): 0.6; S(8): 0.1	NA	NA	NA	NA	20.5337	NA	NA	NA	0	1
154315156	SAPSRPEVTPR	T9(Phospho)	SAPSRPEVTPR_T9(Phospho)	S(1): 0.0; S(4): 0.1; T(9): 99.9	NA	NA	NA	NA	21.7684	22.5929	NA	NA	0	2
154315156	TPNPGSTPRMTPSPR	M10(Oxidation); T11(Phospho); S13(Phospho)	TPNPGSTPRMTPSPR_M10(Oxidation); T11(Phospho); S13(Phospho)	T(1): 0.0; S(6): 7.5; T(7): 7.5; T(11): 85.2; S(13): 99.8	NA	NA	NA	NA	NA	NA	NA	22.4047	0	1
154315192	RESGGYGSSTPLK	S3(Phospho)	RESGGYGSSTPLK_S3(Phospho)	S(3): 99.2; Y(6): 0.8; S(8): 0.0; S(9): 0.0; T(10): 0.0	NA	21.0213	NA	NA	NA	NA	NA	NA	1	0
154315192	TIVESDDDDEEEEDSDAVAAHR	S5(Phospho); S15(Phospho)	TIVESDDDDEEEEDSDAVAAHR_S5(Phospho); S15(Phospho)	T(1): 0.0; S(5): 100.0; S(15): 100.0	NA	NA	NA	NA	NA	NA	22.0597	22.3499	0	2
154315192	TIVESDDDDEEEEDSDAVAAHR	S15(Phospho)	TIVESDDDDEEEEDSDAVAAHR_S15(Phospho)	T(1): 0.0; S(5): 0.0; S(15): 100.0	NA	NA	NA	NA	NA	NA	21.8854	NA	0	1
154315268	ARTEEGEDFPSLSNSGR	T3(Phospho)	ARTEEGEDFPSLSNSGR_T3(Phospho)	T(3): 100.0; S(11): 0.0; S(13): 0.0; S(15): 0.0	NA	NA	NA	NA	NA	NA	20.485	NA	0	1
154315268	ASRSPEPIGR	S4(Phospho)	ASRSPEPIGR_S4(Phospho)	S(2): 0.6; S(4): 99.4	NA	NA	NA	NA	NA	NA	21.4059	NA	0	1
154315268	ASRSSNAGQEATEVVETTEDLAAGSR	S5(Phospho)	ASRSSNAGQEATEVVETTEDLAAGSR_S5(Phospho)	S(2): 33.2; S(4): 33.2; S(5): 33.2; T(12): 0.4; T(17): 0.0; T(18): 0.0; S(25): 0.0	NA	NA	NA	NA	NA	21.5085	22.0125	21.4324	0	3
154315268	GNISDEEDELDAEELADELQELRPSR	S4(Phospho)	GNISDEEDELDAEELADELQELRPSR_S4(Phospho)	S(4): 100.0; S(25): 0.0	NA	NA	NA	NA	NA	21.3075	20.7483	21.4175	0	3
154315268	GNISDEEDELDAEELADELQELRPSRR	S4(Phospho)	GNISDEEDELDAEELADELQELRPSRR_S4(Phospho)	S(4): 100.0; S(25): 0.0	NA	NA	NA	NA	NA	21.0569	NA	NA	0	1
154315268	TRASAEPTSAGLR	S4(Phospho)	TRASAEPTSAGLR_S4(Phospho)	T(1): 0.0; S(4): 33.3; T(8): 33.3; S(9): 33.3	NA	NA	NA	NA	NA	NA	21.6755	NA	0	1
154315268	VGKPSQEDPDSPRSTQ	S11(Phospho); S14(Phospho)	VGKPSQEDPDSPRSTQ_S11(Phospho); S14(Phospho)	S(5): 0.0; S(11): 100.0; S(14): 50.0; T(15): 50.0	NA	NA	NA	NA	NA	NA	24.1279	NA	0	1
154315372	MRYDDTSSYADEDELTDEAEFQELRK	M1(Oxidation); T16(Phospho)	MRYDDTSSYADEDELTDEAEFQELRK_M1(Oxidation); T16(Phospho)	Y(3): 0.0; T(6): 0.0; S(7): 0.0; S(8): 0.0; Y(9): 0.0; T(16): 100.0	NA	NA	20.2099	NA	22.3866	23.101	23.3819	22.9875	1	4
154315372	YDDTSSYADEDELTDEAEFQELRK	T14(Phospho)	YDDTSSYADEDELTDEAEFQELRK_T14(Phospho)	Y(1): 0.0; T(4): 0.0; S(5): 0.0; S(6): 0.0; Y(7): 0.0; T(14): 100.0	NA	NA	NA	NA	NA	NA	21.4806	NA	0	1
154315421	KPVAPATTPSQTSPK	S13(Phospho)	KPVAPATTPSQTSPK_S13(Phospho)	T(7): 0.0; T(8): 0.0; S(10): 0.1; T(12): 49.9; S(13): 49.9	23.7476	23.821	22.7321	24.0274	23.8673	23.749	24.596	24.0548	4	4
154315421	KPVAPATTPSQTSPK	T7(Phospho); S13(Phospho)	KPVAPATTPSQTSPK_T7(Phospho); S13(Phospho)	T(7): 48.3; T(8): 48.3; S(10): 3.5; T(12): 6.8; S(13): 93.1	NA	NA	NA	NA	NA	21.7144	22.3715	NA	0	2
154315421	RVSLAPSHTNTSK	S3(Phospho)	RVSLAPSHTNTSK_S3(Phospho)	S(3): 100.0; S(7): 0.0; T(9): 0.0; T(11): 0.0; S(12): 0.0	22.366	21.8093	NA	NA	21.3011	20.2258	21.4564	19.9699	2	4
154315445	FRSNSNLSYAEGR	S5(Phospho)	FRSNSNLSYAEGR_S5(Phospho)	S(3): 0.0; S(5): 99.9; S(8): 0.0; Y(9): 0.0	NA	NA	NA	NA	NA	NA	21.4244	NA	0	1
154315489	EGGASPALASATPAGGDS	S5(Phospho)	EGGASPALASATPAGGDS_S5(Phospho)	S(5): 100.0; S(10): 0.0; T(12): 0.0; S(18): 0.0	NA	24.6955	NA	24.9834	NA	NA	23.2894	23.2179	2	2
154315489	SPAAQPPAQPFGQR	S1(Phospho)	SPAAQPPAQPFGQR_S1(Phospho)	S(1): 100.0	NA	21.6227	NA	NA	NA	NA	NA	NA	1	0
154315489	TAESPAPFQAKPATPQPAQNNVVNLPSAK	T14(Phospho)	TAESPAPFQAKPATPQPAQNNVVNLPSAK_T14(Phospho)	T(1): 0.0; S(4): 0.0; T(14): 100.0; S(27): 0.0	24.2264	23.1524	22.3648	23.2461	24.2841	24.962	25.6254	25.3588	4	4
154315489	TAESPAPFQAKPATPQPAQNNVVNLPSAK	T1(Phospho); T14(Phospho)	TAESPAPFQAKPATPQPAQNNVVNLPSAK_T1(Phospho); T14(Phospho)	T(1): 50.0; S(4): 50.0; T(14): 100.0; S(27): 0.0	24.7654	24.7999	22.5812	24.8034	23.2693	25.0653	25.8291	25.1608	4	4
154315489	TAESPAPFQAKPATPQPAQNNVVNLPSAKEDEK	S4(Phospho); T14(Phospho)	TAESPAPFQAKPATPQPAQNNVVNLPSAKEDEK_S4(Phospho); T14(Phospho)	T(1): 50.0; S(4): 50.0; T(14): 100.0; S(27): 0.0	22.113	NA	NA	NA	NA	23.2478	23.7476	23.7802	1	3
154315489	TAESPAPFQAKPATPQPAQNNVVNLPSAKEDEK	T14(Phospho)	TAESPAPFQAKPATPQPAQNNVVNLPSAKEDEK_T14(Phospho)	T(1): 0.0; S(4): 0.0; T(14): 100.0; S(27): 0.0	NA	NA	NA	NA	22.2576	21.9575	22.8363	22.7124	0	4
154315495	ISHHSTSDDSFAYR	S5(Phospho)	ISHHSTSDDSFAYR_S5(Phospho)	S(2): 0.5; S(5): 92.4; T(6): 6.6; S(7): 0.5; S(10): 0.0; Y(13): 0.0	NA	NA	NA	NA	NA	NA	NA	21.5436	0	1
154315503	AAEGSGRASPAVGDSK	S9(Phospho)	AAEGSGRASPAVGDSK_S9(Phospho)	S(5): 0.1; S(9): 99.9; S(15): 0.0	19.4325	20.0237	NA	24.0421	NA	NA	19.4556	NA	3	1
154315503	LYEEDGASSISAGK	S9(Phospho)	LYEEDGASSISAGK_S9(Phospho)	Y(2): 0.0; S(8): 0.3; S(9): 99.3; S(11): 0.3	22.521	23.2634	NA	22.936	NA	NA	NA	NA	3	0
154315507	ATVREPSPALDPEPTK	S7(Phospho)	ATVREPSPALDPEPTK_S7(Phospho)	T(2): 0.0; S(7): 100.0; T(15): 0.0	NA	22.7407	NA	22.6287	NA	21.0298	NA	21.5521	2	2
154315629	RSSVSDINYPTLDQR	S3(Phospho)	RSSVSDINYPTLDQR_S3(Phospho)	S(2): 0.3; S(3): 99.4; S(5): 0.3; Y(9): 0.0; T(11): 0.0	23.0034	NA	21.6268	NA	22.0079	23.1037	23.6806	23.063	2	4
154315762	EVVEEPVEESEEEEEEEEDDQTEALLK	S10(Phospho)	EVVEEPVEESEEEEEEEEDDQTEALLK_S10(Phospho)	S(10): 100.0; T(22): 0.0	NA	NA	NA	NA	NA	NA	23.9495	NA	0	1
154315762	GFESDNDEEENAK	S4(Phospho)	GFESDNDEEENAK_S4(Phospho)	S(4): 100.0	NA	NA	NA	NA	NA	NA	NA	22.5989	0	1
154315762	KASTAAAVPADEVAK	S3(Phospho)	KASTAAAVPADEVAK_S3(Phospho)	S(3): 92.0; T(4): 8.0	NA	NA	NA	NA	NA	20.2179	NA	20.5144	0	2
154315762	RKASTAAAVPADEVAK	T5(Phospho)	RKASTAAAVPADEVAK_T5(Phospho)	S(4): 6.3; T(5): 93.7	NA	23.3453	20.401	NA	22.887	22.119	NA	NA	2	2
154316175	RTSLATETILEEADEVIEK	S3(Phospho)	RTSLATETILEEADEVIEK_S3(Phospho)	T(2): 5.5; S(3): 94.1; T(6): 0.3; T(8): 0.0	NA	NA	NA	NA	19.3696	NA	21.1449	20.5637	0	3
154316235	KASFVAAEK	S3(Phospho)	KASFVAAEK_S3(Phospho)	S(3): 100.0	24.3805	23.7601	NA	25.47	NA	NA	NA	NA	3	0
154316303	GGSSRVSPESSPAPSR	S7(Phospho)	GGSSRVSPESSPAPSR_S7(Phospho)	S(3): 0.0; S(4): 0.0; S(7): 100.0; S(10): 0.0; S(11): 0.0; S(15): 0.0	20.963	21.0769	NA	21.0007	NA	NA	20.859	20.0402	3	2
154316303	SGSRETSPDSNSLR	S1(Phospho); S7(Phospho)	SGSRETSPDSNSLR_S1(Phospho); S7(Phospho)	S(1): 50.0; S(3): 50.0; T(6): 1.1; S(7): 98.0; S(10): 1.0; S(12): 0.0	NA	NA	NA	NA	NA	NA	20.3293	NA	0	1
154316396	MADGASPSVEVK	M1(Oxidation); S6(Phospho)	MADGASPSVEVK_M1(Oxidation); S6(Phospho)	S(6): 100.0; S(8): 0.0	NA	NA	NA	NA	20.4445	21.9513	22.3008	22.2383	0	4
154316400	RADSASSQQQASMPAQR	S6(Phospho); M13(Oxidation)	RADSASSQQQASMPAQR_S6(Phospho); M13(Oxidation)	S(4): 33.3; S(6): 33.3; S(7): 33.3; S(12): 0.0	NA	NA	NA	NA	NA	NA	17.5818	NA	0	1
154316460	TDTPSHPLPLDPR	N-Term(Acetyl); T3(Phospho)	TDTPSHPLPLDPR_N-Term(Acetyl); T3(Phospho)	T(1): 5.4; T(3): 94.6; S(5): 0.0	NA	NA	NA	NA	NA	NA	NA	25.7128	0	1
154316660	AVDSGSDIEMHDADDTTSTPVSTK	S6(Phospho)	AVDSGSDIEMHDADDTTSTPVSTK_S6(Phospho)	S(4): 10.4; S(6): 89.6; T(16): 0.0; T(17): 0.0; S(18): 0.0; T(19): 0.0; S(22): 0.0; T(23): 0.0	NA	NA	NA	22.538	NA	NA	NA	NA	1	0
154316660	AVSPEYK	S3(Phospho)	AVSPEYK_S3(Phospho)	S(3): 100.0; Y(6): 0.0	NA	NA	NA	19.6274	NA	NA	NA	NA	1	0
154316660	AYFNLPVSPK	S8(Phospho)	AYFNLPVSPK_S8(Phospho)	Y(2): 0.0; S(8): 100.0	NA	NA	NA	NA	NA	20.1109	20.641	20.4008	0	3
154316660	DRPTTSHADKPTSTEHADVTMVGAPSVPDSPAPK	T4(Phospho); M21(Oxidation)	DRPTTSHADKPTSTEHADVTMVGAPSVPDSPAPK_T4(Phospho); M21(Oxidation)	T(4): 33.3; T(5): 33.3; S(6): 33.3; T(12): 0.0; S(13): 0.0; T(14): 0.0; T(20): 0.0; S(26): 0.0; S(30): 0.0	NA	22.8497	NA	NA	NA	NA	NA	NA	1	0
154316660	EMVLTSPVPESR	M2(Oxidation); S6(Phospho)	EMVLTSPVPESR_M2(Oxidation); S6(Phospho)	T(5): 4.9; S(6): 95.1; S(11): 0.0	24.1772	24.3897	23.5082	25.24	22.5887	NA	23.9616	23.671	4	3
154316660	EMVLTSPVPESR	S6(Phospho)	EMVLTSPVPESR_S6(Phospho)	T(5): 0.2; S(6): 99.8; S(11): 0.0	24.4376	NA	22.4533	NA	NA	NA	21.2516	NA	2	1
154316660	KDDAASEAEVSSEIVEK	S6(Phospho)	KDDAASEAEVSSEIVEK_S6(Phospho)	S(6): 100.0; S(11): 0.0; S(12): 0.0	22.4764	22.2849	20.8066	22.6148	21.4954	NA	22.5705	21.9835	4	3
154316660	RSSNLGPNAQR	S3(Phospho)	RSSNLGPNAQR_S3(Phospho)	S(2): 0.7; S(3): 99.3	NA	NA	NA	NA	NA	NA	20.7397	NA	0	1
154316660	RSSVNTASPQSQASWDEWGDVK	S3(Phospho)	RSSVNTASPQSQASWDEWGDVK_S3(Phospho)	S(2): 7.0; S(3): 93.0; T(6): 0.0; S(8): 0.0; S(11): 0.0; S(14): 0.0	NA	NA	NA	NA	22.487	22.3075	21.9764	22.8232	0	4
154316660	TPTMPADDAQR	T3(Phospho); M4(Oxidation)	TPTMPADDAQR_T3(Phospho); M4(Oxidation)	T(1): 0.2; T(3): 99.8	21.105	NA	19.923	20.6795	NA	20.8563	21.6888	NA	3	2
154316660	TPTMPADDAQRQNAK	T3(Phospho); M4(Oxidation)	TPTMPADDAQRQNAK_T3(Phospho); M4(Oxidation)	T(1): 0.5; T(3): 99.5	NA	NA	NA	NA	18.0798	19.2308	NA	NA	0	2
154316660	TTTSSPGSGHPTTPNPTTPGAK	T12(Phospho)	TTTSSPGSGHPTTPNPTTPGAK_T12(Phospho)	T(1): 0.0; T(2): 0.0; T(3): 0.0; S(4): 0.0; S(5): 0.0; S(8): 0.0; T(12): 50.0; T(13): 50.0; T(17): 0.0; T(18): 0.0	NA	NA	NA	21.637	NA	20.72	NA	NA	1	1
154316737	AKREPEDDENDEDSVLGLAPAK	S14(Phospho)	AKREPEDDENDEDSVLGLAPAK_S14(Phospho)	S(14): 100.0	NA	NA	NA	NA	NA	NA	NA	21.3165	0	1
154316737	EIGYKVPLAEGTDEDLSDREAER	S17(Phospho)	EIGYKVPLAEGTDEDLSDREAER_S17(Phospho)	Y(4): 0.0; T(12): 0.1; S(17): 99.9	NA	NA	NA	NA	NA	NA	21.1947	NA	0	1
154316737	EQHADPMDVDETPDFTEDSDTNPNTTESSVHGDAGDGRK	M7(Oxidation); T21(Phospho)	EQHADPMDVDETPDFTEDSDTNPNTTESSVHGDAGDGRK_M7(Oxidation); T21(Phospho)	T(12): 0.0; T(16): 12.7; S(19): 74.6; T(21): 12.7; T(25): 0.0; T(26): 0.0; S(28): 0.0; S(29): 0.0	NA	NA	NA	NA	NA	NA	22.9002	NA	0	1
154316737	VPLAEGTDEDLSDREAER	S12(Phospho)	VPLAEGTDEDLSDREAER_S12(Phospho)	T(7): 0.0; S(12): 100.0	NA	NA	NA	NA	NA	NA	NA	22.2944	0	1
154316935	GADSTFSSPAPSVR	S8(Phospho)	GADSTFSSPAPSVR_S8(Phospho)	S(4): 0.0; T(5): 0.0; S(7): 6.6; S(8): 92.8; S(12): 0.5	NA	NA	NA	20.9762	NA	NA	NA	21.7031	1	1
154316935	RSTRYSEDGQPPPTIGNK	S6(Phospho)	RSTRYSEDGQPPPTIGNK_S6(Phospho)	S(2): 0.0; T(3): 4.2; Y(5): 47.9; S(6): 47.9; T(14): 0.0	NA	NA	NA	NA	NA	NA	NA	NA	0	0
154316935	STRYSEDGQPPPTIGNK	S5(Phospho)	STRYSEDGQPPPTIGNK_S5(Phospho)	S(1): 0.6; T(2): 0.6; Y(4): 7.3; S(5): 91.4; T(13): 0.0	NA	NA	NA	NA	NA	NA	21.3081	NA	0	1
154317224	APGLDTPIRGLSSDFGMSDMPGFR	S12(Phospho); M17(Oxidation); M20(Oxidation)	APGLDTPIRGLSSDFGMSDMPGFR_S12(Phospho); M17(Oxidation); M20(Oxidation)	T(6): 0.0; S(12): 91.2; S(13): 8.8; S(18): 0.0	NA	NA	NA	NA	NA	NA	NA	NA	0	0
154317224	DQQASTAAAPAKESPISAPQPESPWAK	S14(Phospho)	DQQASTAAAPAKESPISAPQPESPWAK_S14(Phospho)	S(5): 0.0; T(6): 0.0; S(14): 100.0; S(17): 0.0; S(23): 0.0	NA	NA	NA	NA	22.4096	NA	21.8296	22.0137	0	3
154317224	IPTGPSVATSPVPVR	T9(Phospho)	IPTGPSVATSPVPVR_T9(Phospho)	T(3): 0.0; S(6): 0.0; T(9): 50.0; S(10): 50.0	NA	NA	NA	NA	NA	NA	22.1361	22.2951	0	2
154317224	TDTDPFGDDSVPSGSAGLGGGQDTSPTLNPQRK	S25(Phospho)	TDTDPFGDDSVPSGSAGLGGGQDTSPTLNPQRK_S25(Phospho)	T(1): 0.0; T(3): 0.0; S(10): 0.0; S(13): 0.0; S(15): 0.0; T(24): 33.3; S(25): 33.3; T(27): 33.3	NA	NA	NA	23.1503	NA	24.7396	25.1691	24.7988	1	3
154317266	MNSEAIGPSLENTK	S3(Phospho)	MNSEAIGPSLENTK_S3(Phospho)	S(3): 100.0; S(9): 0.0; T(13): 0.0	NA	21.2571	NA	NA	NA	NA	NA	NA	1	0
154317266	MNSEAIGPSLENTK	M1(Oxidation); S3(Phospho)	MNSEAIGPSLENTK_M1(Oxidation); S3(Phospho)	S(3): 100.0; S(9): 0.0; T(13): 0.0	NA	NA	NA	NA	22.099	22.5553	22.9269	22.3655	0	4
154317286	RKISTESAELMR	T5(Phospho); M11(Oxidation)	RKISTESAELMR_T5(Phospho); M11(Oxidation)	S(4): 6.1; T(5): 93.5; S(7): 0.4	NA	NA	NA	NA	NA	20.8563	20.9914	NA	0	2
154317366	SLTPPISPSVPTPSK	T3(Phospho)	SLTPPISPSVPTPSK_T3(Phospho)	S(1): 50.0; T(3): 50.0; S(7): 0.0; S(9): 0.0; T(12): 0.0; S(14): 0.0	NA	21.7226	NA	NA	23.1986	23.4868	NA	23.9334	1	3
154317366	TSFRPVSPK	S7(Phospho)	TSFRPVSPK_S7(Phospho)	T(1): 0.0; S(2): 0.0; S(7): 100.0	NA	21.6312	NA	NA	NA	NA	NA	NA	1	0
154317405	RAGSDEYEGNVSGVIDQR	S4(Phospho)	RAGSDEYEGNVSGVIDQR_S4(Phospho)	S(4): 100.0; Y(7): 0.0; S(12): 0.0	NA	NA	NA	NA	NA	NA	19.8723	NA	0	1
154317505	TLEAEEESIRGELEAGMSGSPTVSHEK	M17(Oxidation); S20(Phospho)	TLEAEEESIRGELEAGMSGSPTVSHEK_M17(Oxidation); S20(Phospho)	T(1): 0.0; S(8): 0.0; S(18): 6.9; S(20): 86.1; T(22): 6.9; S(24): 0.0	23.3651	24.1993	22.9326	24.0425	22.9369	23.6487	24.0277	23.3195	4	4
154317505	TLEAEEESIRGELEAGMSGSPTVSHEK	S20(Phospho)	TLEAEEESIRGELEAGMSGSPTVSHEK_S20(Phospho)	T(1): 0.0; S(8): 0.0; S(18): 0.0; S(20): 99.4; T(22): 0.6; S(24): 0.0	23.8486	24.3373	23.0319	23.9229	NA	NA	NA	NA	4	0
154317505	TLEAEEESIRGELEAGMSGSPTVSHEK	M17(Oxidation); S18(Phospho); S24(Phospho)	TLEAEEESIRGELEAGMSGSPTVSHEK_M17(Oxidation); S18(Phospho); S24(Phospho)	T(1): 0.0; S(8): 0.0; S(18): 50.0; S(20): 50.0; T(22): 11.5; S(24): 88.6	NA	NA	20.4888	NA	22.146	22.9363	23.6573	22.84	1	4
154317509	RKPSIDSEMSSSDK	S4(Phospho); M9(Oxidation)	RKPSIDSEMSSSDK_S4(Phospho); M9(Oxidation)	S(4): 98.9; S(7): 1.1; S(10): 0.0; S(11): 0.0; S(12): 0.0	NA	NA	NA	NA	NA	NA	19.148	NA	0	1
154317539	RSSFSDISEAASEPGSPK	S3(Phospho)	RSSFSDISEAASEPGSPK_S3(Phospho)	S(2): 0.4; S(3): 93.8; S(5): 5.8; S(8): 0.0; S(12): 0.0; S(16): 0.0	23.1719	22.9969	22.2509	23.4607	22.0176	22.0693	22.8268	NA	4	3
154317539	SSFSDISEAASEPGSPK	S11(Phospho)	SSFSDISEAASEPGSPK_S11(Phospho)	S(1): 0.0; S(2): 0.0; S(4): 0.0; S(7): 0.8; S(11): 99.2; S(15): 0.0	NA	NA	NA	NA	NA	NA	NA	21.6695	0	1
154317647	SDTYSISPHR	S7(Phospho)	SDTYSISPHR_S7(Phospho)	S(1): 0.0; T(3): 0.0; Y(4): 0.0; S(5): 0.1; S(7): 99.9	22.9875	NA	NA	23.7835	NA	22.4347	22.7354	NA	2	2
154317661	KHEEEDEDDSEDDEEADDEELEEK	S10(Phospho)	KHEEEDEDDSEDDEEADDEELEEK_S10(Phospho)	S(10): 100.0	NA	NA	NA	NA	NA	NA	22.4096	NA	0	1
154317715	NLVHTSPR	S6(Phospho)	NLVHTSPR_S6(Phospho)	T(5): 50.0; S(6): 50.0	NA	NA	NA	NA	NA	19.5446	NA	NA	0	1
154317772	LLTEGGPAGLIDEQGEASDLEDRIDR	S18(Phospho)	LLTEGGPAGLIDEQGEASDLEDRIDR_S18(Phospho)	T(3): 0.0; S(18): 100.0	NA	NA	NA	NA	NA	22.3614	22.8885	21.5247	0	3
154317934	TGTGGSSRNESPLGGR	T3(Phospho)	TGTGGSSRNESPLGGR_T3(Phospho)	T(1): 0.1; T(3): 0.7; S(6): 49.2; S(7): 49.2; S(11): 0.7	NA	NA	NA	NA	NA	NA	20.5733	NA	0	1
154318004	SNPYDPSPNTESDAELAR	S7(Phospho)	SNPYDPSPNTESDAELAR_S7(Phospho)	S(1): 0.0; Y(4): 0.0; S(7): 6.3; T(10): 93.3; S(12): 0.4	NA	NA	NA	NA	NA	NA	NA	NA	0	0
154318060	RASSPAFAPSSPR	S4(Phospho)	RASSPAFAPSSPR_S4(Phospho)	S(3): 7.9; S(4): 92.1; S(10): 0.0; S(11): 0.0	NA	NA	NA	21.1848	NA	NA	NA	NA	1	0
154318135	LSATPSSPQK	S7(Phospho)	LSATPSSPQK_S7(Phospho)	S(2): 0.0; T(4): 0.0; S(6): 6.2; S(7): 93.8	NA	NA	NA	NA	NA	NA	NA	19.4826	0	1
154318135	TTDPIDSEAEASVEAPVEEK	S7(Phospho)	TTDPIDSEAEASVEAPVEEK_S7(Phospho)	T(1): 0.2; T(2): 0.2; S(7): 99.3; S(12): 0.2	NA	NA	NA	NA	NA	NA	20.1188	NA	0	1
154318339	APAAEEEDDDDVDLFGSDDEEEDAEAAR	S17(Phospho)	APAAEEEDDDDVDLFGSDDEEEDAEAAR_S17(Phospho)	S(17): 100.0	NA	NA	NA	NA	29.5227	30.2368	30.6756	30.456	0	4
154318367	KLSTTEIYK	S3(Phospho)	KLSTTEIYK_S3(Phospho)	S(3): 93.8; T(4): 5.8; T(5): 0.4; Y(8): 0.0	NA	NA	NA	NA	NA	19.945	NA	NA	0	1
154318409	TPSPPAAPPAAPPAAPISR	S3(Phospho)	TPSPPAAPPAAPPAAPISR_S3(Phospho)	T(1): 50.0; S(3): 50.0; S(18): 0.0	NA	NA	NA	NA	NA	NA	NA	21.7435	0	1
154318441	VAEEAAETAEEK	T8(Phospho)	VAEEAAETAEEK_T8(Phospho)	T(8): 100.0	NA	NA	NA	NA	NA	NA	19.662	NA	0	1
154318469	EEIGSDDELADMMTPR	S5(Phospho); M12(Oxidation); M13(Oxidation)	EEIGSDDELADMMTPR_S5(Phospho); M12(Oxidation); M13(Oxidation)	S(5): 100.0; T(14): 0.0	NA	NA	NA	NA	21.6303	23.0619	23.7195	23.383	0	4
154318469	HRASLLGDESLGK	S4(Phospho)	HRASLLGDESLGK_S4(Phospho)	S(4): 100.0; S(10): 0.0	NA	NA	NA	NA	20.6645	NA	21.3656	NA	0	2
154318469	KEEIGSDDELADMMTPR	S6(Phospho); M13(Oxidation); M14(Oxidation)	KEEIGSDDELADMMTPR_S6(Phospho); M13(Oxidation); M14(Oxidation)	S(6): 100.0; T(15): 0.0	NA	NA	NA	NA	NA	NA	NA	20.1592	0	1
154318469	RGEYSPQFDAHDDDEEGEK	S5(Phospho)	RGEYSPQFDAHDDDEEGEK_S5(Phospho)	Y(4): 50.0; S(5): 50.0	22.2542	22.6825	NA	22.5575	23.1071	24.4412	25.32	NA	3	3
154318469	RKEEIGSDDELADMMTPR	S7(Phospho); M14(Oxidation); M15(Oxidation)	RKEEIGSDDELADMMTPR_S7(Phospho); M14(Oxidation); M15(Oxidation)	S(7): 100.0; T(16): 0.0	NA	NA	NA	NA	NA	23.5891	23.9964	23.7115	0	3
154318469	RKEEIGSDDELADMMTPR	S7(Phospho); M15(Oxidation)	RKEEIGSDDELADMMTPR_S7(Phospho); M15(Oxidation)	S(7): 100.0; T(16): 0.0	NA	NA	NA	NA	NA	NA	NA	NA	0	0
154318469	RQYSAGNLNNNLGR	S4(Phospho)	RQYSAGNLNNNLGR_S4(Phospho)	Y(3): 5.5; S(4): 94.5	21.7754	NA	NA	NA	22.0816	22.5739	23.5413	23.0299	1	4
154318536	NSENAGAAMSTPLSPGSELR	M9(Oxidation); S14(Phospho)	NSENAGAAMSTPLSPGSELR_M9(Oxidation); S14(Phospho)	S(2): 0.0; S(10): 0.1; T(11): 0.1; S(14): 99.8; S(17): 0.0	20.9738	NA	NA	21.9456	NA	NA	21.543	NA	2	1
154318536	NSENAGAAMSTPLSPGSELR	S14(Phospho)	NSENAGAAMSTPLSPGSELR_S14(Phospho)	S(2): 0.0; S(10): 0.0; T(11): 0.0; S(14): 99.9; S(17): 0.0	21.0897	NA	NA	22.139	NA	NA	NA	NA	2	0
154318536	NSENAGAAMSTPLSPGSELREK	M9(Oxidation); S14(Phospho)	NSENAGAAMSTPLSPGSELREK_M9(Oxidation); S14(Phospho)	S(2): 0.0; S(10): 0.0; T(11): 0.0; S(14): 100.0; S(17): 0.0	23.7447	23.9271	22.8967	24.9635	22.8125	23.255	21.4055	23.2743	4	4
154318536	NSENAGAAMSTPLSPGSELREK	S14(Phospho)	NSENAGAAMSTPLSPGSELREK_S14(Phospho)	S(2): 0.0; S(10): 0.0; T(11): 0.0; S(14): 99.1; S(17): 0.9	23.8352	23.8686	22.1459	23.7108	NA	NA	NA	NA	4	0
154318748	AGQLEQESDKDISTSK	S8(Phospho)	AGQLEQESDKDISTSK_S8(Phospho)	S(8): 100.0; S(13): 0.0; T(14): 0.0; S(15): 0.0	NA	NA	NA	NA	NA	23.1776	23.712	23.1969	0	3
154318880	AGVSEEASPKDDASK	S8(Phospho)	AGVSEEASPKDDASK_S8(Phospho)	S(4): 0.0; S(8): 100.0; S(14): 0.0	NA	NA	NA	NA	NA	19.5996	20.24	20.1643	0	3
154318880	RERGESTGPAPTPSAPTK	S6(Phospho)	RERGESTGPAPTPSAPTK_S6(Phospho)	S(6): 99.2; T(7): 0.8; T(12): 0.0; S(14): 0.0; T(17): 0.0	NA	NA	NA	NA	NA	NA	20.1299	NA	0	1
154318880	SDTQVGATPEHKFDELAR	T8(Phospho)	SDTQVGATPEHKFDELAR_T8(Phospho)	S(1): 0.0; T(3): 0.0; T(8): 100.0	NA	NA	NA	NA	NA	NA	20.9909	NA	0	1
154318904	GTNIVQDDSDEEMQTAPKPTETTK	S9(Phospho); M13(Oxidation)	GTNIVQDDSDEEMQTAPKPTETTK_S9(Phospho); M13(Oxidation)	T(2): 0.0; S(9): 100.0; T(15): 0.0; T(20): 0.0; T(22): 0.0; T(23): 0.0	NA	NA	NA	NA	NA	NA	24.3702	24.316	0	2
154318920	RAVSEEDDEDEDDEDENEEPLAK	S4(Phospho)	RAVSEEDDEDEDDEDENEEPLAK_S4(Phospho)	S(4): 100.0	22.0263	NA	NA	NA	22.4863	24.4663	25.1827	24.8203	1	4
154318920	RAVSEEDDEDEDDEDENEEPLAKR	S4(Phospho)	RAVSEEDDEDEDDEDENEEPLAKR_S4(Phospho)	S(4): 100.0	NA	NA	NA	NA	NA	21.986	NA	22.7012	0	2
154318950	VQEEPVAEQESPEK	S11(Phospho)	VQEEPVAEQESPEK_S11(Phospho)	S(11): 100.0	NA	NA	NA	NA	NA	19.5896	20.3328	NA	0	2
154318957	ARRSAEAVEAPEATK	S4(Phospho)	ARRSAEAVEAPEATK_S4(Phospho)	S(4): 100.0; T(14): 0.0	20.5882	21.8981	20.632	21.9173	20.5551	21.413	22.4949	NA	4	3
154318957	EASSEADNTGPVR	S3(Phospho)	EASSEADNTGPVR_S3(Phospho)	S(3): 8.2; S(4): 91.8; T(9): 0.0	NA	NA	NA	NA	NA	NA	20.3976	19.7452	0	2
154318957	RAREELEEDSETEEWESQPGR	S10(Phospho)	RAREELEEDSETEEWESQPGR_S10(Phospho)	S(10): 99.9; T(12): 0.1; S(17): 0.0	NA	NA	NA	NA	NA	NA	NA	NA	0	0
154318957	SAEAVEAPEATK	S1(Phospho)	SAEAVEAPEATK_S1(Phospho)	S(1): 100.0; T(11): 0.0	20.3395	21.0574	NA	20.4912	NA	20.2634	21.2274	20.7486	3	3
154319091	GGTSSPPPPPPPHR	S5(Phospho)	GGTSSPPPPPPPHR_S5(Phospho)	T(3): 33.3; S(4): 33.3; S(5): 33.3	NA	NA	NA	NA	NA	NA	NA	NA	0	0
154319091	IPSPAAR	S3(Phospho)	IPSPAAR_S3(Phospho)	S(3): 100.0	NA	NA	NA	NA	NA	19.4488	19.9539	19.737	0	3
154319241	MDMDPSSPDGERK	S6(Phospho)	MDMDPSSPDGERK_S6(Phospho)	S(6): 94.6; S(7): 5.4	21.5786	22.1703	NA	21.9908	NA	NA	NA	NA	3	0
154319241	MDMDPSSPDGERK	M1(Oxidation); S7(Phospho)	MDMDPSSPDGERK_M1(Oxidation); S7(Phospho)	S(6): 50.0; S(7): 50.0	19.5331	NA	NA	20.4454	NA	NA	NA	NA	2	0
154319241	RVASPAPANIDR	S4(Phospho)	RVASPAPANIDR_S4(Phospho)	S(4): 100.0	NA	NA	NA	22.9918	NA	NA	NA	NA	1	0
154319241	VASPAPANIDR	S3(Phospho)	VASPAPANIDR_S3(Phospho)	S(3): 100.0	23.8339	24.173	22.4096	23.9528	23.2639	23.6005	24.1335	23.8474	4	4
154319241	VKVEDKMDMDPSSPDGERK	M7(Oxidation); M9(Oxidation); S13(Phospho)	VKVEDKMDMDPSSPDGERK_M7(Oxidation); M9(Oxidation); S13(Phospho)	S(12): 50.0; S(13): 50.0	NA	NA	NA	NA	NA	23.8227	NA	NA	0	1
154319247	IGLALSTYK	S6(Phospho)	IGLALSTYK_S6(Phospho)	S(6): 96.0; T(7): 3.9; Y(8): 0.2	21.2448	NA	NA	21.6305	NA	NA	NA	NA	2	0
154319247	VIGIDPSSSR	S7(Phospho)	VIGIDPSSSR_S7(Phospho)	S(7): 48.3; S(8): 3.3; S(9): 48.3	NA	20.4273	NA	NA	NA	NA	NA	NA	1	0
154319309	MDGEDQPKTPLTPLAPAGIENR	N-Term(Acetyl); M1(Oxidation); T9(Phospho)	MDGEDQPKTPLTPLAPAGIENR_N-Term(Acetyl); M1(Oxidation); T9(Phospho)	T(9): 50.0; T(12): 50.0	NA	NA	NA	NA	NA	NA	22.0997	NA	0	1
154319309	TPLTPLAPAGIENR	T4(Phospho)	TPLTPLAPAGIENR_T4(Phospho)	T(1): 0.5; T(4): 99.5	NA	NA	NA	20.2713	NA	21.0174	NA	21.2724	1	2
154319400	EFAIVSGGK	S6(Phospho)	EFAIVSGGK_S6(Phospho)	S(6): 100.0	NA	NA	NA	NA	NA	26.5245	NA	NA	0	1
154319404	RPLEDPSSPSAPSDQPDAK	S7(Phospho)	RPLEDPSSPSAPSDQPDAK_S7(Phospho)	S(7): 94.9; S(8): 5.1; S(10): 0.0; S(13): 0.0	26.2494	26.5458	24.9593	26.6938	26.1549	26.8199	27.2807	26.6819	4	4
154319404	SASPTTAPTQSTK	N-Term(Acetyl); S3(Phospho)	SASPTTAPTQSTK_N-Term(Acetyl); S3(Phospho)	S(1): 0.7; S(3): 99.3; T(5): 0.0; T(6): 0.0; T(9): 0.0; S(11): 0.0; T(12): 0.0	NA	NA	NA	22.1195	NA	23.1431	23.6468	23.3544	1	3
154319442	KREPTPDLTDVVSVLER	T5(Phospho)	KREPTPDLTDVVSVLER_T5(Phospho)	T(5): 100.0; T(9): 0.0; S(13): 0.0	20.7063	21.3503	NA	NA	23.0477	NA	20.697	21.437	2	3
154319476	APDVVASKDDILDSDDAK	S14(Phospho)	APDVVASKDDILDSDDAK_S14(Phospho)	S(7): 0.8; S(14): 99.2	NA	NA	NA	NA	NA	NA	NA	NA	0	0
154319546	ARTHGEDEVTEGMK	T3(Phospho); M13(Oxidation)	ARTHGEDEVTEGMK_T3(Phospho); M13(Oxidation)	T(3): 100.0; T(10): 0.0	NA	NA	NA	NA	NA	20.9622	22.7695	22.4068	0	3
154319610	AGSATLPEELQLAIESHVK	S3(Phospho)	AGSATLPEELQLAIESHVK_S3(Phospho)	S(3): 98.2; T(5): 1.8; S(16): 0.0	NA	NA	NA	NA	NA	NA	NA	NA	0	0
154319682	ASGDVDNVNTGLKDEEDTDDEDEDEDEDEDEVMGGMGK	T18(Phospho); M33(Oxidation); M36(Oxidation)	ASGDVDNVNTGLKDEEDTDDEDEDEDEDEDEVMGGMGK_T18(Phospho); M33(Oxidation); M36(Oxidation)	S(2): 0.0; T(10): 0.0; T(18): 100.0	NA	NA	NA	NA	NA	NA	24.3056	NA	0	1
154319750	TPSYMNDIISQEDVHNR	S3(Phospho)	TPSYMNDIISQEDVHNR_S3(Phospho)	T(1): 0.2; S(3): 49.9; Y(4): 49.9; S(10): 0.0	22.4357	22.1862	20.7048	22.4982	NA	NA	NA	NA	4	0
154319820	KSSLSTAGTEAQR	S3(Phospho)	KSSLSTAGTEAQR_S3(Phospho)	S(2): 1.2; S(3): 8.8; S(5): 8.8; T(6): 8.8; T(9): 72.3	NA	NA	NA	19.4747	NA	NA	NA	NA	1	0
154319820	RNSFEADDETR	S3(Phospho)	RNSFEADDETR_S3(Phospho)	S(3): 100.0; T(10): 0.0	20.0317	NA	NA	NA	NA	21.1485	21.6219	21.1804	1	3
154319913	GVLETEGDSDEGRAER	S9(Phospho)	GVLETEGDSDEGRAER_S9(Phospho)	T(5): 0.0; S(9): 100.0	NA	NA	NA	NA	20.4588	21.9256	22.2833	22.1319	0	4
154320147	DGEQDDNDESEKEEPQPEKPK	S10(Phospho)	DGEQDDNDESEKEEPQPEKPK_S10(Phospho)	S(10): 100.0	NA	NA	NA	NA	NA	23.3865	24.4301	24.0793	0	3
154320147	KPEPKPEPEEPEEQEQEQESEAEPEAEK	S20(Phospho)	KPEPKPEPEEPEEQEQEQESEAEPEAEK_S20(Phospho)	S(20): 100.0	NA	NA	NA	NA	NA	NA	21.4767	NA	0	1
154320147	KPEPKPEPEEPEEQEQEQESEAEPEAEKEEAEK	S20(Phospho)	KPEPKPEPEEPEEQEQEQESEAEPEAEKEEAEK_S20(Phospho)	S(20): 100.0	NA	NA	NA	NA	23.1252	23.8219	24.7835	24.4471	0	4
154320147	KSEPKPEPEEQDQESEAEPEAEQEEPEK	S15(Phospho)	KSEPKPEPEEQDQESEAEPEAEQEEPEK_S15(Phospho)	S(2): 0.0; S(15): 100.0	NA	NA	NA	NA	NA	22.3167	23.1749	23.1283	0	3
154320147	KSEPKPEPEEQDQESEAEPEAEQEEPEKVEQK	S15(Phospho)	KSEPKPEPEEQDQESEAEPEAEQEEPEKVEQK_S15(Phospho)	S(2): 0.0; S(15): 100.0	NA	NA	NA	NA	22.7372	23.35	NA	NA	0	2
154320147	LPATPPADK	T4(Phospho)	LPATPPADK_T4(Phospho)	T(4): 100.0	NA	NA	NA	NA	19.6834	20.0895	NA	NA	0	2
154320147	SEPKPEPEEQDQESEAEPEAEQEEPEK	S14(Phospho)	SEPKPEPEEQDQESEAEPEAEQEEPEK_S14(Phospho)	S(1): 0.0; S(14): 100.0	NA	NA	NA	NA	NA	NA	22.2038	21.9632	0	2
154320147	SQPKPEPQNENEESEVEAEQEKPIK	S14(Phospho)	SQPKPEPQNENEESEVEAEQEKPIK_S14(Phospho)	S(1): 0.0; S(14): 100.0	NA	NA	NA	NA	NA	22.2797	23.2344	NA	0	2
154320269	DKNDEMEVDEESDDPFASQPTISK	M6(Oxidation); S12(Phospho)	DKNDEMEVDEESDDPFASQPTISK_M6(Oxidation); S12(Phospho)	S(12): 100.0; S(18): 0.0; T(21): 0.0; S(23): 0.0	NA	NA	NA	NA	NA	22.7175	23.3128	23.1719	0	3
154320299	QNAHSMTIAVR	S5(Phospho)	QNAHSMTIAVR_S5(Phospho)	S(5): 91.7; T(7): 8.3	24.7157	NA	NA	NA	NA	26.9458	NA	NA	1	1
154320510	IEHRPSTDNDDETSGEETIESR	S6(Phospho)	IEHRPSTDNDDETSGEETIESR_S6(Phospho)	S(6): 95.5; T(7): 4.5; T(13): 0.0; S(14): 0.0; T(18): 0.0; S(21): 0.0	20.0184	20.6605	20.5501	NA	22.3916	24.1832	24.8135	24.5064	3	4
154320510	RPSYEHSIADDLSR	S3(Phospho)	RPSYEHSIADDLSR_S3(Phospho)	S(3): 92.5; Y(4): 7.5; S(7): 0.0; S(13): 0.0	NA	NA	NA	NA	NA	NA	NA	NA	0	0
154320672	RRPSPPRAAADDDLDIAGK	S4(Phospho)	RRPSPPRAAADDDLDIAGK_S4(Phospho)	S(4): 100.0	NA	NA	NA	NA	NA	NA	NA	NA	0	0
154320792	SESPSPVPAKPLDSK	S3(Phospho)	SESPSPVPAKPLDSK_S3(Phospho)	S(1): 50.0; S(3): 50.0; S(5): 0.1; S(14): 0.0	NA	NA	NA	19.442	NA	NA	NA	NA	1	0
154320969	LLEYVVAPKPETIASEDAGAESTENSSSPNSK	S28(Phospho)	LLEYVVAPKPETIASEDAGAESTENSSSPNSK_S28(Phospho)	Y(4): 0.0; T(12): 0.0; S(15): 0.0; S(22): 0.0; T(23): 0.0; S(26): 0.2; S(27): 1.4; S(28): 98.4; S(31): 0.0	23.7418	23.7641	22.3506	23.8166	NA	23.4919	24.0094	23.324	4	3
154320969	LQPLSDENTLHEPEMAVLPLSPTK	M15(Oxidation); S21(Phospho)	LQPLSDENTLHEPEMAVLPLSPTK_M15(Oxidation); S21(Phospho)	S(5): 0.0; T(9): 0.0; S(21): 90.7; T(23): 9.3	NA	NA	NA	NA	NA	NA	NA	23.6347	0	1
154320969	SFSLSR	S3(Phospho)	SFSLSR_S3(Phospho)	S(1): 0.0; S(3): 99.7; S(5): 0.3	NA	22.7792	NA	22.4881	21.1723	21.3556	NA	NA	2	2
154320969	SFSLSRQSFEDADEEK	S3(Phospho); S8(Phospho)	SFSLSRQSFEDADEEK_S3(Phospho); S8(Phospho)	S(1): 99.0; S(3): 1.0; S(5): 8.5; S(8): 91.4	NA	NA	NA	NA	NA	NA	20.2885	NA	0	1
154320969	TRSFSLSR	S5(Phospho)	TRSFSLSR_S5(Phospho)	T(1): 0.0; S(3): 0.1; S(5): 99.3; S(7): 0.7	21.6974	NA	NA	NA	NA	20.9872	NA	21.0622	1	2
154321159	AESHVDDTIVK	S3(Phospho)	AESHVDDTIVK_S3(Phospho)	S(3): 100.0; T(8): 0.0	20.1459	NA	NA	NA	NA	NA	NA	NA	1	0
154321245	KNSLSVDTQK	S3(Phospho)	KNSLSVDTQK_S3(Phospho)	S(3): 100.0; S(5): 0.0; T(8): 0.0	NA	19.7184	NA	NA	19.2889	20.3716	20.4403	20.2596	1	4
154321245	RVTEPISSR	T3(Phospho)	RVTEPISSR_T3(Phospho)	T(3): 100.0; S(7): 0.0; S(8): 0.0	22.4726	NA	NA	NA	NA	NA	NA	NA	1	0
154321285	RGSEDSAMATGVGDAVRK	S3(Phospho); M8(Oxidation)	RGSEDSAMATGVGDAVRK_S3(Phospho); M8(Oxidation)	S(3): 93.9; S(6): 6.1; T(10): 0.0	NA	NA	NA	NA	NA	NA	20.5457	19.726	0	2
154321287	FNNSASTPVLK	T7(Phospho)	FNNSASTPVLK_T7(Phospho)	S(4): 0.0; S(6): 5.5; T(7): 94.5	24.4667	24.1353	23.8227	26.0268	NA	NA	21.1269	NA	4	1
154321291	RLSDPPTSWDSR	S3(Phospho)	RLSDPPTSWDSR_S3(Phospho)	S(3): 100.0; T(7): 0.0; S(8): 0.0; S(11): 0.0	NA	NA	NA	NA	NA	22.0619	NA	NA	0	1
154321361	RSSSSAYPDTNISR	S3(Phospho)	RSSSSAYPDTNISR_S3(Phospho)	S(2): 6.8; S(3): 86.3; S(4): 6.8; S(5): 0.1; Y(7): 0.0; T(10): 0.0; S(13): 0.0	NA	NA	NA	NA	NA	NA	NA	NA	0	0
154321397	SGAGFESSPGTGNEQTGNEQDDEDAERK	S1(Phospho)	SGAGFESSPGTGNEQTGNEQDDEDAERK_S1(Phospho)	S(1): 100.0; S(7): 0.0; S(8): 0.0; T(11): 0.0; T(16): 0.0	NA	NA	NA	NA	19.8866	21.3317	22.4181	21.8261	0	4
154321531	VPAAEGDVDEKPAATPSSGKK	S18(Phospho)	VPAAEGDVDEKPAATPSSGKK_S18(Phospho)	T(15): 0.8; S(17): 8.5; S(18): 90.7	NA	20.6388	NA	NA	NA	20.0591	NA	NA	1	1
154321642	TTEAKVEDANSDDSEDDDSEEEEEEQREK	S19(Phospho)	TTEAKVEDANSDDSEDDDSEEEEEEQREK_S19(Phospho)	T(1): 0.0; T(2): 0.0; S(11): 0.0; S(14): 0.0; S(19): 100.0	NA	NA	NA	NA	NA	NA	18.866	NA	0	1
154321710	RISSNSPAPPELGFR	S3(Phospho)	RISSNSPAPPELGFR_S3(Phospho)	S(3): 99.6; S(4): 0.4; S(6): 0.0	20.6716	21.2369	NA	NA	21.0391	21.5028	22.2681	21.8334	2	4
154321710	RPGDVSESEKEDTGAGPEK	S6(Phospho)	RPGDVSESEKEDTGAGPEK_S6(Phospho)	S(6): 91.1; S(8): 8.9; T(13): 0.0	NA	NA	NA	NA	NA	22.9484	23.1846	21.0468	0	3
154321710	RSSFGASSPAMSMR	S3(Phospho); M11(Oxidation); M13(Oxidation)	RSSFGASSPAMSMR_S3(Phospho); M11(Oxidation); M13(Oxidation)	S(2): 5.9; S(3): 94.1; S(7): 0.0; S(8): 0.0; S(12): 0.0	NA	NA	NA	NA	NA	NA	20.2288	NA	0	1
154321710	TSSNPMVAPSPPPAPITTFRPSSPTR	M6(Oxidation); S23(Phospho)	TSSNPMVAPSPPPAPITTFRPSSPTR_M6(Oxidation); S23(Phospho)	T(1): 0.0; S(2): 0.0; S(3): 0.0; S(10): 0.0; T(17): 0.6; T(18): 5.2; S(22): 46.8; S(23): 46.8; T(25): 0.6	NA	NA	NA	NA	NA	23.899	24.4152	24.1335	0	3
154321710	TSSNPMVAPSPPPAPITTFRPSSPTR	M6(Oxidation); S22(Phospho); S23(Phospho)	TSSNPMVAPSPPPAPITTFRPSSPTR_M6(Oxidation); S22(Phospho); S23(Phospho)	T(1): 0.0; S(2): 0.0; S(3): 0.0; S(10): 0.0; T(17): 0.0; T(18): 0.1; S(22): 98.6; S(23): 98.6; T(25): 2.7	NA	NA	NA	NA	NA	NA	23.1761	NA	0	1
154321796	ARQDSHPSPPQR	S5(Phospho)	ARQDSHPSPPQR_S5(Phospho)	S(5): 100.0; S(8): 0.0	NA	NA	NA	NA	NA	NA	NA	NA	0	0
154321796	SGHRNSVGASSPLIR	S6(Phospho)	SGHRNSVGASSPLIR_S6(Phospho)	S(1): 0.0; S(6): 100.0; S(10): 0.0; S(11): 0.0	21.9536	23.132	NA	NA	22.9992	22.4044	23.5451	23.5479	2	4
154321796	SGHRNSVGASSPLIR	S6(Phospho); S11(Phospho)	SGHRNSVGASSPLIR_S6(Phospho); S11(Phospho)	S(1): 0.0; S(6): 100.0; S(10): 50.0; S(11): 50.0	NA	NA	NA	NA	NA	NA	22.3785	NA	0	1
154322104	RESLAGVGGPIPSR	S3(Phospho)	RESLAGVGGPIPSR_S3(Phospho)	S(3): 100.0; S(13): 0.0	NA	NA	NA	21.0483	NA	NA	NA	NA	1	0
154322126	RMSFEEAAASGEGEVK	M2(Oxidation); S3(Phospho)	RMSFEEAAASGEGEVK_M2(Oxidation); S3(Phospho)	S(3): 100.0; S(10): 0.0	21.3798	22.0289	21.3157	22.3464	NA	NA	NA	21.4674	4	1
154322126	RMSFEEAAASGEGEVK	S3(Phospho)	RMSFEEAAASGEGEVK_S3(Phospho)	S(3): 100.0; S(10): 0.0	22.5177	22.2359	21.1985	22.8105	NA	NA	NA	NA	4	0
154322136	FADPESPAGSNEAYQQYQR	S6(Phospho)	FADPESPAGSNEAYQQYQR_S6(Phospho)	S(6): 100.0; S(10): 0.0; Y(14): 0.0; Y(17): 0.0	NA	NA	NA	NA	NA	NA	22.0082	NA	0	1
154322136	IPYSNDDSDDDTAEYEHSPR	S8(Phospho)	IPYSNDDSDDDTAEYEHSPR_S8(Phospho)	Y(3): 0.1; S(4): 7.3; S(8): 92.6; T(12): 0.0; Y(15): 0.0; S(18): 0.0	NA	NA	NA	NA	NA	NA	NA	NA	0	0
154322136	YVLDAAGNKIPYSNDDSDDDTAEYEHSPR	S17(Phospho)	YVLDAAGNKIPYSNDDSDDDTAEYEHSPR_S17(Phospho)	Y(1): 0.0; Y(12): 0.2; S(13): 0.2; S(17): 99.7; T(21): 0.0; Y(24): 0.0; S(27): 0.0	NA	NA	NA	NA	NA	22.225	23.1379	22.8617	0	3
154322242	VRLGSSDGNVTDK	S5(Phospho)	VRLGSSDGNVTDK_S5(Phospho)	S(5): 92.9; S(6): 7.1; T(11): 0.0	19.0904	NA	NA	NA	NA	21.0426	20.9826	20.6961	1	3
154322256	SGVETPTSQPDEAPVDPEANQHWLR	T5(Phospho)	SGVETPTSQPDEAPVDPEANQHWLR_T5(Phospho)	S(1): 8.7; T(5): 81.6; T(7): 8.7; S(8): 1.0	NA	NA	NA	NA	NA	NA	NA	20.7946	0	1
154322256	SIASISGGSIEEPVVGSPSESLLRPK	S17(Phospho)	SIASISGGSIEEPVVGSPSESLLRPK_S17(Phospho)	S(1): 0.0; S(4): 0.0; S(6): 0.0; S(9): 0.0; S(17): 99.9; S(19): 0.1; S(21): 0.0	NA	21.276	NA	NA	NA	NA	NA	NA	1	0
154322256	TPIDDTASDFRHGVTPSVGASSTR	S8(Phospho)	TPIDDTASDFRHGVTPSVGASSTR_S8(Phospho)	T(1): 0.0; T(6): 50.0; S(8): 50.0; T(15): 0.0; S(17): 0.0; S(21): 0.0; S(22): 0.0; T(23): 0.0	NA	22.7641	NA	NA	NA	NA	NA	NA	1	0
154322649	DASSTDSLLAVK	S3(Phospho)	DASSTDSLLAVK_S3(Phospho)	S(3): 98.1; S(4): 0.9; T(5): 0.9; S(7): 0.1	NA	NA	NA	NA	NA	22.1405	NA	NA	0	1
154322741	RNSGNFEVPSR	S3(Phospho)	RNSGNFEVPSR_S3(Phospho)	S(3): 100.0; S(10): 0.0	NA	NA	NA	NA	NA	NA	22.2603	21.6894	0	2
154322859	HNSIGSASGIAAK	S3(Phospho)	HNSIGSASGIAAK_S3(Phospho)	S(3): 100.0; S(6): 0.0; S(8): 0.0	NA	NA	NA	NA	20.6727	21.2331	NA	21.4017	0	3
154322859	SLSPFANMPR	S3(Phospho); M8(Oxidation)	SLSPFANMPR_S3(Phospho); M8(Oxidation)	S(1): 0.4; S(3): 99.6	NA	NA	NA	NA	NA	NA	19.8419	NA	0	1
154322879	GPPDAGFPSPK	S9(Phospho)	GPPDAGFPSPK_S9(Phospho)	S(9): 100.0	NA	NA	NA	NA	NA	NA	NA	NA	0	0
154322899	NPVTPDHPAESPNK	S11(Phospho)	NPVTPDHPAESPNK_S11(Phospho)	T(4): 0.0; S(11): 100.0	NA	NA	NA	NA	NA	21.5109	21.9831	NA	0	2
154322911	ELSSSPDELDGEEAVYPHGLK	S3(Phospho)	ELSSSPDELDGEEAVYPHGLK_S3(Phospho)	S(3): 93.0; S(4): 6.9; S(5): 0.0; Y(16): 0.0	NA	NA	NA	NA	NA	21.7011	21.9247	21.737	0	3
154322911	NNTPEESAPVNIPLQK	T3(Phospho)	NNTPEESAPVNIPLQK_T3(Phospho)	T(3): 100.0; S(7): 0.0	NA	NA	NA	NA	NA	22.7666	23.1178	22.7082	0	3
154322915	GPAELSEEEFQK	S6(Phospho)	GPAELSEEEFQK_S6(Phospho)	S(6): 100.0	NA	21.4779	NA	22.0233	NA	21.7944	22.5799	22.2254	2	3
154322915	RVFDSEDEVEEDEKPAPK	S5(Phospho)	RVFDSEDEVEEDEKPAPK_S5(Phospho)	S(5): 100.0	23.3847	NA	NA	23.2292	22.8616	24.2747	24.9334	24.817	2	4
154322915	RVFDSEDEVEEDEKPAPKK	S5(Phospho)	RVFDSEDEVEEDEKPAPKK_S5(Phospho)	S(5): 100.0	NA	NA	NA	NA	NA	21.8263	22.397	NA	0	2
154322915	VFDSEDEVEEDEKPAPK	S4(Phospho)	VFDSEDEVEEDEKPAPK_S4(Phospho)	S(4): 100.0	NA	NA	NA	NA	NA	21.3835	21.9462	21.9526	0	3
154322921	VRSLPSPNNR	S3(Phospho)	VRSLPSPNNR_S3(Phospho)	S(3): 90.9; S(6): 9.1	NA	NA	NA	NA	NA	NA	NA	NA	0	0
154322941	IGSPIPILLEETTSPK	S3(Phospho)	IGSPIPILLEETTSPK_S3(Phospho)	S(3): 100.0; T(12): 0.0; T(13): 0.0; S(14): 0.0	NA	NA	NA	NA	NA	NA	22.0866	21.7184	0	2
154323023	GISTSGPSDTGSPAR	T4(Phospho)	GISTSGPSDTGSPAR_T4(Phospho)	S(3): 99.1; T(4): 0.8; S(5): 0.1; S(8): 0.0; T(10): 0.0; S(12): 0.0	NA	19.6574	NA	NA	NA	NA	NA	NA	1	0
154323023	GISTSGPSDTGSPARDDAK	T10(Phospho)	GISTSGPSDTGSPARDDAK_T10(Phospho)	S(3): 0.0; T(4): 0.0; S(5): 0.0; S(8): 0.0; T(10): 50.0; S(12): 50.0	NA	23.75	NA	23.2383	21.5776	23.0591	NA	23.7926	2	3
154323023	GISTSGPSDTGSPARDDAKK	S12(Phospho)	GISTSGPSDTGSPARDDAKK_S12(Phospho)	S(3): 0.0; T(4): 0.0; S(5): 0.0; S(8): 9.8; T(10): 9.8; S(12): 80.5	NA	NA	NA	NA	21.6612	NA	NA	NA	0	1
154323157	ASSPAPAASSLSSTASK	S3(Phospho)	ASSPAPAASSLSSTASK_S3(Phospho)	S(2): 4.9; S(3): 95.1; S(9): 0.0; S(10): 0.0; S(12): 0.0; S(13): 0.0; T(14): 0.0; S(16): 0.0	NA	23.7691	NA	23.6208	NA	NA	23.3574	22.8733	2	2
154323157	KSSEQQMLTSEEINER	S3(Phospho); M7(Oxidation)	KSSEQQMLTSEEINER_S3(Phospho); M7(Oxidation)	S(2): 50.0; S(3): 50.0; T(9): 0.0; S(10): 0.0	NA	NA	NA	NA	NA	NA	20.7265	NA	0	1
154323157	KSSEQQMLTSEEINERK	S3(Phospho)	KSSEQQMLTSEEINERK_S3(Phospho)	S(2): 5.6; S(3): 94.4; T(9): 0.0; S(10): 0.0	NA	NA	NA	22.6269	NA	NA	NA	NA	1	0
154323157	LGENRRPGTQSDIFEKTSEDEGEGGK	T17(Phospho)	LGENRRPGTQSDIFEKTSEDEGEGGK_T17(Phospho)	T(9): 0.0; S(11): 0.0; T(17): 50.0; S(18): 50.0	NA	NA	NA	NA	NA	23.1649	23.7468	22.9875	0	3
154323157	RPGTQSDIFEKTSEDEGEGGK	S13(Phospho)	RPGTQSDIFEKTSEDEGEGGK_S13(Phospho)	T(4): 0.0; S(6): 0.0; T(12): 0.5; S(13): 99.5	NA	NA	NA	NA	NA	23.7396	24.0961	NA	0	2
154323157	SFSNQEPPSSPDR	S1(Phospho)	SFSNQEPPSSPDR_S1(Phospho)	S(1): 100.0; S(3): 0.0; S(9): 0.0; S(10): 0.0	NA	NA	NA	NA	NA	22.1005	22.8171	21.4537	0	3
154323272	LSDSRSSTPDIKPIER	S7(Phospho)	LSDSRSSTPDIKPIER_S7(Phospho)	S(2): 82.0; S(4): 8.5; S(6): 0.9; S(7): 8.5; T(8): 0.1	21.3162	NA	NA	NA	NA	NA	NA	NA	1	0
154323548	MEDRVDTSPQSSNR	N-Term(Acetyl); M1(Oxidation); S8(Phospho)	MEDRVDTSPQSSNR_N-Term(Acetyl); M1(Oxidation); S8(Phospho)	T(7): 7.4; S(8): 91.8; S(11): 0.7; S(12): 0.1	NA	NA	NA	NA	NA	NA	NA	21.5482	0	1
154323568	RDSLPQDMGR	S3(Phospho)	RDSLPQDMGR_S3(Phospho)	S(3): 100.0	22.6619	22.6698	NA	22.4666	19.6733	NA	21.2677	NA	3	2
154323568	RDSLPQDMGR	S3(Phospho); M8(Oxidation)	RDSLPQDMGR_S3(Phospho); M8(Oxidation)	S(3): 100.0	NA	NA	21.6686	22.5685	NA	NA	NA	NA	2	0
154323568	TSSDPFQYQVADSPTRQESSSR	S13(Phospho)	TSSDPFQYQVADSPTRQESSSR_S13(Phospho)	T(1): 0.0; S(2): 0.0; S(3): 0.0; Y(8): 0.2; S(13): 99.5; T(15): 0.2; S(19): 0.0; S(20): 0.0; S(21): 0.0	NA	NA	NA	NA	NA	20.958	NA	NA	0	1
154323568	TVEPEQIALPESPIEQK	S12(Phospho)	TVEPEQIALPESPIEQK_S12(Phospho)	T(1): 0.0; S(12): 100.0	NA	NA	NA	NA	NA	NA	NA	21.6237	0	1
154323586	RNSAPSLR	S3(Phospho)	RNSAPSLR_S3(Phospho)	S(3): 90.7; S(6): 9.3	NA	NA	NA	19.326	NA	NA	NA	NA	1	0
154323846	AGSGSPATPDASAPR	S5(Phospho)	AGSGSPATPDASAPR_S5(Phospho)	S(3): 9.8; S(5): 90.2; T(8): 0.0; S(12): 0.0	NA	NA	NA	NA	NA	20.0842	20.8462	20.6541	0	3
154323846	RPSDDIVSPRPSLSTPSIFTPR	S3(Phospho)	RPSDDIVSPRPSLSTPSIFTPR_S3(Phospho)	S(3): 100.0; S(8): 0.0; S(12): 0.0; S(14): 0.0; T(15): 0.0; S(17): 0.0; T(20): 0.0	NA	NA	NA	NA	NA	21.0481	NA	NA	0	1
154323928	SSTPPPLLIK	T3(Phospho)	SSTPPPLLIK_T3(Phospho)	S(1): 0.0; S(2): 0.0; T(3): 100.0	NA	NA	NA	NA	NA	21.2615	21.9831	NA	0	2
154323998	ANRGSPPPPETPIDPPNELGGGGIEAR	S5(Phospho)	ANRGSPPPPETPIDPPNELGGGGIEAR_S5(Phospho)	S(5): 100.0; T(11): 0.0	NA	NA	NA	NA	24.4715	24.9755	25.6343	25.0943	0	4
154323998	FTSPIEK	S3(Phospho)	FTSPIEK_S3(Phospho)	T(2): 0.4; S(3): 99.6	NA	NA	NA	NA	NA	20.5779	21.3315	NA	0	2
154323998	IVKPTSPPR	T5(Phospho)	IVKPTSPPR_T5(Phospho)	T(5): 94.7; S(6): 5.3	NA	NA	NA	NA	NA	NA	23.4397	NA	0	1
154323998	VYQGLNEITPSSPPPAVTRPQR	S12(Phospho)	VYQGLNEITPSSPPPAVTRPQR_S12(Phospho)	Y(2): 0.0; T(9): 0.1; S(11): 8.0; S(12): 91.9; T(18): 0.0	NA	NA	NA	NA	NA	20.8276	NA	NA	0	1
154324148	HSSMDSIDLPETEESIRETR	S3(Phospho); M4(Oxidation)	HSSMDSIDLPETEESIRETR_S3(Phospho); M4(Oxidation)	S(2): 5.5; S(3): 47.2; S(6): 47.2; T(12): 0.1; S(15): 0.0; T(19): 0.0	NA	NA	NA	NA	NA	NA	21.1409	NA	0	1
154324148	HSSMDSIDLPETEESIRETR	S3(Phospho); M4(Oxidation); S6(Phospho)	HSSMDSIDLPETEESIRETR_S3(Phospho); M4(Oxidation); S6(Phospho)	S(2): 50.4; S(3): 50.4; S(6): 99.3; T(12): 0.0; S(15): 0.0; T(19): 0.0	NA	NA	NA	NA	NA	NA	NA	NA	0	0
154324156	RQSPSDDDGPAER	S3(Phospho)	RQSPSDDDGPAER_S3(Phospho)	S(3): 99.5; S(5): 0.5	NA	NA	NA	NA	NA	NA	NA	NA	0	0
154324176	NPSQVPEDDTQQPDTAPK	S3(Phospho)	NPSQVPEDDTQQPDTAPK_S3(Phospho)	S(3): 100.0; T(10): 0.0; T(15): 0.0	21.1749	NA	NA	21.4401	21.076	22.2167	22.7435	22.4832	2	4
154324176	RKNPSQVPEDDTQQPDTAPK	S5(Phospho)	RKNPSQVPEDDTQQPDTAPK_S5(Phospho)	S(5): 100.0; T(12): 0.0; T(17): 0.0	21.7133	22.0638	21.2915	22.4248	NA	23.4878	24.1354	23.6656	4	3
154324244	KQSLTEDPSK	S3(Phospho)	KQSLTEDPSK_S3(Phospho)	S(3): 99.2; T(5): 0.8; S(9): 0.0	NA	NA	NA	21.3368	NA	NA	19.7908	NA	1	1
160332370	TAGGKPASQEL	S8(Phospho)	TAGGKPASQEL_S8(Phospho)	T(1): 0.0; S(8): 100.0	21.3278	20.6238	NA	22.5886	22.2387	23.634	23.638	23.3566	3	4
160380621	STSWADEVASPTIEK	S10(Phospho)	STSWADEVASPTIEK_S10(Phospho)	S(1): 0.0; T(2): 0.0; S(3): 0.0; S(10): 99.8; T(12): 0.2	23.8921	23.7047	22.1606	23.697	NA	24.42	24.08	25.2185	4	3
166989509	LVEDEEGGSSTPLLER	S10(Phospho)	LVEDEEGGSSTPLLER_S10(Phospho)	S(9): 33.3; S(10): 33.3; T(11): 33.3	21.8099	21.9217	NA	21.5714	NA	NA	NA	NA	3	0
166990597	TGGLAASQEAR	S7(Phospho)	TGGLAASQEAR_S7(Phospho)	T(1): 0.0; S(7): 100.0	22.2342	22.3127	21.2548	22.7304	NA	NA	NA	NA	4	0
1705621	QTDIFCRFSTVAGR	C6(Carbamidomethyl); S9(Phospho)	QTDIFCRFSTVAGR_C6(Carbamidomethyl); S9(Phospho)	T(2): 2.3; S(9): 95.4; T(10): 2.3	20.6896	NA	NA	NA	NA	NA	NA	NA	1	0
171704399	QSTSSPSNNNPASIAHR	S4(Phospho)	QSTSSPSNNNPASIAHR_S4(Phospho)	S(2): 32.3; T(3): 32.3; S(4): 32.3; S(5): 3.2; S(7): 0.0; S(13): 0.0	NA	NA	NA	NA	NA	22.1549	22.8124	NA	0	2
172052491	LRTNSQQDNYSIPR	S5(Phospho)	LRTNSQQDNYSIPR_S5(Phospho)	T(3): 91.4; S(5): 8.4; Y(10): 0.1; S(11): 0.0	NA	NA	NA	NA	NA	NA	20.1269	NA	0	1
172052494	RKSVDMTDDVPEK	S3(Phospho)	RKSVDMTDDVPEK_S3(Phospho)	S(3): 100.0; T(7): 0.0	20.6861	21.6157	NA	22.148	NA	NA	NA	NA	3	0
172052494	RKSVDMTDDVPEK	S3(Phospho); M6(Oxidation)	RKSVDMTDDVPEK_S3(Phospho); M6(Oxidation)	S(3): 100.0; T(7): 0.0	NA	NA	NA	NA	21.174	19.3474	22.0147	NA	0	3
172052494	SVDMTDDVPEK	S1(Phospho); M4(Oxidation)	SVDMTDDVPEK_S1(Phospho); M4(Oxidation)	S(1): 100.0; T(5): 0.0	20.0766	20.0279	NA	20.6577	NA	NA	21.0269	20.4043	3	2
172052494	SVDMTDDVPEK	S1(Phospho)	SVDMTDDVPEK_S1(Phospho)	S(1): 100.0; T(5): 0.0	21.3664	NA	NA	22.1848	NA	NA	NA	NA	2	0
189046712	ATSLSANDSNVITTDR	S3(Phospho)	ATSLSANDSNVITTDR_S3(Phospho)	T(2): 49.8; S(3): 49.8; S(5): 0.4; S(9): 0.0; T(13): 0.0; T(14): 0.0	NA	NA	NA	20.9821	NA	NA	21.0589	NA	1	1
189046712	TDAVHVENAHEASGSR	S13(Phospho)	TDAVHVENAHEASGSR_S13(Phospho)	T(1): 0.1; S(13): 50.0; S(15): 50.0	NA	NA	NA	NA	NA	NA	19.923	NA	0	1
20162483	ALSPFVPEVEDESK	S3(Phospho)	ALSPFVPEVEDESK_S3(Phospho)	S(3): 100.0; S(13): 0.0	NA	NA	NA	21.4211	NA	NA	NA	NA	1	0
20162483	RALSPFVPEVEDESK	S4(Phospho)	RALSPFVPEVEDESK_S4(Phospho)	S(4): 100.0; S(14): 0.0	24.159	23.5121	22.3614	24.273	NA	NA	22.1414	21.476	4	2
205829274	LGASSPRPSSPGSTTSNDDLSLDQLRK	S10(Phospho)	LGASSPRPSSPGSTTSNDDLSLDQLRK_S10(Phospho)	S(4): 0.0; S(5): 0.0; S(9): 50.0; S(10): 50.0; S(13): 0.0; T(14): 0.0; T(15): 0.0; S(16): 0.0; S(21): 0.0	23.9102	23.6497	23.0901	NA	23.9182	24.1136	NA	NA	3	2
205829274	LGASSPRPSSPGSTTSNDDLSLDQLRK	S5(Phospho); S9(Phospho)	LGASSPRPSSPGSTTSNDDLSLDQLRK_S5(Phospho); S9(Phospho)	S(4): 8.0; S(5): 91.6; S(9): 47.9; S(10): 47.9; S(13): 4.2; T(14): 0.4; T(15): 0.0; S(16): 0.0; S(21): 0.0	NA	NA	NA	22.373	NA	NA	23.7879	NA	1	1
224612138	AVDTEEKKEEEEDDTEEVDATGLEDK	T15(Phospho)	AVDTEEKKEEEEDDTEEVDATGLEDK_T15(Phospho)	T(4): 0.0; T(15): 100.0; T(21): 0.0	NA	NA	NA	NA	NA	21.9703	22.5425	NA	0	2
224612138	KEEEEDDTEEVDATGLEDK	T8(Phospho)	KEEEEDDTEEVDATGLEDK_T8(Phospho)	T(8): 100.0; T(14): 0.0	NA	NA	NA	NA	NA	NA	21.1086	NA	0	1
224612138	SNPRIEELPDNEEPTK	N-Term(Acetyl); S1(Phospho)	SNPRIEELPDNEEPTK_N-Term(Acetyl); S1(Phospho)	S(1): 100.0; T(15): 0.0	NA	NA	19.9142	22.2503	22.992	23.4868	24.4588	23.7568	2	4
225685573	RTSVSAESLNPTASSNDNWSPPFHQK	S3(Phospho)	RTSVSAESLNPTASSNDNWSPPFHQK_S3(Phospho)	T(2): 49.8; S(3): 49.8; S(5): 0.3; S(8): 0.0; T(12): 0.0; S(14): 0.0; S(15): 0.0; S(20): 0.0	24.2015	24.8305	22.9641	22.3301	25.57	25.5307	25.8147	25.8028	4	4
225685573	SVSPGTANRPR	S3(Phospho)	SVSPGTANRPR_S3(Phospho)	S(1): 7.3; S(3): 92.7; T(6): 0.0	NA	NA	NA	NA	NA	19.6539	NA	23.8857	0	2
225685573	VIEEDENDTITSPTTPNFGFSK	T14(Phospho)	VIEEDENDTITSPTTPNFGFSK_T14(Phospho)	T(9): 0.0; T(11): 1.1; S(12): 0.1; T(14): 88.9; T(15): 9.8; S(21): 0.0	22.0924	NA	21.3385	22.0317	NA	21.4519	22.3882	22.0218	3	3
226700834	ALDDDSDIEEEALANDYK	S6(Phospho)	ALDDDSDIEEEALANDYK_S6(Phospho)	S(6): 100.0; Y(17): 0.0	23.0744	NA	21.6907	NA	24.937	25.8173	26.6057	26.1538	2	4
227016794	HGLNSSVPNSPQRR	S5(Phospho); S10(Phospho)	HGLNSSVPNSPQRR_S5(Phospho); S10(Phospho)	S(5): 50.0; S(6): 50.0; S(10): 100.0	NA	NA	NA	NA	NA	NA	NA	20.299	0	1
229488260	DAYMESEDEEVVAPK	M4(Oxidation); S6(Phospho)	DAYMESEDEEVVAPK_M4(Oxidation); S6(Phospho)	Y(3): 0.0; S(6): 100.0	26.0134	25.7388	25.0422	26.4671	26.9655	27.8295	28.4196	28.1851	4	4
229488260	DAYMESEDEEVVAPK	S6(Phospho)	DAYMESEDEEVVAPK_S6(Phospho)	Y(3): 0.0; S(6): 100.0	26.4265	25.8485	NA	26.3884	NA	20.4381	NA	23.8458	3	2
229891427	EVEETTKTSPDGEDEEQATETIDK	T6(Phospho)	EVEETTKTSPDGEDEEQATETIDK_T6(Phospho)	T(5): 8.8; T(6): 73.5; T(8): 8.8; S(9): 8.8; T(19): 0.0; T(21): 0.0	NA	NA	NA	20.926	NA	NA	NA	NA	1	0
259509967	RASREEEEEEEI	S3(Phospho)	RASREEEEEEEI_S3(Phospho)	S(3): 100.0	NA	NA	NA	NA	NA	22.9684	23.3713	22.9016	0	3
325529956	GTNTPDVDGEKA	T4(Phospho)	GTNTPDVDGEKA_T4(Phospho)	T(2): 0.1; T(4): 99.9	22.2904	21.762	20.7145	NA	20.8788	NA	21.8729	NA	3	2
332183108	GYYDDEAGAPAVAAPK	Y2(Phospho)	GYYDDEAGAPAVAAPK_Y2(Phospho)	Y(2): 99.9; Y(3): 0.1	23.6531	23.3747	22.4397	24.6429	21.414	22.0456	22.5444	22.1513	4	4
332319728	RRSSQIEDEASFR	S4(Phospho)	RRSSQIEDEASFR_S4(Phospho)	S(3): 50.0; S(4): 50.0; S(11): 0.0	NA	NA	NA	NA	NA	NA	21.0188	NA	0	1
347440664	TQELVSLAPFK	S6(Phospho)	TQELVSLAPFK_S6(Phospho)	T(1): 0.0; S(6): 100.0	NA	NA	NA	NA	20.8589	NA	NA	NA	0	1
347440750	VSYSPPQQPGTPR	S4(Phospho)	VSYSPPQQPGTPR_S4(Phospho)	S(2): 8.4; Y(3): 83.1; S(4): 8.4; T(11): 0.0	NA	19.0166	NA	21.6055	NA	NA	NA	NA	2	0
347440787	ESPISSIHQAQPSPK	S13(Phospho)	ESPISSIHQAQPSPK_S13(Phospho)	S(2): 0.0; S(5): 0.0; S(6): 0.0; S(13): 100.0	NA	NA	NA	NA	NA	NA	22.6226	22.3238	0	2
347440787	RSVAFDSEAR	S2(Phospho)	RSVAFDSEAR_S2(Phospho)	S(2): 100.0; S(7): 0.0	NA	NA	NA	NA	NA	NA	20.5298	NA	0	1
347440797	GPPSESAGAMSDDEGFADDAIPQNTNRPR	S4(Phospho); M10(Oxidation); S11(Phospho)	GPPSESAGAMSDDEGFADDAIPQNTNRPR_S4(Phospho); M10(Oxidation); S11(Phospho)	S(4): 98.5; S(6): 1.5; S(11): 100.0; T(25): 0.0	NA	NA	NA	NA	NA	21.7365	NA	22.8158	0	2
347440822	GSLAAVSDAPSSPR	S12(Phospho)	GSLAAVSDAPSSPR_S12(Phospho)	S(2): 0.0; S(7): 0.0; S(11): 10.8; S(12): 89.2	NA	NA	NA	19.2244	NA	NA	NA	NA	1	0
347440822	KTEPAPKPSKSPAPQVIAAPAPR	S11(Phospho)	KTEPAPKPSKSPAPQVIAAPAPR_S11(Phospho)	T(2): 0.0; S(9): 1.0; S(11): 99.0	NA	NA	NA	NA	22.1178	22.74	22.1661	NA	0	3
347440822	NFSPSGQNYPNQQHQQR	S3(Phospho)	NFSPSGQNYPNQQHQQR_S3(Phospho)	S(3): 99.3; S(5): 0.7; Y(9): 0.0	NA	NA	NA	NA	NA	20.4837	21.0296	NA	0	2
347440822	RGSLAAVSDAPSSPR	S3(Phospho)	RGSLAAVSDAPSSPR_S3(Phospho)	S(3): 100.0; S(8): 0.0; S(12): 0.0; S(13): 0.0	20.4902	20.9374	NA	NA	NA	21.8946	22.117	21.693	2	3
347440822	RGSLAAVSDAPSSPR	S3(Phospho); S13(Phospho)	RGSLAAVSDAPSSPR_S3(Phospho); S13(Phospho)	S(3): 100.0; S(8): 0.0; S(12): 4.6; S(13): 95.4	NA	NA	NA	NA	NA	NA	21.4747	21.1658	0	2
347440822	SPAPQVIAAPAPR	S1(Phospho)	SPAPQVIAAPAPR_S1(Phospho)	S(1): 100.0	NA	21.0825	NA	21.4179	21.9132	22.4417	23.2414	22.6752	2	4
347440822	TEPAPKPSKSPAPQVIAAPAPR	S10(Phospho)	TEPAPKPSKSPAPQVIAAPAPR_S10(Phospho)	T(1): 0.0; S(8): 0.7; S(10): 99.3	NA	NA	NA	NA	NA	21.2823	NA	NA	0	1
347440836;154288804	SGEFLK	S1(Phospho)	SGEFLK_S1(Phospho)	S(1): 100.0	NA	NA	NA	NA	NA	NA	NA	NA	0	0
347440836;154288804	TNFAGDSMVWFSPHPAYTAPDTPTR	M8(Oxidation); T22(Phospho)	TNFAGDSMVWFSPHPAYTAPDTPTR_M8(Oxidation); T22(Phospho)	T(1): 0.0; S(7): 0.0; S(12): 0.0; Y(17): 0.0; T(18): 0.1; T(22): 92.0; T(24): 7.9	23.0065	NA	NA	NA	NA	NA	NA	NA	1	0
347440866	KMSELATTGKGEAK	S3(Phospho)	KMSELATTGKGEAK_S3(Phospho)	S(3): 100.0; T(7): 0.0; T(8): 0.0	NA	20.0611	NA	NA	NA	NA	NA	NA	1	0
347440878	SGFQYAEVPGTGYFR	S1(Phospho)	SGFQYAEVPGTGYFR_S1(Phospho)	S(1): 100.0; Y(5): 0.0; T(11): 0.0; Y(13): 0.0	NA	21.1671	NA	NA	NA	NA	NA	NA	1	0
347440893	ESKGSFLGR	S5(Phospho)	ESKGSFLGR_S5(Phospho)	S(2): 0.0; S(5): 100.0	NA	NA	NA	NA	NA	21.4351	NA	NA	0	1
347440893	FSLSRPTTAK	S4(Phospho)	FSLSRPTTAK_S4(Phospho)	S(2): 45.2; S(4): 45.2; T(7): 4.8; T(8): 4.8	NA	23.7822	NA	21.1403	NA	21.1991	NA	21.238	2	2
347440893	IQHSPTSTGLSGATASEGR	T6(Phospho)	IQHSPTSTGLSGATASEGR_T6(Phospho)	S(4): 0.0; T(6): 93.5; S(7): 6.1; T(8): 0.4; S(11): 0.0; T(14): 0.0; S(16): 0.0	NA	23.0447	NA	21.5512	NA	NA	NA	NA	2	0
347440893	IQHSPTSTGLSGATASEGRESIGGR	S21(Phospho)	IQHSPTSTGLSGATASEGRESIGGR_S21(Phospho)	S(4): 0.0; T(6): 0.0; S(7): 0.0; T(8): 0.0; S(11): 0.0; T(14): 0.0; S(16): 0.0; S(21): 100.0	NA	NA	24.0608	NA	NA	NA	NA	NA	1	0
347440893	SFLSLLCCGTPDHANSLDAPVPANK	C7(Carbamidomethyl); C8(Carbamidomethyl); S16(Phospho)	SFLSLLCCGTPDHANSLDAPVPANK_C7(Carbamidomethyl); C8(Carbamidomethyl); S16(Phospho)	S(1): 0.0; S(4): 0.0; T(10): 0.0; S(16): 100.0	23.7026	NA	22.7377	23.1053	21.7576	22.4247	23.119	22.2722	3	4
347440893	SKESKGSFLGR	S4(Phospho); S7(Phospho)	SKESKGSFLGR_S4(Phospho); S7(Phospho)	S(1): 0.0; S(4): 100.0; S(7): 100.0	NA	NA	NA	NA	NA	NA	20.9931	NA	0	1
347440893	SPGNPTGAAGASQPAVPDAPSVR	S21(Phospho)	SPGNPTGAAGASQPAVPDAPSVR_S21(Phospho)	S(1): 0.0; T(6): 0.0; S(12): 0.0; S(21): 100.0	25.8356	25.8773	24.3389	25.3627	22.7596	22.8903	23.5868	22.9119	4	4
347440893	SPGNPTGAAGASQPAVPDAPSVRQPK	S21(Phospho)	SPGNPTGAAGASQPAVPDAPSVRQPK_S21(Phospho)	S(1): 0.0; T(6): 0.0; S(12): 0.0; S(21): 100.0	26.9866	27.0202	26.0077	26.5105	24.8588	25.109	25.4473	24.8588	4	4
347440893	TSETLTETPKK	T8(Phospho)	TSETLTETPKK_T8(Phospho)	T(1): 0.0; S(2): 0.0; T(4): 0.0; T(6): 0.5; T(8): 99.5	23.0173	NA	20.9763	22.4406	21.7714	21.856	21.8056	22.0049	3	4
347440894	SASPVNSPVAAVSGRPSSPTPPGGPK	S3(Phospho)	SASPVNSPVAAVSGRPSSPTPPGGPK_S3(Phospho)	S(1): 9.7; S(3): 90.3; S(7): 0.0; S(13): 0.0; S(17): 0.0; S(18): 0.0; T(20): 0.0	29.1004	29.4749	27.4077	24.7631	27.5722	27.6947	28.2771	27.8137	4	4
347440894	SASPVNSPVAAVSGRPSSPTPPGGPK	S1(Phospho); T20(Phospho)	SASPVNSPVAAVSGRPSSPTPPGGPK_S1(Phospho); T20(Phospho)	S(1): 50.0; S(3): 50.0; S(7): 0.0; S(13): 0.1; S(17): 46.9; S(18): 46.9; T(20): 6.0	27.2638	28.292	NA	22.4997	NA	24.5171	25.1599	28.0093	3	3
347440962	ISEISTSPIDSNAEDGSIQQR	S7(Phospho)	ISEISTSPIDSNAEDGSIQQR_S7(Phospho)	S(2): 0.0; S(5): 0.0; T(6): 0.0; S(7): 100.0; S(11): 0.0; S(17): 0.0	22.5522	22.6784	NA	NA	NA	NA	21.8771	NA	2	1
347440962	RGTDPSVPHATTAANDSLEDQTLLLLAR	T3(Phospho)	RGTDPSVPHATTAANDSLEDQTLLLLAR_T3(Phospho)	T(3): 99.2; S(6): 0.8; T(11): 0.0; T(12): 0.0; S(17): 0.0; T(22): 0.0	NA	NA	NA	NA	21.8993	NA	NA	NA	0	1
347440989	KQTSFQEEVATR	S4(Phospho)	KQTSFQEEVATR_S4(Phospho)	T(3): 12.6; S(4): 85.2; T(11): 2.1	NA	NA	NA	NA	NA	NA	19.3981	NA	0	1
347441001	ARPGSAAQAATK	S5(Phospho)	ARPGSAAQAATK_S5(Phospho)	S(5): 99.9; T(11): 0.1	NA	NA	NA	NA	NA	NA	22.1548	NA	0	1
347441001	LVSYPSSENLDSSFFQDDEDVQK	S7(Phospho)	LVSYPSSENLDSSFFQDDEDVQK_S7(Phospho)	S(3): 0.0; Y(4): 2.9; S(6): 48.5; S(7): 48.5; S(12): 0.0; S(13): 0.0	25.8742	24.9966	24.6485	26.3442	24.3113	23.9354	25.5435	25.139	4	4
347441001	LVSYPSSENLDSSFFQDDEDVQKNEVLR	S6(Phospho)	LVSYPSSENLDSSFFQDDEDVQKNEVLR_S6(Phospho)	S(3): 1.0; Y(4): 1.0; S(6): 97.1; S(7): 1.0; S(12): 0.0; S(13): 0.0	23.4646	22.6821	22.7236	23.7673	22.3187	23.175	22.9616	22.9319	4	4
347441025	AADLSSIAAPTPVSPGR	S14(Phospho)	AADLSSIAAPTPVSPGR_S14(Phospho)	S(5): 0.0; S(6): 0.0; T(11): 0.0; S(14): 100.0	22.431	NA	NA	NA	22.5371	23.1379	23.7533	NA	1	3
347441025	RPTPPISR	T3(Phospho)	RPTPPISR_T3(Phospho)	T(3): 93.6; S(7): 6.4	NA	NA	NA	NA	26.1088	26.2367	NA	NA	0	2
347441025	RPTPPISR	T3(Phospho); S7(Phospho)	RPTPPISR_T3(Phospho); S7(Phospho)	T(3): 100.0; S(7): 100.0	NA	NA	NA	NA	NA	NA	NA	NA	0	0
347441025	TATPPVVGR	T3(Phospho)	TATPPVVGR_T3(Phospho)	T(1): 0.0; T(3): 100.0	22.8085	22.8096	NA	24.1756	23.9531	24.7276	23.9488	24.3934	3	4
347441048	MFGGPPPPPSAAELK	N-Term(Acetyl); M1(Oxidation); S10(Phospho)	MFGGPPPPPSAAELK_N-Term(Acetyl); M1(Oxidation); S10(Phospho)	S(10): 100.0	21.2227	NA	NA	NA	NA	NA	NA	NA	1	0
347441053	KVEDDDLGEISEAEDPMMLSR	S11(Phospho); M18(Oxidation)	KVEDDDLGEISEAEDPMMLSR_S11(Phospho); M18(Oxidation)	S(11): 100.0; S(20): 0.0	25.1125	24.4369	23.4657	24.3411	23.1371	23.0741	24.797	23.8834	4	4
347441053	KVEDDDLGEISEAEDPMMLSR	S11(Phospho); M17(Oxidation); M18(Oxidation)	KVEDDDLGEISEAEDPMMLSR_S11(Phospho); M17(Oxidation); M18(Oxidation)	S(11): 100.0; S(20): 0.0	24.6068	23.6942	22.3746	24.284	26.8391	28.1247	28.3859	28.2252	4	4
347441053	KVEDDDLGEISEAEDPMMLSR	S11(Phospho)	KVEDDDLGEISEAEDPMMLSR_S11(Phospho)	S(11): 100.0; S(20): 0.0	23.9593	22.0683	22.6183	22.6347	NA	NA	NA	NA	4	0
347441053	RTFSEDDRLEAQNNVK	S4(Phospho)	RTFSEDDRLEAQNNVK_S4(Phospho)	T(2): 1.2; S(4): 98.8	NA	NA	NA	NA	NA	NA	24.2449	NA	0	1
347441053	TFSEDDRLEAQNNVK	S3(Phospho)	TFSEDDRLEAQNNVK_S3(Phospho)	T(1): 5.2; S(3): 94.8	NA	NA	NA	NA	NA	NA	20.4001	NA	0	1
347441079	ESNSVPSTPHQHPR	S4(Phospho)	ESNSVPSTPHQHPR_S4(Phospho)	S(2): 0.0; S(4): 99.8; S(7): 0.1; T(8): 0.0	NA	NA	NA	NA	20.7106	NA	NA	NA	0	1
347441113	NNSTPHVDNHLTSVDNTVDTSNR	S3(Phospho)	NNSTPHVDNHLTSVDNTVDTSNR_S3(Phospho)	S(3): 91.2; T(4): 8.8; T(12): 0.0; S(13): 0.0; T(17): 0.0; T(20): 0.0; S(21): 0.0	NA	NA	NA	NA	NA	20.4507	NA	NA	0	1
347441139	KEEGSESEVEPEVDAGEPK	S5(Phospho)	KEEGSESEVEPEVDAGEPK_S5(Phospho)	S(5): 99.5; S(7): 0.5	20.966	NA	NA	20.7685	NA	NA	21.5102	21.5314	2	2
347441139	KEEGSESEVEPEVDAGEPK	S5(Phospho); S7(Phospho)	KEEGSESEVEPEVDAGEPK_S5(Phospho); S7(Phospho)	S(5): 100.0; S(7): 100.0	NA	NA	NA	NA	NA	NA	NA	NA	0	0
347441237	AQSTIVQR	S3(Phospho)	AQSTIVQR_S3(Phospho)	S(3): 99.4; T(4): 0.6	NA	NA	NA	NA	NA	NA	NA	NA	0	0
347441237	EGSVSGPSYNPGLNR	S3(Phospho)	EGSVSGPSYNPGLNR_S3(Phospho)	S(3): 99.9; S(5): 0.1; S(8): 0.0; Y(9): 0.0	NA	22.6649	21.0921	22.6838	21.1036	21.7348	21.911	21.6211	3	4
347441237	TIREGSVSGPSYNPGLNR	S6(Phospho)	TIREGSVSGPSYNPGLNR_S6(Phospho)	T(1): 0.0; S(6): 94.4; S(8): 5.6; S(11): 0.0; Y(12): 0.0	NA	23.4236	21.6609	23.4687	22.2563	22.0608	22.4271	21.9322	3	4
347441237	TIREGSVSGPSYNPGLNR	T1(Phospho); S6(Phospho)	TIREGSVSGPSYNPGLNR_T1(Phospho); S6(Phospho)	T(1): 98.3; S(6): 98.3; S(8): 3.4; S(11): 0.0; Y(12): 0.0	NA	NA	NA	NA	NA	NA	19.8185	NA	0	1
347441250	ATPGATSPPVETPLK	S7(Phospho)	ATPGATSPPVETPLK_S7(Phospho)	T(2): 0.0; T(6): 6.6; S(7): 93.4; T(12): 0.0	NA	NA	NA	22.605	NA	NA	NA	NA	1	0
347441472	RKLSTFDPPSDTSLTLFLK	T5(Phospho)	RKLSTFDPPSDTSLTLFLK_T5(Phospho)	S(4): 5.4; T(5): 94.6; S(10): 0.0; T(12): 0.0; S(13): 0.0; T(15): 0.0	23.6799	23.3897	23.7675	NA	23.417	22.7554	NA	20.4366	3	3
347441480	HLSIETLR	S3(Phospho)	HLSIETLR_S3(Phospho)	S(3): 100.0; T(6): 0.0	21.9972	22.7143	NA	22.1448	NA	NA	NA	NA	3	0
347441480	SRLSVGEVGGR	S4(Phospho)	SRLSVGEVGGR_S4(Phospho)	S(1): 0.5; S(4): 99.5	NA	NA	NA	NA	22.4517	23.3855	23.6798	23.3251	0	4
347441553	TASPFQPPPLYPVTLK	S3(Phospho)	TASPFQPPPLYPVTLK_S3(Phospho)	T(1): 7.9; S(3): 92.1; Y(11): 0.0; T(14): 0.0	NA	NA	NA	NA	NA	20.8016	NA	21.0066	0	2
347441588	SSHEISEPDEVRR	S6(Phospho)	SSHEISEPDEVRR_S6(Phospho)	S(1): 0.9; S(2): 0.9; S(6): 98.2	NA	NA	NA	NA	NA	NA	NA	19.8738	0	1
347441671	LPREEVDYVMNEEANSPSIR	M10(Oxidation); S16(Phospho)	LPREEVDYVMNEEANSPSIR_M10(Oxidation); S16(Phospho)	Y(8): 0.0; S(16): 99.6; S(18): 0.4	NA	NA	NA	NA	NA	NA	NA	NA	0	0
347441690	ANYNADAEEEESS	S12(Phospho)	ANYNADAEEEESS_S12(Phospho)	Y(3): 0.0; S(12): 4.9; S(13): 95.1	NA	NA	NA	22.3614	NA	NA	24.0162	NA	1	1
347441692	TATPNTATPK	T3(Phospho)	TATPNTATPK_T3(Phospho)	T(1): 0.0; T(3): 100.0; T(6): 0.0; T(8): 0.0	NA	NA	NA	19.5428	NA	NA	20.3647	NA	1	1
347441714	RGSVDDVWQQVGPK	S3(Phospho)	RGSVDDVWQQVGPK_S3(Phospho)	S(3): 100.0	NA	NA	NA	NA	NA	NA	21.4076	22.0388	0	2
347441732	ADQPPAMQHEDSISSQDPHLHGDK	N-Term(Acetyl); M7(Oxidation); S14(Phospho)	ADQPPAMQHEDSISSQDPHLHGDK_N-Term(Acetyl); M7(Oxidation); S14(Phospho)	S(12): 4.2; S(14): 47.9; S(15): 47.9	NA	NA	NA	NA	NA	NA	NA	22.0419	0	1
347441734	SRRSIKDTK	S4(Phospho); T8(Phospho)	SRRSIKDTK_S4(Phospho); T8(Phospho)	S(1): 0.0; S(4): 100.0; T(8): 100.0	20.781	NA	NA	NA	NA	NA	NA	NA	1	0
347441844	NLYELLGNDHEYDSDKEPEPPVK	S14(Phospho)	NLYELLGNDHEYDSDKEPEPPVK_S14(Phospho)	Y(3): 0.0; Y(12): 0.0; S(14): 100.0	27.3251	26.3346	26.355	25.9232	28.5354	29.0291	29.5401	29.0203	4	4
347441844	RAALNAATPEAR	T8(Phospho)	RAALNAATPEAR_T8(Phospho)	T(8): 100.0	NA	NA	NA	NA	19.6006	NA	20.7318	NA	0	2
347441847	RNSGSEDENRLIDQLDEEWDD	S5(Phospho)	RNSGSEDENRLIDQLDEEWDD_S5(Phospho)	S(3): 50.0; S(5): 50.0	NA	NA	NA	NA	NA	22.477	21.8119	22.6533	0	3
347441872	ASWLNDTTQSGTQPR	S2(Phospho)	ASWLNDTTQSGTQPR_S2(Phospho)	S(2): 100.0; T(7): 0.0; T(8): 0.0; S(10): 0.0; T(12): 0.0	NA	NA	NA	NA	NA	NA	19.6523	NA	0	1
347441872	RASWLNDTTQSGTQPR	S3(Phospho)	RASWLNDTTQSGTQPR_S3(Phospho)	S(3): 100.0; T(8): 0.0; T(9): 0.0; S(11): 0.0; T(13): 0.0	21.9265	21.5776	NA	NA	22.6737	23.0174	23.2038	23.5014	2	4
347441872	RHSFADIPAR	S3(Phospho)	RHSFADIPAR_S3(Phospho)	S(3): 100.0	NA	22.4254	NA	20.8486	21.5919	NA	22.8361	22.6792	2	3
347441882	IFIAPPPSSSPQGATQPGLYADIPR	S10(Phospho)	IFIAPPPSSSPQGATQPGLYADIPR_S10(Phospho)	S(8): 33.3; S(9): 33.3; S(10): 33.3; T(15): 0.0; Y(20): 0.0	NA	NA	NA	NA	NA	NA	22.3477	21.185	0	2
347441935	MSTGPQSPAR	T3(Phospho)	MSTGPQSPAR_T3(Phospho)	S(2): 0.3; T(3): 99.7; S(7): 0.0	20.4956	20.0008	NA	20.735	NA	NA	NA	NA	3	0
347441935	VGIVSQQTGGAGSGHASK	T8(Phospho)	VGIVSQQTGGAGSGHASK_T8(Phospho)	S(5): 0.0; T(8): 100.0; S(13): 0.0; S(17): 0.0	21.3377	22.1282	NA	21.4794	20.1288	20.1659	20.7677	19.8373	3	4
347441935	VGIVSQQTGGAGSGHASKGSVSGR	S22(Phospho)	VGIVSQQTGGAGSGHASKGSVSGR_S22(Phospho)	S(5): 0.0; T(8): 0.0; S(13): 31.9; S(17): 4.3; S(20): 31.9; S(22): 31.9	NA	23.241	NA	NA	NA	NA	NA	NA	1	0
347442007	TIVMGASFR	M4(Oxidation); S7(Phospho)	TIVMGASFR_M4(Oxidation); S7(Phospho)	T(1): 0.0; S(7): 100.0	20.755	NA	NA	21.4896	20.2782	NA	NA	20.9476	2	2
347442030	AVVEADDDSDFGEEESMDAK	S9(Phospho); M17(Oxidation)	AVVEADDDSDFGEEESMDAK_S9(Phospho); M17(Oxidation)	S(9): 100.0; S(16): 0.0	NA	NA	NA	NA	NA	21.7583	22.5843	22.3317	0	3
347442044	ASGEFGPARPTSGFGSHPMTER	S12(Phospho); M19(Oxidation)	ASGEFGPARPTSGFGSHPMTER_S12(Phospho); M19(Oxidation)	S(2): 0.2; T(11): 49.9; S(12): 49.9; S(16): 0.0; T(20): 0.0	NA	NA	NA	NA	NA	NA	21.2042	NA	0	1
347442056	RAGTATPGGSYIATEAEHEK	T4(Phospho)	RAGTATPGGSYIATEAEHEK_T4(Phospho)	T(4): 50.0; T(6): 50.0; S(10): 0.0; Y(11): 0.0; T(14): 0.0	NA	NA	NA	22.4238	NA	NA	NA	NA	1	0
347442065	KASMTHGITPQQQSAQIHSDQQQHR	S3(Phospho); M4(Oxidation)	KASMTHGITPQQQSAQIHSDQQQHR_S3(Phospho); M4(Oxidation)	S(3): 98.2; T(5): 1.6; T(9): 0.2; S(14): 0.0; S(19): 0.0	NA	NA	NA	NA	NA	20.9065	NA	NA	0	1
347442065	KVPDITWTLCGTPDYLAPEVVSSK	T8(Phospho); C10(Carbamidomethyl)	KVPDITWTLCGTPDYLAPEVVSSK_T8(Phospho); C10(Carbamidomethyl)	T(6): 0.1; T(8): 99.8; T(12): 0.1; Y(15): 0.0; S(22): 0.0; S(23): 0.0	NA	NA	NA	NA	NA	NA	NA	19.9998	0	1
347442085	DATTSTQASSDAGKDEDIK	S10(Phospho)	DATTSTQASSDAGKDEDIK_S10(Phospho)	T(3): 0.0; T(4): 0.0; S(5): 0.0; T(6): 0.0; S(9): 6.8; S(10): 93.2	NA	NA	NA	NA	22.8167	24.728	24.9481	24.4821	0	4
347826559	ASSPPPADILK	S3(Phospho)	ASSPPPADILK_S3(Phospho)	S(2): 0.2; S(3): 99.8	NA	NA	NA	22.5852	NA	22.742	22.9936	22.1932	1	3
347826588	ADEPATEAAPAPES	S14(Phospho)	ADEPATEAAPAPES_S14(Phospho)	T(6): 0.0; S(14): 100.0	NA	NA	NA	22.2455	NA	22.1588	NA	22.3349	1	2
347826643	ARRESFAEQAPK	S5(Phospho)	ARRESFAEQAPK_S5(Phospho)	S(5): 100.0	24.9311	25.6152	NA	24.5907	27.3758	28.1054	28.5514	28.194	3	4
347826643	ESFAEQAPK	S2(Phospho)	ESFAEQAPK_S2(Phospho)	S(2): 100.0	NA	NA	NA	NA	NA	19.2772	NA	NA	0	1
347826643	RESFAEQAPK	S3(Phospho)	RESFAEQAPK_S3(Phospho)	S(3): 100.0	24.4544	24.3759	22.9689	NA	26.4044	27.4329	27.8207	27.295	3	4
347826643	RGSQEGTLFSGLQNQK	T7(Phospho)	RGSQEGTLFSGLQNQK_T7(Phospho)	S(3): 50.0; T(7): 50.0; S(10): 0.0	NA	NA	NA	NA	26.4102	25.7243	26.7122	26.2768	0	4
347826679	EAHESDDEPDAYAGLGGAGR	S5(Phospho)	EAHESDDEPDAYAGLGGAGR_S5(Phospho)	S(5): 100.0; Y(12): 0.0	NA	NA	NA	NA	NA	NA	21.5118	20.6204	0	2
347826693	FGNDLESESDSNPGSPNLDAQEVDDNVEDIDEKPIK	S11(Phospho)	FGNDLESESDSNPGSPNLDAQEVDDNVEDIDEKPIK_S11(Phospho)	S(7): 2.1; S(9): 0.3; S(11): 97.3; S(15): 0.3	NA	NA	NA	NA	NA	NA	NA	NA	0	0
347826694	SAADIQQEELNR	S1(Phospho)	SAADIQQEELNR_S1(Phospho)	S(1): 100.0	22.7587	23.339	22.0995	23.7911	20.8824	21.9915	NA	21.8849	4	3
347826694	TPSVHDGDNDNPIELK	S3(Phospho)	TPSVHDGDNDNPIELK_S3(Phospho)	T(1): 0.0; S(3): 100.0	23.0034	23.1701	NA	23.5232	NA	22.8285	23.0767	22.7101	3	3
347826694	TPSVHDGDNDNPIELKK	S3(Phospho)	TPSVHDGDNDNPIELKK_S3(Phospho)	T(1): 5.5; S(3): 94.5	26.4025	26.5735	23.8733	26.2403	23.8833	24.3623	25.1675	24.2031	4	4
347826694	VHTSAEGVEYPTGVK	T3(Phospho)	VHTSAEGVEYPTGVK_T3(Phospho)	T(3): 94.4; S(4): 5.6; Y(10): 0.0; T(12): 0.0	21.4798	21.8066	NA	NA	NA	NA	NA	NA	2	0
347826707	EVDMDDDSGDDSVATSQPMSPISTDTPRGPPSR	M4(Oxidation); S8(Phospho); M19(Oxidation)	EVDMDDDSGDDSVATSQPMSPISTDTPRGPPSR_M4(Oxidation); S8(Phospho); M19(Oxidation)	S(8): 100.0; S(12): 0.0; T(15): 0.0; S(16): 0.0; S(20): 0.0; S(23): 0.0; T(24): 0.0; T(26): 0.0; S(32): 0.0	NA	NA	NA	NA	NA	NA	NA	NA	0	0
347826707	GPPSRASTDLAR	S4(Phospho)	GPPSRASTDLAR_S4(Phospho)	S(4): 100.0; S(7): 0.0; T(8): 0.0	25.008	24.9266	NA	24.085	23.6684	24.6523	25.2041	24.7568	3	4
347826707	RVSREILEQNK	S3(Phospho)	RVSREILEQNK_S3(Phospho)	S(3): 100.0	NA	NA	NA	22.9596	NA	NA	NA	NA	1	0
347826707	SNDNSNNSSNENVPQLAGR	S9(Phospho)	SNDNSNNSSNENVPQLAGR_S9(Phospho)	S(1): 0.0; S(5): 0.0; S(8): 0.8; S(9): 99.2	NA	NA	NA	NA	NA	NA	20.5887	NA	0	1
347826739	RLEEPDDDEAPEDEPEDSDDEDEEITENER	S18(Phospho)	RLEEPDDDEAPEDEPEDSDDEDEEITENER_S18(Phospho)	S(18): 100.0; T(26): 0.0	NA	NA	NA	NA	NA	23.6331	24.6442	24.3342	0	3
347826782	AAAAEENPEDEAPESEDVHFEPVIR	S15(Phospho)	AAAAEENPEDEAPESEDVHFEPVIR_S15(Phospho)	S(15): 100.0	NA	NA	NA	NA	21.4824	21.982	22.5474	22.5516	0	4
347826785	RMPSSTQLPLDDVK	S4(Phospho)	RMPSSTQLPLDDVK_S4(Phospho)	S(4): 94.5; S(5): 5.5; T(6): 0.0	22.6196	22.276	NA	22.8239	NA	NA	NA	NA	3	0
347826785	RMPSSTQLPLDDVK	M2(Oxidation); S4(Phospho)	RMPSSTQLPLDDVK_M2(Oxidation); S4(Phospho)	S(4): 89.1; S(5): 5.4; T(6): 5.4	NA	NA	NA	23.9287	NA	NA	22.8474	22.7319	1	2
347826792	VPTSGEGPSR	T3(Phospho)	VPTSGEGPSR_T3(Phospho)	T(3): 99.5; S(4): 0.5; S(9): 0.0	22.0362	21.983	20.9782	19.5463	NA	NA	NA	NA	4	0
347826802	AKSPDTESSVDSMTAR	S3(Phospho); M13(Oxidation)	AKSPDTESSVDSMTAR_S3(Phospho); M13(Oxidation)	S(3): 98.9; T(6): 0.9; S(8): 0.0; S(9): 0.1; S(12): 0.0; T(14): 0.0	NA	NA	NA	NA	19.3569	19.0346	19.3487	19.6417	0	4
347826802	ESQSIVSHPHTEPQTSGTSPEAEATESK	S19(Phospho)	ESQSIVSHPHTEPQTSGTSPEAEATESK_S19(Phospho)	S(2): 0.0; S(4): 0.0; S(7): 0.0; T(11): 0.0; T(15): 0.1; S(16): 2.2; T(18): 13.1; S(19): 84.2; T(25): 0.4; S(27): 0.0	NA	NA	NA	NA	NA	NA	NA	NA	0	0
347826802	RGEPQVDSPGPRR	S8(Phospho)	RGEPQVDSPGPRR_S8(Phospho)	S(8): 100.0	NA	NA	NA	NA	NA	20.9906	NA	NA	0	1
347826802	RTGSSTSAGTGAMGPPPIPSSHK	S4(Phospho); S5(Phospho); M13(Oxidation)	RTGSSTSAGTGAMGPPPIPSSHK_S4(Phospho); S5(Phospho); M13(Oxidation)	T(2): 3.7; S(4): 35.0; S(5): 35.0; T(6): 35.0; S(7): 83.3; T(10): 8.1; S(20): 0.0; S(21): 0.0	NA	NA	NA	NA	NA	23.945	24.3515	NA	0	2
347826802	SEAISPVVETK	S5(Phospho)	SEAISPVVETK_S5(Phospho)	S(1): 0.0; S(5): 100.0; T(10): 0.0	NA	NA	NA	20.2471	21.2894	21.9949	22.4162	NA	1	3
347826802	SEPSTLPAVLPDVLPSTPK	T17(Phospho)	SEPSTLPAVLPDVLPSTPK_T17(Phospho)	S(1): 0.0; S(4): 0.0; T(5): 0.0; S(16): 50.0; T(17): 50.0	NA	NA	NA	NA	NA	21.9081	NA	NA	0	1
347826802	SEPSTLPAVLPDVLPSTPKRSPR	S16(Phospho); S21(Phospho)	SEPSTLPAVLPDVLPSTPKRSPR_S16(Phospho); S21(Phospho)	S(1): 0.0; S(4): 0.0; T(5): 0.0; S(16): 50.0; T(17): 50.0; S(21): 99.9	NA	NA	NA	NA	NA	NA	23.7525	NA	0	1
347826802	SVVEDKSEAISPVVETK	S11(Phospho)	SVVEDKSEAISPVVETK_S11(Phospho)	S(1): 0.0; S(7): 0.0; S(11): 100.0; T(16): 0.0	NA	NA	NA	NA	NA	20.8776	20.9299	NA	0	2
347826818	RIEDSEPIEETPPAIKPPSK	S5(Phospho)	RIEDSEPIEETPPAIKPPSK_S5(Phospho)	S(5): 100.0; T(11): 0.0; S(19): 0.0	NA	NA	NA	NA	NA	NA	NA	NA	0	0
347826838	ASSLDNLR	S3(Phospho)	ASSLDNLR_S3(Phospho)	S(2): 0.0; S(3): 100.0	NA	NA	NA	NA	NA	20.1495	20.571	NA	0	2
347826838	LADYEEEDHTDDEDVQR	T10(Phospho)	LADYEEEDHTDDEDVQR_T10(Phospho)	Y(4): 0.0; T(10): 100.0	NA	NA	NA	NA	NA	21.576	21.6456	22.1251	0	3
347826838	VNVVNPNTPGGR	T8(Phospho)	VNVVNPNTPGGR_T8(Phospho)	T(8): 100.0	NA	19.8245	NA	21.4671	NA	NA	21.5048	NA	2	1
347826846	APAPSPPPPPR	S5(Phospho)	APAPSPPPPPR_S5(Phospho)	S(5): 100.0	NA	25.0373	22.1209	24.1278	25.2978	25.8081	NA	25.3888	3	3
347826846	APAPSPPPPPRR	S5(Phospho)	APAPSPPPPPRR_S5(Phospho)	S(5): 100.0	23.0906	NA	NA	21.9248	23.974	23.8782	24.7731	24.6988	2	4
347826846	EREPSPSPSPPPTPPPEIIR	S5(Phospho); S9(Phospho); T13(Phospho)	EREPSPSPSPPPTPPPEIIR_S5(Phospho); S9(Phospho); T13(Phospho)	S(5): 50.0; S(7): 50.0; S(9): 100.0; T(13): 100.0	NA	NA	NA	NA	NA	20.6976	21.1454	21.7634	0	3
347826846	ERERTPSPPPQVER	T5(Phospho); S7(Phospho)	ERERTPSPPPQVER_T5(Phospho); S7(Phospho)	T(5): 100.0; S(7): 100.0	NA	NA	NA	NA	NA	NA	NA	26.5962	0	1
347826846	ERSPSPPAPSPVR	S3(Phospho); S5(Phospho)	ERSPSPPAPSPVR_S3(Phospho); S5(Phospho)	S(3): 100.0; S(5): 99.8; S(10): 0.2	NA	NA	NA	NA	NA	25.4745	26.3496	NA	0	2
347826846	ERTPSPPPQVER	T3(Phospho); S5(Phospho)	ERTPSPPPQVER_T3(Phospho); S5(Phospho)	T(3): 100.0; S(5): 100.0	NA	NA	NA	NA	NA	NA	NA	24.4068	0	1
347826846	ETPRSPSPPPQLR	S7(Phospho)	ETPRSPSPPPQLR_S7(Phospho)	T(2): 0.0; S(5): 0.1; S(7): 99.9	NA	NA	NA	NA	NA	24.9387	NA	NA	0	1
347826846	FRERSPSPPAPSPVR	S5(Phospho); S7(Phospho)	FRERSPSPPAPSPVR_S5(Phospho); S7(Phospho)	S(5): 100.0; S(7): 100.0; S(12): 0.0	NA	NA	NA	NA	NA	26.8219	27.2543	27.0352	0	3
347826846	RRSLSARPDK	S3(Phospho)	RRSLSARPDK_S3(Phospho)	S(3): 100.0; S(5): 0.0	NA	NA	NA	NA	NA	NA	NA	NA	0	0
347826846	RSLDFLR	S2(Phospho)	RSLDFLR_S2(Phospho)	S(2): 100.0	NA	NA	NA	NA	NA	NA	19.4191	NA	0	1
347826846	SEVGVREPSPPAER	S9(Phospho)	SEVGVREPSPPAER_S9(Phospho)	S(1): 0.0; S(9): 100.0	25.321	26.068	24.7087	26.3033	26.4353	27.5083	27.4962	26.5915	4	4
347826846	SLDFLRDDYTR	S1(Phospho)	SLDFLRDDYTR_S1(Phospho)	S(1): 100.0; Y(9): 0.0; T(10): 0.0	NA	NA	NA	NA	NA	22.9529	23.5777	NA	0	2
347826846	SPSPPAPSPVR	S3(Phospho)	SPSPPAPSPVR_S3(Phospho)	S(1): 0.0; S(3): 100.0; S(8): 0.0	NA	NA	NA	NA	21.0225	NA	NA	22.3767	0	2
347826846	SPSPPPQLR	S3(Phospho)	SPSPPPQLR_S3(Phospho)	S(1): 0.0; S(3): 100.0	NA	19.0391	NA	NA	21.9317	NA	NA	21.2053	1	2
347826860	RPQSTEPEQYDMKPR	T5(Phospho); M12(Oxidation)	RPQSTEPEQYDMKPR_T5(Phospho); M12(Oxidation)	S(4): 50.0; T(5): 50.0; Y(10): 0.0	NA	NA	NA	NA	NA	NA	20.6537	NA	0	1
347826865	SHGGDQGSTEHINTDIITLTR	N-Term(Acetyl); T9(Phospho)	SHGGDQGSTEHINTDIITLTR_N-Term(Acetyl); T9(Phospho)	S(1): 0.0; S(8): 50.0; T(9): 50.0; T(14): 0.0; T(18): 0.0; T(20): 0.0	23.4091	23.4539	NA	NA	21.0485	20.5264	21.103	NA	2	3
347826896	SDREFSSNDDLSLPK	N-Term(Acetyl); S1(Phospho)	SDREFSSNDDLSLPK_N-Term(Acetyl); S1(Phospho)	S(1): 99.9; S(6): 0.1; S(7): 0.0; S(12): 0.0	NA	24.1823	23.5049	25.4283	23.7511	NA	NA	NA	3	1
347826997	ETGSSPQPSFSEDQEAAYK	S4(Phospho); S9(Phospho)	ETGSSPQPSFSEDQEAAYK_S4(Phospho); S9(Phospho)	T(2): 0.6; S(4): 49.7; S(5): 49.7; S(9): 1.1; S(11): 98.9; Y(18): 0.0	NA	NA	NA	NA	NA	NA	NA	NA	0	0
347827002	ATAPTFSPVTSIPESK	S7(Phospho)	ATAPTFSPVTSIPESK_S7(Phospho)	T(2): 0.0; T(5): 0.0; S(7): 94.1; T(10): 5.5; S(11): 0.3; S(15): 0.0	NA	NA	NA	NA	NA	23.0957	23.507	23.279	0	3
347827017	EYMRSCIPIK	M3(Oxidation); S5(Phospho); C6(Carbamidomethyl)	EYMRSCIPIK_M3(Oxidation); S5(Phospho); C6(Carbamidomethyl)	Y(2): 0.4; S(5): 99.6	NA	NA	NA	NA	NA	NA	NA	NA	0	0
347827041	DGDGDVAMDGSAEGEEGAGVEK	M8(Oxidation); S11(Phospho)	DGDGDVAMDGSAEGEEGAGVEK_M8(Oxidation); S11(Phospho)	S(11): 100.0	NA	NA	NA	NA	NA	20.8094	21.7726	21.4915	0	3
347827157	IRYEALSDSSKLDSGK	S9(Phospho)	IRYEALSDSSKLDSGK_S9(Phospho)	Y(3): 0.0; S(7): 1.2; S(9): 97.6; S(10): 1.2; S(14): 0.0	NA	NA	NA	NA	NA	NA	20.3267	NA	0	1
347827169	RHPSEFPETPSR	S4(Phospho)	RHPSEFPETPSR_S4(Phospho)	S(4): 100.0; T(9): 0.0; S(11): 0.0	23.3377	24.0451	21.2885	23.2693	NA	NA	NA	NA	4	0
347827169	RHPSEFPETPSRTPTIPSR	T15(Phospho)	RHPSEFPETPSRTPTIPSR_T15(Phospho)	S(4): 0.0; T(9): 0.0; S(11): 0.1; T(13): 0.7; T(15): 91.6; S(18): 7.7	NA	NA	NA	NA	NA	NA	NA	NA	0	0
347827169	TPTIPSR	T3(Phospho)	TPTIPSR_T3(Phospho)	T(1): 1.3; T(3): 89.1; S(6): 9.7	NA	20.9598	NA	NA	NA	NA	NA	NA	1	0
347827181	LDIGSDGDSIEEK	S9(Phospho)	LDIGSDGDSIEEK_S9(Phospho)	S(5): 0.0; S(9): 100.0	NA	NA	NA	NA	NA	NA	NA	20.8837	0	1
347827235	ADDSETEIEEK	S4(Phospho)	ADDSETEIEEK_S4(Phospho)	S(4): 6.8; T(6): 93.2	NA	NA	NA	NA	NA	NA	19.9787	NA	0	1
347827235	ADDSETEIEEKK	S4(Phospho)	ADDSETEIEEKK_S4(Phospho)	S(4): 100.0; T(6): 0.0	NA	NA	NA	NA	NA	20.2219	21.2095	20.7003	0	3
347827235	ATEDTESDDQPSLFDESRTPTQAPK	S17(Phospho)	ATEDTESDDQPSLFDESRTPTQAPK_S17(Phospho)	T(2): 0.0; T(5): 0.0; S(7): 0.0; S(12): 0.0; S(17): 91.0; T(19): 8.2; T(21): 0.8	NA	NA	NA	20.9674	NA	NA	22.2293	21.9033	1	2
347827235	GNSETGQKADDSETEIEEKK	S12(Phospho)	GNSETGQKADDSETEIEEKK_S12(Phospho)	S(3): 0.0; T(5): 0.0; S(12): 98.9; T(14): 1.1	NA	NA	NA	NA	NA	19.9295	20.4444	NA	0	2
347827241	RASTSTQLAR	T4(Phospho)	RASTSTQLAR_T4(Phospho)	S(3): 0.4; T(4): 33.2; S(5): 33.2; T(6): 33.2	NA	NA	NA	NA	NA	NA	18.9744	NA	0	1
347827283	AVAEEGSQHGTQNETLQR	S7(Phospho)	AVAEEGSQHGTQNETLQR_S7(Phospho)	S(7): 100.0; T(11): 0.0; T(15): 0.0	NA	21.6874	NA	22.3636	21.4082	24.0237	24.3211	23.0913	2	4
347827283	AVAEEGSQHGTQNETLQRR	S7(Phospho)	AVAEEGSQHGTQNETLQRR_S7(Phospho)	S(7): 50.0; T(11): 50.0; T(15): 0.0	NA	NA	NA	NA	NA	NA	23.2321	NA	0	1
347827327	ANSSIMQLK	S3(Phospho); M6(Oxidation)	ANSSIMQLK_S3(Phospho); M6(Oxidation)	S(3): 99.7; S(4): 0.3	23.958	24.9701	23.3366	24.334	23.573	24.1222	24.6866	24.2025	4	4
347827327	ANSSIMQLK	S3(Phospho)	ANSSIMQLK_S3(Phospho)	S(3): 99.8; S(4): 0.2	25.2715	25.6561	24.045	25.3033	NA	NA	21.3817	NA	4	1
347827327	ANSSIMQLKK	S3(Phospho)	ANSSIMQLKK_S3(Phospho)	S(3): 99.4; S(4): 0.6	21.1465	20.9927	NA	21.4443	NA	NA	NA	NA	3	0
347827327	ANSSIMQLKK	S3(Phospho); M6(Oxidation)	ANSSIMQLKK_S3(Phospho); M6(Oxidation)	S(3): 99.6; S(4): 0.4	NA	NA	NA	NA	NA	23.9361	24.0813	NA	0	2
347827327	GPHGDGAYSEVFEEGSDIK	S9(Phospho)	GPHGDGAYSEVFEEGSDIK_S9(Phospho)	Y(8): 50.0; S(9): 50.0; S(16): 0.0	20.657	20.9135	NA	NA	NA	NA	19.4134	NA	2	1
347827327	IRANSSIMQLK	S5(Phospho); M8(Oxidation)	IRANSSIMQLK_S5(Phospho); M8(Oxidation)	S(5): 94.5; S(6): 5.5	25.7689	26.6363	25.6018	25.3488	25.8391	25.811	26.3644	26.2394	4	4
347827327	IRANSSIMQLK	S5(Phospho)	IRANSSIMQLK_S5(Phospho)	S(5): 94.7; S(6): 5.3	26.3595	26.8212	25.3299	NA	20.7241	NA	NA	NA	3	1
347827327	IRANSSIMQLKK	S5(Phospho)	IRANSSIMQLKK_S5(Phospho)	S(5): 91.6; S(6): 8.4	20.2581	20.7789	NA	NA	NA	NA	NA	NA	2	0
347827327	IRANSSIMQLKK	S5(Phospho); M8(Oxidation)	IRANSSIMQLKK_S5(Phospho); M8(Oxidation)	S(5): 91.7; S(6): 8.3	NA	NA	NA	NA	23.4255	24.0363	23.5195	NA	0	3
347827331	SITPDLIPDR	T3(Phospho)	SITPDLIPDR_T3(Phospho)	S(1): 0.3; T(3): 99.7	NA	NA	NA	NA	22.3933	23.6559	23.7353	23.4933	0	4
347827344	DSSPGGGRISPTLAQQTMSYAPPLLR	S10(Phospho); M18(Oxidation)	DSSPGGGRISPTLAQQTMSYAPPLLR_S10(Phospho); M18(Oxidation)	S(2): 4.8; S(3): 4.8; S(10): 45.2; T(12): 45.2; T(17): 0.0; S(19): 0.0; Y(20): 0.0	NA	21.9192	NA	NA	22.7722	NA	23.9812	NA	1	2
347827344	DSSPGGGRISPTLAQQTMSYAPPLLR	S2(Phospho); T12(Phospho); M18(Oxidation)	DSSPGGGRISPTLAQQTMSYAPPLLR_S2(Phospho); T12(Phospho); M18(Oxidation)	S(2): 50.0; S(3): 50.0; S(10): 9.8; T(12): 90.3; T(17): 0.0; S(19): 0.0; Y(20): 0.0	NA	NA	NA	NA	NA	NA	20.5152	NA	0	1
347827347	SLDGSRSPHLR	S5(Phospho)	SLDGSRSPHLR_S5(Phospho)	S(1): 0.0; S(5): 99.4; S(7): 0.6	NA	NA	NA	NA	NA	NA	NA	NA	0	0
347827347	TTHSGDGESTTDDDGLK	S4(Phospho)	TTHSGDGESTTDDDGLK_S4(Phospho)	T(1): 4.7; T(2): 4.7; S(4): 90.5; S(9): 0.0; T(10): 0.0; T(11): 0.0	NA	NA	NA	NA	NA	19.9163	20.5673	NA	0	2
347827354	ESNGATTLDAPDSPGYQFLQTR	S13(Phospho)	ESNGATTLDAPDSPGYQFLQTR_S13(Phospho)	S(2): 0.0; T(6): 0.0; T(7): 0.0; S(13): 96.1; Y(16): 2.0; T(21): 2.0	NA	NA	NA	NA	NA	NA	NA	NA	0	0
347827354	KRESNGATTLDAPDSPGYQFLQTR	S4(Phospho)	KRESNGATTLDAPDSPGYQFLQTR_S4(Phospho)	S(4): 33.3; T(8): 33.3; T(9): 33.3; S(15): 0.0; Y(18): 0.0; T(23): 0.0	NA	NA	NA	NA	NA	NA	26.3697	NA	0	1
347827354	RESNGATTLDAPDSPGYQFLQTR	T7(Phospho)	RESNGATTLDAPDSPGYQFLQTR_T7(Phospho)	S(3): 99.9; T(7): 0.0; T(8): 0.0; S(14): 0.0; Y(17): 0.0; T(22): 0.0	NA	NA	NA	NA	NA	NA	21.3518	NA	0	1
347827358	RGSGVGIGNIHR	S3(Phospho)	RGSGVGIGNIHR_S3(Phospho)	S(3): 100.0	NA	NA	NA	NA	NA	20.8366	20.8776	NA	0	2
347827358	SSPSAIHISR	S1(Phospho)	SSPSAIHISR_S1(Phospho)	S(1): 5.3; S(2): 5.3; S(4): 89.4; S(9): 0.0	20.3509	21.8397	NA	NA	NA	NA	NA	20.5745	2	1
347827385	ATTPTGPSPSSSQVNLTITPADEEHK	S8(Phospho)	ATTPTGPSPSSSQVNLTITPADEEHK_S8(Phospho)	T(2): 0.0; T(3): 0.0; T(5): 0.0; S(8): 98.5; S(10): 0.5; S(11): 0.5; S(12): 0.5; T(17): 0.0; T(19): 0.0	24.1164	23.8524	22.5435	23.8291	22.4949	22.8115	23.7128	23.0397	4	4
347827385	ATTPTGPSPSSSQVNLTITPADEEHK	S8(Phospho); S10(Phospho)	ATTPTGPSPSSSQVNLTITPADEEHK_S8(Phospho); S10(Phospho)	T(2): 0.0; T(3): 0.0; T(5): 0.0; S(8): 99.8; S(10): 98.7; S(11): 0.7; S(12): 0.7; T(17): 0.0; T(19): 0.0	NA	NA	NA	NA	NA	23.1521	23.9099	23.2105	0	3
347827394	RVSFDLDK	S3(Phospho)	RVSFDLDK_S3(Phospho)	S(3): 100.0	NA	NA	NA	NA	NA	NA	NA	20.5889	0	1
347827506	SPRLPSGGAPR	S6(Phospho)	SPRLPSGGAPR_S6(Phospho)	S(1): 0.0; S(6): 100.0	NA	23.0251	NA	25.105	NA	NA	NA	NA	2	0
347827559	DVGEHVVVPHDGSEK	S13(Phospho)	DVGEHVVVPHDGSEK_S13(Phospho)	S(13): 100.0	NA	NA	NA	NA	NA	20.8417	22.2154	NA	0	2
347827559	DVGEHVVVPHDGSEKSTNAETVREV	S13(Phospho); S16(Phospho)	DVGEHVVVPHDGSEKSTNAETVREV_S13(Phospho); S16(Phospho)	S(13): 100.0; S(16): 90.1; T(17): 9.9; T(21): 0.0	NA	NA	NA	NA	NA	23.1274	24.2719	23.7728	0	3
347827583	ERIDDSPSAASRPPLGSPDQAGLGK	S6(Phospho)	ERIDDSPSAASRPPLGSPDQAGLGK_S6(Phospho)	S(6): 100.0; S(8): 0.0; S(11): 0.0; S(17): 0.0	NA	NA	NA	NA	NA	23.0301	23.2894	25.49	0	3
347827583	ERIDDSPSAASRPPLGSPDQAGLGK	S11(Phospho); S17(Phospho)	ERIDDSPSAASRPPLGSPDQAGLGK_S11(Phospho); S17(Phospho)	S(6): 89.2; S(8): 10.8; S(11): 0.0; S(17): 100.0	NA	NA	NA	NA	NA	22.8457	NA	NA	0	1
347827583	GQTEADDDEMSTDNNFREIDDRDR	M10(Oxidation); S11(Phospho)	GQTEADDDEMSTDNNFREIDDRDR_M10(Oxidation); S11(Phospho)	T(3): 0.0; S(11): 89.4; T(12): 10.6	NA	NA	NA	NA	NA	NA	22.5723	22.2171	0	2
347827583	NSSGSGLGTGVGAEAAEK	S3(Phospho)	NSSGSGLGTGVGAEAAEK_S3(Phospho)	S(2): 7.0; S(3): 93.0; S(5): 0.0; T(9): 0.0	NA	NA	NA	NA	21.434	22.1451	22.7465	22.4	0	4
347827602	RKLEESEDVEEGSEVEGIEK	S13(Phospho)	RKLEESEDVEEGSEVEGIEK_S13(Phospho)	S(6): 0.0; S(13): 100.0	NA	NA	NA	NA	NA	21.7141	22.3628	21.8657	0	3
347827694	SGVVSPLTPPQGVGQGR	T8(Phospho)	SGVVSPLTPPQGVGQGR_T8(Phospho)	S(1): 0.0; S(5): 0.0; T(8): 100.0	NA	NA	NA	NA	NA	22.0885	NA	22.1446	0	2
347827778	NSVDILQDEVPLTK	S2(Phospho)	NSVDILQDEVPLTK_S2(Phospho)	S(2): 100.0; T(13): 0.0	NA	NA	NA	NA	NA	NA	19.859	19.0561	0	2
347827778	RNSVDILQDEVPLTK	S3(Phospho)	RNSVDILQDEVPLTK_S3(Phospho)	S(3): 100.0; T(14): 0.0	25.7039	25.1643	24.7624	25.9067	23.3986	23.6303	24.6256	24.0987	4	4
347827805	SEGEIEVEAVSGYQVLPK	N-Term(Acetyl); S1(Phospho)	SEGEIEVEAVSGYQVLPK_N-Term(Acetyl); S1(Phospho)	S(1): 100.0; S(11): 0.0; Y(13): 0.0	NA	NA	NA	NA	NA	22.5487	24.0728	23.3387	0	3
347827835	SRTTSQPIGTIR	S1(Phospho)	SRTTSQPIGTIR_S1(Phospho)	S(1): 90.6; T(3): 7.9; T(4): 0.8; S(5): 0.8; T(10): 0.0	25.1224	NA	NA	NA	25.171	25.7323	25.9726	NA	1	3
347827889	RVDNAVIITDQKPPSTGFTK	S15(Phospho)	RVDNAVIITDQKPPSTGFTK_S15(Phospho)	T(9): 0.0; S(15): 8.0; T(16): 92.0; T(19): 0.0	NA	NA	NA	NA	NA	NA	22.1734	21.6688	0	2
347827921	VERSSEGESAEISTGEK	S5(Phospho)	VERSSEGESAEISTGEK_S5(Phospho)	S(4): 9.3; S(5): 90.6; S(9): 0.0; S(13): 0.0; T(14): 0.0	NA	NA	NA	NA	NA	20.5954	21.4771	NA	0	2
347827921	VERSSEGESAEISTGEK	S5(Phospho); S9(Phospho)	VERSSEGESAEISTGEK_S5(Phospho); S9(Phospho)	S(4): 20.7; S(5): 89.3; S(9): 89.6; S(13): 0.3; T(14): 0.1	NA	NA	NA	NA	NA	NA	21.3064	NA	0	1
347827921	VERSSEGESAEISTGEKN	S5(Phospho)	VERSSEGESAEISTGEKN_S5(Phospho)	S(4): 50.0; S(5): 50.0; S(9): 0.0; S(13): 0.0; T(14): 0.0	NA	NA	NA	NA	NA	NA	20.6061	19.3775	0	2
347827921	VERSSEGESAEISTGEKN	S5(Phospho); S9(Phospho)	VERSSEGESAEISTGEKN_S5(Phospho); S9(Phospho)	S(4): 0.9; S(5): 99.1; S(9): 100.0; S(13): 0.0; T(14): 0.0	NA	NA	NA	NA	NA	NA	21.1349	NA	0	1
347828008	AALVGAGLRPISPLK	S12(Phospho)	AALVGAGLRPISPLK_S12(Phospho)	S(12): 100.0	21.721	21.6792	NA	NA	22.3961	22.2338	NA	NA	2	2
347828008	ARPTTPPKNDFR	T4(Phospho)	ARPTTPPKNDFR_T4(Phospho)	T(4): 50.0; T(5): 50.0	NA	NA	NA	NA	NA	22.1267	NA	NA	0	1
347828008	DSPSNAMPSRHSPLSWAR	M7(Oxidation); S12(Phospho)	DSPSNAMPSRHSPLSWAR_M7(Oxidation); S12(Phospho)	S(2): 0.0; S(4): 0.0; S(9): 0.0; S(12): 100.0; S(15): 0.0	NA	NA	NA	NA	NA	22.8626	22.5449	NA	0	2
347828008	DSSSTPTRSPTRPPAR	T7(Phospho)	DSSSTPTRSPTRPPAR_T7(Phospho)	S(2): 0.3; S(3): 0.3; S(4): 1.7; T(5): 1.7; T(7): 84.8; S(9): 11.3; T(11): 0.0	NA	NA	NA	NA	NA	NA	22.7611	NA	0	1
347828008	EADSGNQSPPADDSLPVSPTK	S8(Phospho)	EADSGNQSPPADDSLPVSPTK_S8(Phospho)	S(4): 0.2; S(8): 99.8; S(14): 0.0; S(18): 0.0; T(20): 0.0	NA	NA	NA	NA	NA	NA	22.6521	NA	0	1
347828008	LRPAPLSPR	S7(Phospho)	LRPAPLSPR_S7(Phospho)	S(7): 100.0	NA	NA	NA	NA	20.9913	NA	NA	22.008	0	2
347828008	LRPAPLSPRK	S7(Phospho)	LRPAPLSPRK_S7(Phospho)	S(7): 100.0	21.1689	20.7691	NA	NA	NA	NA	NA	NA	2	0
347828008	SSTTSEQLSSPATSPIK	S10(Phospho); T13(Phospho)	SSTTSEQLSSPATSPIK_S10(Phospho); T13(Phospho)	S(1): 0.0; S(2): 0.0; T(3): 0.0; T(4): 0.0; S(5): 0.0; S(9): 0.6; S(10): 99.4; T(13): 0.6; S(14): 99.4	NA	NA	NA	NA	NA	NA	21.5791	NA	0	1
347828008	STAEPPARIPSPIQLPTYEDEK	S11(Phospho)	STAEPPARIPSPIQLPTYEDEK_S11(Phospho)	S(1): 0.0; T(2): 0.0; S(11): 100.0; T(17): 0.0; Y(18): 0.0	NA	22.6948	NA	22.1487	NA	22.1005	22.9218	22.1571	2	3
347828013	TPQPASPDISASR	S12(Phospho)	TPQPASPDISASR_S12(Phospho)	T(1): 0.0; S(6): 0.0; S(10): 50.0; S(12): 50.0	NA	22.2298	NA	22.1057	NA	NA	NA	NA	2	0
347828014	AMEIDAEDDISEPDEDSLAGQMQAMK	M2(Oxidation); S11(Phospho); M22(Oxidation); M25(Oxidation)	AMEIDAEDDISEPDEDSLAGQMQAMK_M2(Oxidation); S11(Phospho); M22(Oxidation); M25(Oxidation)	S(11): 100.0; S(17): 0.0	NA	NA	NA	NA	22.1927	23.1585	NA	NA	0	2
347828058	SEDRDLLEGADAEAGSIR	S16(Phospho)	SEDRDLLEGADAEAGSIR_S16(Phospho)	S(1): 0.0; S(16): 100.0	NA	NA	NA	NA	NA	NA	19.9584	NA	0	1
472236605	EDTVIVDPPKSRVSEPR	S11(Phospho); S14(Phospho)	EDTVIVDPPKSRVSEPR_S11(Phospho); S14(Phospho)	T(3): 0.0; S(11): 100.0; S(14): 100.0	NA	NA	NA	NA	21.691	NA	NA	NA	0	1
472236605	ELVKYTPPAPK	T6(Phospho)	ELVKYTPPAPK_T6(Phospho)	Y(5): 4.8; T(6): 95.2	NA	NA	NA	NA	NA	21.1986	NA	21.6562	0	2
472236605	HYEPSEVDSQFSAPQK	S12(Phospho)	HYEPSEVDSQFSAPQK_S12(Phospho)	Y(2): 0.0; S(5): 0.0; S(9): 0.0; S(12): 100.0	23.8646	23.6558	23.2519	23.983	23.4826	23.9975	24.9044	24.3533	4	4
472236605	HYEPSEVDSQFSAPQK	S9(Phospho); S12(Phospho)	HYEPSEVDSQFSAPQK_S9(Phospho); S12(Phospho)	Y(2): 0.0; S(5): 0.0; S(9): 100.0; S(12): 100.0	NA	NA	NA	NA	NA	22.764	23.385	22.9096	0	3
472236605	HYEPSEVDSQFSAPQK	S5(Phospho); S9(Phospho); S12(Phospho)	HYEPSEVDSQFSAPQK_S5(Phospho); S9(Phospho); S12(Phospho)	Y(2): 0.0; S(5): 100.0; S(9): 100.0; S(12): 100.0	NA	NA	NA	NA	NA	NA	NA	NA	0	0
472236605	HYEPSEVDSQFSAPQKSPTETNIDFVER	S17(Phospho)	HYEPSEVDSQFSAPQKSPTETNIDFVER_S17(Phospho)	Y(2): 0.0; S(5): 0.0; S(9): 0.0; S(12): 0.0; S(17): 99.9; T(19): 0.1; T(21): 0.0	23.3502	22.8327	22.3886	22.0897	25.0769	25.2239	25.7592	25.4239	4	4
472236605	HYEPSEVDSQFSAPQKSPTETNIDFVER	S12(Phospho); S17(Phospho)	HYEPSEVDSQFSAPQKSPTETNIDFVER_S12(Phospho); S17(Phospho)	Y(2): 0.0; S(5): 0.0; S(9): 9.8; S(12): 90.2; S(17): 82.2; T(19): 8.9; T(21): 8.9	NA	NA	NA	NA	NA	23.5662	24.0026	NA	0	2
472236605	RPSSEADFQLER	S3(Phospho)	RPSSEADFQLER_S3(Phospho)	S(3): 96.9; S(4): 3.1	26.9811	27.1408	26.12	27.2839	26.4093	26.8219	27.4142	26.983	4	4
472236605	RPSSEADFQLER	S3(Phospho); S4(Phospho)	RPSSEADFQLER_S3(Phospho); S4(Phospho)	S(3): 100.0; S(4): 100.0	NA	NA	NA	NA	NA	24.7228	26.8026	26.3505	0	3
472236605	SPTETNIDFVER	T3(Phospho)	SPTETNIDFVER_T3(Phospho)	S(1): 0.3; T(3): 99.7; T(5): 0.0	25.398	25.3637	NA	25.7227	23.8375	24.5086	25.3739	24.8367	3	4
472236605	STFHEEQFEEVHVK	T2(Phospho)	STFHEEQFEEVHVK_T2(Phospho)	S(1): 4.8; T(2): 95.2	23.9716	25.0003	NA	24.9114	NA	23.0412	NA	22.8034	3	2
472236605	STFTEEVR	T4(Phospho)	STFTEEVR_T4(Phospho)	S(1): 0.0; T(2): 0.0; T(4): 100.0	NA	NA	NA	NA	NA	NA	NA	NA	0	0
472236605	STFTEEVRER	T4(Phospho)	STFTEEVRER_T4(Phospho)	S(1): 0.3; T(2): 0.3; T(4): 99.4	24.3628	NA	NA	NA	22.8646	NA	NA	NA	1	1
472236605	TQPTFKEDTVIVDPPK	T9(Phospho)	TQPTFKEDTVIVDPPK_T9(Phospho)	T(1): 0.0; T(4): 0.9; T(9): 99.1	NA	NA	NA	NA	NA	NA	NA	NA	0	0
347828080	DRGEVTPPLPPR	T6(Phospho)	DRGEVTPPLPPR_T6(Phospho)	T(6): 100.0	NA	NA	NA	NA	NA	19.7317	NA	NA	0	1
347828080	DRRSPDNDFVDLSGR	S4(Phospho)	DRRSPDNDFVDLSGR_S4(Phospho)	S(4): 100.0; S(13): 0.0	NA	NA	NA	NA	NA	NA	22.7068	21.967	0	2
347828080	DRRSPDNDFVDLSGRNPK	S4(Phospho)	DRRSPDNDFVDLSGRNPK_S4(Phospho)	S(4): 100.0; S(13): 0.0	NA	NA	NA	NA	NA	NA	22.6632	22.1987	0	2
347828080	RISGAAAAPFNPR	S3(Phospho)	RISGAAAAPFNPR_S3(Phospho)	S(3): 100.0	NA	22.2566	NA	NA	NA	22.8921	23.4737	23.4502	1	3
347828080	VVSPPREK	S3(Phospho)	VVSPPREK_S3(Phospho)	S(3): 100.0	NA	NA	NA	NA	NA	NA	24.351	NA	0	1
347828080	YASLDNADMNR	Y1(Phospho); M9(Oxidation)	YASLDNADMNR_Y1(Phospho); M9(Oxidation)	Y(1): 100.0; S(3): 0.0	NA	NA	NA	NA	NA	NA	21.1889	NA	0	1
347828125	EAGPGESSLMLGEGR	S7(Phospho); M10(Oxidation)	EAGPGESSLMLGEGR_S7(Phospho); M10(Oxidation)	S(7): 92.8; S(8): 7.2	NA	NA	NA	21.6055	NA	NA	21.2265	NA	1	1
347828142	NRGDSEEVGETMETD	M12(Oxidation); T14(Phospho)	NRGDSEEVGETMETD_M12(Oxidation); T14(Phospho)	S(5): 0.0; T(11): 0.0; T(14): 100.0	NA	NA	NA	NA	NA	NA	21.2885	20.7919	0	2
347828151	SNHSTNDGSSLPEASSDLK	S10(Phospho)	SNHSTNDGSSLPEASSDLK_S10(Phospho)	S(1): 0.0; S(4): 0.0; T(5): 0.0; S(9): 1.0; S(10): 98.9; S(15): 0.1; S(16): 0.0	NA	NA	NA	NA	NA	NA	19.9753	NA	0	1
347828152	SSISTTFANR	S2(Phospho)	SSISTTFANR_S2(Phospho)	S(1): 0.5; S(2): 6.5; S(4): 91.9; T(5): 0.5; T(6): 0.5	22.1112	22.6724	NA	22.5999	20.8951	NA	NA	20.0763	3	2
347828176	VASTSGIGRR	S3(Phospho)	VASTSGIGRR_S3(Phospho)	S(3): 92.4; T(4): 7.5; S(5): 0.1	NA	NA	NA	NA	NA	19.6329	NA	NA	0	1
347828182	DISAPAATGTPVR	S3(Phospho)	DISAPAATGTPVR_S3(Phospho)	S(3): 100.0; T(8): 0.0; T(10): 0.0	NA	NA	NA	NA	NA	20.3927	NA	NA	0	1
347828206	DMALHGPPSPR	M2(Oxidation); S9(Phospho)	DMALHGPPSPR_M2(Oxidation); S9(Phospho)	S(9): 100.0	NA	NA	NA	NA	NA	21.2051	NA	NA	0	1
347828206	RLSGGTTDSPLSTK	S3(Phospho)	RLSGGTTDSPLSTK_S3(Phospho)	S(3): 99.9; T(6): 0.1; T(7): 0.0; S(9): 0.0; S(12): 0.0; T(13): 0.0	NA	NA	NA	21.1634	20.9887	21.7515	22.158	NA	1	3
347828240	VIIEDNDDSETPSPTK	S9(Phospho)	VIIEDNDDSETPSPTK_S9(Phospho)	S(9): 50.0; T(11): 50.0; S(13): 0.0; T(15): 0.0	NA	NA	NA	NA	NA	20.9527	NA	21.0173	0	2
347828260	VGMTSPDLK	M3(Oxidation); S5(Phospho)	VGMTSPDLK_M3(Oxidation); S5(Phospho)	T(4): 4.4; S(5): 95.6	NA	NA	NA	NA	19.5288	20.8114	20.7311	NA	0	3
347828290	IDAITESSPTGSSK	S8(Phospho)	IDAITESSPTGSSK_S8(Phospho)	T(5): 0.0; S(7): 33.3; S(8): 33.3; T(10): 33.3; S(12): 0.0; S(13): 0.0	NA	NA	NA	NA	NA	19.8657	20.0182	NA	0	2
347828290	SRDYSTGHTSDTLTPGESSPDNEK	S18(Phospho)	SRDYSTGHTSDTLTPGESSPDNEK_S18(Phospho)	S(1): 0.0; Y(4): 0.0; S(5): 0.0; T(6): 0.0; T(9): 0.0; S(10): 0.0; T(12): 0.0; T(14): 0.0; S(18): 92.4; S(19): 7.6	NA	NA	NA	NA	NA	21.1654	21.9319	21.2424	0	3
347828310	ISTPPGLTSPR	T3(Phospho)	ISTPPGLTSPR_T3(Phospho)	S(2): 0.4; T(3): 99.6; T(8): 0.0; S(9): 0.0	21.7169	NA	NA	22.4733	NA	20.6216	NA	20.8283	2	2
347828315	TFNITNDFTPEEEEQIRR	T9(Phospho)	TFNITNDFTPEEEEQIRR_T9(Phospho)	T(1): 0.0; T(5): 0.0; T(9): 100.0	22.3768	NA	NA	NA	NA	NA	NA	NA	1	0
347828320	VADDKPASTFK	S8(Phospho)	VADDKPASTFK_S8(Phospho)	S(8): 93.7; T(9): 6.3	NA	22.4303	NA	21.956	NA	23.76	24.0663	NA	2	2
347828458	SISSSLKPSGLIK	S1(Phospho)	SISSSLKPSGLIK_S1(Phospho)	S(1): 100.0; S(3): 0.0; S(4): 0.0; S(5): 0.0; S(9): 0.0	21.0613	NA	NA	NA	NA	NA	20.2354	NA	1	1
347828480	SIDIESEDEEDVTPAK	S6(Phospho)	SIDIESEDEEDVTPAK_S6(Phospho)	S(1): 0.0; S(6): 100.0; T(13): 0.0	NA	NA	NA	NA	NA	22.3019	22.9287	22.4838	0	3
347828480	VIEDSEDDEEPLPK	S5(Phospho)	VIEDSEDDEEPLPK_S5(Phospho)	S(5): 100.0	NA	NA	NA	NA	20.9007	22.845	23.2061	23.0272	0	4
347828490	GSDEDYMAFLDK	S2(Phospho); M7(Oxidation)	GSDEDYMAFLDK_S2(Phospho); M7(Oxidation)	S(2): 100.0; Y(6): 0.0	NA	NA	NA	NA	NA	NA	19.6689	NA	0	1
347828491	GRSQSLGYLPSFETPPAELEADLGK	S5(Phospho)	GRSQSLGYLPSFETPPAELEADLGK_S5(Phospho)	S(3): 8.0; S(5): 83.9; Y(8): 8.0; S(11): 0.0; T(14): 0.0	NA	NA	NA	NA	NA	NA	NA	19.7893	0	1
347828519	HTVILDDPYDDPAGLVEPPESPVPSK	S21(Phospho)	HTVILDDPYDDPAGLVEPPESPVPSK_S21(Phospho)	T(2): 0.0; Y(9): 0.0; S(21): 99.3; S(25): 0.7	NA	NA	NA	NA	NA	21.6357	22.0578	21.7118	0	3
347828524	AQSPGGSAENAPSPSK	S13(Phospho)	AQSPGGSAENAPSPSK_S13(Phospho)	S(3): 0.0; S(7): 0.0; S(13): 100.0; S(15): 0.0	NA	21.8024	NA	22.4422	22.5442	20.8334	23.7751	21.2409	2	4
347828524	AQSPGGSAENAPSPSK	S3(Phospho); S13(Phospho)	AQSPGGSAENAPSPSK_S3(Phospho); S13(Phospho)	S(3): 100.0; S(7): 0.0; S(13): 99.4; S(15): 0.6	20.1143	NA	NA	20.2892	NA	23.249	23.8796	23.8089	2	3
347828524	DSPSRGDAEDGDDSKDDVDSK	S2(Phospho)	DSPSRGDAEDGDDSKDDVDSK_S2(Phospho)	S(2): 50.0; S(4): 50.0; S(14): 0.0; S(20): 0.0	NA	21.4967	20.5054	21.3823	NA	20.3412	21.5799	NA	3	2
347828524	RGTPHMNNPGIPSPLPEGQNR	T3(Phospho); M6(Oxidation); S13(Phospho)	RGTPHMNNPGIPSPLPEGQNR_T3(Phospho); M6(Oxidation); S13(Phospho)	T(3): 100.0; S(13): 100.0	NA	NA	NA	NA	NA	NA	21.8907	NA	0	1
347828524	SVNSPNPSEQQMK	S4(Phospho); M12(Oxidation)	SVNSPNPSEQQMK_S4(Phospho); M12(Oxidation)	S(1): 0.2; S(4): 99.8; S(8): 0.0	19.8523	18.2142	19.322	19.0582	18.2552	23.2929	23.6832	23.3787	4	4
347828524	SVNSPNPSEQQMK	S4(Phospho)	SVNSPNPSEQQMK_S4(Phospho)	S(1): 0.0; S(4): 100.0; S(8): 0.0	NA	NA	NA	21.3889	NA	NA	NA	NA	1	0
347828524	TMLNEQINVQKDSPSRGDAEDGDDSK	S13(Phospho)	TMLNEQINVQKDSPSRGDAEDGDDSK_S13(Phospho)	T(1): 0.0; S(13): 99.7; S(15): 0.3; S(25): 0.0	NA	NA	NA	22.1804	NA	NA	NA	NA	1	0
347828524	TMLNEQINVQKDSPSRGDAEDGDDSK	M2(Oxidation); S13(Phospho)	TMLNEQINVQKDSPSRGDAEDGDDSK_M2(Oxidation); S13(Phospho)	T(1): 0.0; S(13): 89.3; S(15): 10.7; S(25): 0.0	NA	NA	NA	21.3548	NA	NA	NA	NA	1	0
347828524	TMLNEQINVQKDSPSRGDAEDGDDSKDDVDSK	S13(Phospho)	TMLNEQINVQKDSPSRGDAEDGDDSKDDVDSK_S13(Phospho)	T(1): 0.0; S(13): 87.9; S(15): 12.1; S(25): 0.0; S(31): 0.0	22.1952	22.2641	NA	22.7991	NA	NA	NA	NA	3	0
347828524	TQPSSPQGSTAAPPTPQQSNK	S4(Phospho)	TQPSSPQGSTAAPPTPQQSNK_S4(Phospho)	T(1): 1.4; S(4): 87.9; S(5): 10.7; S(9): 0.0; T(10): 0.0; T(15): 0.0; S(19): 0.0	NA	NA	NA	NA	NA	NA	22.3959	NA	0	1
347828586	TADELPPQKPPRPLSPQQQAESTLK	S15(Phospho)	TADELPPQKPPRPLSPQQQAESTLK_S15(Phospho)	T(1): 0.0; S(15): 100.0; S(22): 0.0; T(23): 0.0	NA	NA	NA	NA	22.828	NA	24.2633	22.8748	0	3
347828586	WQPLNAMEPSPIGDADNDHDPFSLGDSEDEK	M7(Oxidation); S27(Phospho)	WQPLNAMEPSPIGDADNDHDPFSLGDSEDEK_M7(Oxidation); S27(Phospho)	S(10): 0.0; S(23): 0.0; S(27): 100.0	NA	NA	NA	NA	23.5565	24.9207	24.9555	25.3322	0	4
347828588	ASASRPSPTISTPR	N-Term(Acetyl); T9(Phospho)	ASASRPSPTISTPR_N-Term(Acetyl); T9(Phospho)	S(2): 0.0; S(4): 0.1; S(7): 92.2; T(9): 7.7; S(11): 0.0; T(12): 0.0	22.3514	NA	NA	22.6245	NA	NA	23.0464	NA	2	1
347828591	SSSQDETSPFLK	S3(Phospho)	SSSQDETSPFLK_S3(Phospho)	S(1): 8.0; S(2): 8.0; S(3): 83.1; T(7): 0.9; S(8): 0.1	NA	NA	NA	20.9442	NA	NA	NA	NA	1	0
347828614	FTDVDLGGSGSPHAR	S11(Phospho)	FTDVDLGGSGSPHAR_S11(Phospho)	T(2): 0.0; S(9): 0.0; S(11): 100.0	21.5676	21.8544	NA	22.4516	21.2948	22.3861	22.9812	22.6986	3	4
347828614	FTDVDLGGSGSPHARK	S11(Phospho)	FTDVDLGGSGSPHARK_S11(Phospho)	T(2): 0.0; S(9): 7.8; S(11): 92.2	NA	NA	NA	NA	NA	NA	20.7825	NA	0	1
347828614	HVSSPSTSVPAPSELEAELR	S4(Phospho)	HVSSPSTSVPAPSELEAELR_S4(Phospho)	S(3): 0.9; S(4): 99.0; S(6): 0.1; T(7): 0.0; S(8): 0.0; S(13): 0.0	NA	NA	NA	NA	NA	21.7708	NA	21.829	0	2
347828614	IELQGEGDDGLTSPGAR	S13(Phospho)	IELQGEGDDGLTSPGAR_S13(Phospho)	T(12): 5.9; S(13): 94.1	NA	NA	NA	NA	NA	20.8385	21.7427	20.8625	0	3
347828614	KVEEELEDLREAEGESAKGEK	S16(Phospho)	KVEEELEDLREAEGESAKGEK_S16(Phospho)	S(16): 100.0	NA	NA	NA	NA	NA	23.3148	NA	NA	0	1
347828620	IQSSGSSASDEFQDGAAR	S7(Phospho)	IQSSGSSASDEFQDGAAR_S7(Phospho)	S(3): 0.0; S(4): 4.1; S(6): 47.9; S(7): 47.9; S(9): 0.0	20.0773	21.1106	NA	NA	NA	NA	NA	NA	2	0
347828715	GAHLDSLQDK	S6(Phospho)	GAHLDSLQDK_S6(Phospho)	S(6): 100.0	22.7456	NA	NA	24.0554	NA	NA	NA	NA	2	0
347828715	GAHLDSLQDKTDSLAVSAQGFR	S6(Phospho)	GAHLDSLQDKTDSLAVSAQGFR_S6(Phospho)	S(6): 99.5; T(11): 0.5; S(13): 0.0; S(17): 0.0	20.9411	22.3979	NA	NA	NA	NA	NA	NA	2	0
347828735	SKSSITPPSDSFDATEAEK	N-Term(Acetyl); S4(Phospho)	SKSSITPPSDSFDATEAEK_N-Term(Acetyl); S4(Phospho)	S(1): 0.1; S(3): 0.7; S(4): 91.7; T(6): 7.5; S(9): 0.0; S(11): 0.0; T(15): 0.0	NA	NA	NA	NA	NA	NA	22.2356	21.4686	0	2
347828735	SKSSITPPSDSFDATEAEK	N-Term(Acetyl); S3(Phospho); S4(Phospho)	SKSSITPPSDSFDATEAEK_N-Term(Acetyl); S3(Phospho); S4(Phospho)	S(1): 90.8; S(3): 18.5; S(4): 90.7; T(6): 0.0; S(9): 0.0; S(11): 0.0; T(15): 0.0	NA	NA	NA	NA	NA	NA	23.0291	22.0524	0	2
347828735	SSITPPSDSFDATEAEK	S7(Phospho)	SSITPPSDSFDATEAEK_S7(Phospho)	S(1): 0.0; S(2): 0.0; T(4): 0.0; S(7): 99.5; S(9): 0.5; T(13): 0.0	NA	NA	NA	NA	23.997	23.842	25.0216	24.6	0	4
347828735	SSITPPSDSFDATEAEK	T4(Phospho); S9(Phospho)	SSITPPSDSFDATEAEK_T4(Phospho); S9(Phospho)	S(1): 0.1; S(2): 0.1; T(4): 99.8; S(7): 7.0; S(9): 86.2; T(13): 6.9	NA	NA	NA	NA	NA	21.1314	22.4036	21.82	0	3
347828735	VEHITTHDK	T5(Phospho)	VEHITTHDK_T5(Phospho)	T(5): 99.7; T(6): 0.3	NA	NA	NA	NA	NA	NA	20.0139	NA	0	1
347828735	VEHITTHDKVPGHINYYEK	T5(Phospho)	VEHITTHDKVPGHINYYEK_T5(Phospho)	T(5): 99.4; T(6): 0.6; Y(16): 0.0; Y(17): 0.0	NA	NA	NA	NA	NA	22.2319	NA	NA	0	1
347828768	LASELSEVGNQTTDDSESDRAIAR	S16(Phospho)	LASELSEVGNQTTDDSESDRAIAR_S16(Phospho)	S(3): 0.0; S(6): 0.0; T(12): 0.0; T(13): 0.0; S(16): 89.2; S(18): 10.8	NA	NA	NA	NA	21.9111	22.6516	NA	NA	0	2
347828768	SSTALTQTPR	T3(Phospho)	SSTALTQTPR_T3(Phospho)	S(1): 0.0; S(2): 0.0; T(3): 100.0; T(6): 0.0; T(8): 0.0	NA	NA	NA	NA	NA	20.0247	20.4175	20.2785	0	3
347828768	TRLASELSEVGNQTTDDSESDRAIAR	S18(Phospho)	TRLASELSEVGNQTTDDSESDRAIAR_S18(Phospho)	T(1): 0.0; S(5): 0.0; S(8): 0.0; T(14): 0.0; T(15): 0.0; S(18): 98.2; S(20): 1.8	NA	NA	NA	NA	NA	NA	NA	NA	0	0
347828793	ERSFSPGVR	S3(Phospho); S5(Phospho)	ERSFSPGVR_S3(Phospho); S5(Phospho)	S(3): 100.0; S(5): 100.0	NA	NA	NA	NA	NA	NA	23.5905	NA	0	1
347828793	SFSPGVR	S3(Phospho)	SFSPGVR_S3(Phospho)	S(1): 0.3; S(3): 99.7	21.5052	NA	NA	21.4825	NA	NA	22.0085	NA	2	1
347828816	VKPSTPVVAEAHDVDTFHPPQK	T5(Phospho)	VKPSTPVVAEAHDVDTFHPPQK_T5(Phospho)	S(4): 9.4; T(5): 90.6; T(16): 0.0	22.4445	NA	NA	NA	NA	NA	23.6866	NA	1	1
347828824	VYFGQPTSISPK	S10(Phospho)	VYFGQPTSISPK_S10(Phospho)	Y(2): 0.0; T(7): 0.0; S(8): 0.0; S(10): 99.9	22.6515	NA	NA	22.6736	NA	21.1623	21.8827	NA	2	2
347828857	AEEEPEVEGENSDGGK	S12(Phospho)	AEEEPEVEGENSDGGK_S12(Phospho)	S(12): 100.0	NA	NA	NA	NA	NA	NA	22.6292	22.3279	0	2
347828857	KVDTITEEDESVKTEDEK	T14(Phospho)	KVDTITEEDESVKTEDEK_T14(Phospho)	T(4): 0.0; T(6): 0.0; S(11): 0.8; T(14): 99.2	NA	21.3522	NA	21.5058	NA	NA	23.5328	NA	2	1
347828857	KVDTITEEDESVKTEDEK	S11(Phospho); T14(Phospho)	KVDTITEEDESVKTEDEK_S11(Phospho); T14(Phospho)	T(4): 0.0; T(6): 0.0; S(11): 100.0; T(14): 100.0	NA	NA	NA	NA	NA	NA	22.7843	22.0012	0	2
347828857	KVDTITEEDESVKTEDEKK	T14(Phospho)	KVDTITEEDESVKTEDEKK_T14(Phospho)	T(4): 0.0; T(6): 0.1; S(11): 0.9; T(14): 99.0	NA	NA	NA	NA	NA	NA	21.6997	NA	0	1
347828857	RKAEEEPEVEGENSDGGK	S14(Phospho)	RKAEEEPEVEGENSDGGK_S14(Phospho)	S(14): 100.0	NA	NA	NA	NA	NA	24.7001	26.6413	25.6796	0	3
347828881	SLTATTPVQK	T6(Phospho)	SLTATTPVQK_T6(Phospho)	S(1): 0.0; T(3): 0.0; T(5): 50.0; T(6): 50.0	20.1032	20.2951	NA	20.3242	NA	NA	NA	NA	3	0
347828881	SSVTNKSPTPVLPNK	S7(Phospho); T9(Phospho)	SSVTNKSPTPVLPNK_S7(Phospho); T9(Phospho)	S(1): 0.0; S(2): 0.0; T(4): 0.0; S(7): 100.0; T(9): 100.0	NA	NA	NA	NA	NA	NA	NA	21.1784	0	1
347829052	GAIEEKGDDFS	S11(Phospho)	GAIEEKGDDFS_S11(Phospho)	S(11): 100.0	NA	NA	NA	NA	NA	NA	20.8572	NA	0	1
347829053	ALEVGDKNPNTDDSQSDEESEEEAK	S16(Phospho)	ALEVGDKNPNTDDSQSDEESEEEAK_S16(Phospho)	T(11): 0.0; S(14): 0.0; S(16): 100.0; S(20): 0.0	20.5882	NA	NA	20.995	NA	21.3249	21.8206	21.6141	2	3
347829119	SPPTPSSANEEQNK	T4(Phospho)	SPPTPSSANEEQNK_T4(Phospho)	S(1): 0.0; T(4): 100.0; S(6): 0.0; S(7): 0.0	NA	NA	NA	22.9545	25.4288	26.3506	26.5818	26.328	1	4
347829119	SPPTPSSANEEQNK	T4(Phospho); S7(Phospho)	SPPTPSSANEEQNK_T4(Phospho); S7(Phospho)	S(1): 0.0; T(4): 99.5; S(6): 0.5; S(7): 100.0	NA	NA	NA	NA	NA	NA	NA	21.5991	0	1
347829186	RASFPPIPDLR	S3(Phospho)	RASFPPIPDLR_S3(Phospho)	S(3): 100.0	21.6601	NA	NA	NA	NA	NA	17.5304	NA	1	1
347829186	RDPSPNHDINPTTTASSK	S4(Phospho)	RDPSPNHDINPTTTASSK_S4(Phospho)	S(4): 100.0; T(12): 0.0; T(13): 0.0; T(14): 0.0; S(16): 0.0; S(17): 0.0	26.1762	27.0692	21.7444	26.6833	24.6012	NA	25.3331	24.724	4	3
347829187	LHLSPK	S4(Phospho)	LHLSPK_S4(Phospho)	S(4): 100.0	NA	19.913	NA	20.1401	NA	20.7095	21.1923	20.6975	2	3
347829201	AEYEEGASPPLGQGPPTSR	S8(Phospho)	AEYEEGASPPLGQGPPTSR_S8(Phospho)	Y(3): 0.0; S(8): 100.0; T(17): 0.0; S(18): 0.0	24.3998	23.0606	22.6483	25.187	22.5283	23.3578	24.2139	23.6004	4	4
347829201	EYRSAEDAQADLAGGR	S4(Phospho)	EYRSAEDAQADLAGGR_S4(Phospho)	Y(2): 0.1; S(4): 99.9	NA	NA	NA	NA	NA	20.4607	21.1513	NA	0	2
347829201	LVHYGGHQPPTPPSPTNVNARPSEAGR	T11(Phospho); S14(Phospho)	LVHYGGHQPPTPPSPTNVNARPSEAGR_T11(Phospho); S14(Phospho)	Y(4): 0.0; T(11): 100.0; S(14): 99.8; T(16): 0.2; S(23): 0.0	NA	NA	NA	NA	NA	NA	NA	NA	0	0
347829201	SSYVDIAPSKPSNSPPAQR	S14(Phospho)	SSYVDIAPSKPSNSPPAQR_S14(Phospho)	S(1): 0.0; S(2): 0.0; Y(3): 0.0; S(9): 0.1; S(12): 0.6; S(14): 99.4	NA	NA	NA	NA	NA	NA	21.8875	NA	0	1
347829201	TGPFGEGRDSPMTSQQK	S10(Phospho); M12(Oxidation)	TGPFGEGRDSPMTSQQK_S10(Phospho); M12(Oxidation)	T(1): 0.0; S(10): 100.0; T(13): 0.0; S(14): 0.0	NA	NA	NA	NA	NA	21.8766	NA	NA	0	1
347829207	YFSGASKVSAATDK	S9(Phospho)	YFSGASKVSAATDK_S9(Phospho)	Y(1): 0.5; S(3): 2.7; S(6): 2.7; S(9): 93.6; T(12): 0.5	NA	NA	NA	19.4533	NA	NA	NA	NA	1	0
347829270	THSLTPDTPR	S3(Phospho)	THSLTPDTPR_S3(Phospho)	T(1): 1.1; S(3): 97.7; T(5): 1.1; T(8): 0.0	NA	NA	NA	NA	NA	20.9349	NA	NA	0	1
347829285	HRQSLSANDLDTASSPGR	S4(Phospho)	HRQSLSANDLDTASSPGR_S4(Phospho)	S(4): 99.1; S(6): 0.9; T(12): 0.0; S(14): 0.0; S(15): 0.0	NA	NA	NA	NA	NA	NA	19.9953	NA	0	1
347829292	TQTGNSGGMSQGNVGGTGR	T1(Phospho); M9(Oxidation)	TQTGNSGGMSQGNVGGTGR_T1(Phospho); M9(Oxidation)	T(1): 90.6; T(3): 9.4; S(6): 0.0; S(10): 0.0; T(17): 0.0	NA	NA	16.8167	NA	NA	NA	NA	NA	1	0
347829307	KEESNASHPTSDTESTPLGPPK	S11(Phospho)	KEESNASHPTSDTESTPLGPPK_S11(Phospho)	S(4): 0.0; S(7): 0.0; T(10): 8.6; S(11): 91.4; T(13): 0.1; S(15): 0.0; T(16): 0.0	NA	NA	NA	NA	NA	NA	NA	22.2347	0	1
347829351	SGLSIDDIIDSSSVGK	S12(Phospho)	SGLSIDDIIDSSSVGK_S12(Phospho)	S(1): 0.0; S(4): 0.0; S(11): 0.1; S(12): 49.9; S(13): 49.9	NA	NA	NA	NA	NA	NA	NA	22.6118	0	1
347829354	GLDQIFSDDEEQDAPHDYER	S7(Phospho)	GLDQIFSDDEEQDAPHDYER_S7(Phospho)	S(7): 100.0; Y(18): 0.0	NA	NA	NA	NA	NA	23.1248	23.7078	23.1348	0	3
347829355	DVLRGDDSPNASQTPTSGDIPIK	S8(Phospho)	DVLRGDDSPNASQTPTSGDIPIK_S8(Phospho)	S(8): 100.0; S(12): 0.0; T(14): 0.0; T(16): 0.0; S(17): 0.0	NA	NA	NA	22.7664	23.1887	23.6988	24.4772	24.0053	1	4
347829355	GDDSPNASQTPTSGDIPIK	S4(Phospho)	GDDSPNASQTPTSGDIPIK_S4(Phospho)	S(4): 100.0; S(8): 0.0; T(10): 0.0; T(12): 0.0; S(13): 0.0	NA	NA	NA	NA	NA	NA	19.2162	NA	0	1
347829355	SHLAPQLSPASR	S8(Phospho)	SHLAPQLSPASR_S8(Phospho)	S(1): 0.0; S(8): 100.0; S(11): 0.0	21.3154	24.8687	23.1043	24.3785	23.0926	23.8867	24.5338	NA	4	3
347829378	ESLRPDDSASVK	S10(Phospho)	ESLRPDDSASVK_S10(Phospho)	S(2): 0.0; S(8): 1.4; S(10): 98.6	NA	21.4449	NA	NA	NA	NA	NA	NA	1	0
347829378	SITSGTTFALDEK	S4(Phospho)	SITSGTTFALDEK_S4(Phospho)	S(1): 0.6; T(3): 6.9; S(4): 91.9; T(6): 0.6; T(7): 0.1	NA	NA	NA	NA	NA	NA	NA	19.576	0	1
347829378	TESGSDLGTKPPSLDGK	S13(Phospho)	TESGSDLGTKPPSLDGK_S13(Phospho)	T(1): 0.0; S(3): 0.0; S(5): 0.3; T(9): 99.4; S(13): 0.3	NA	NA	NA	NA	NA	NA	21.1543	NA	0	1
347829388	ESSAAGHAGSRPISPSADR	S14(Phospho)	ESSAAGHAGSRPISPSADR_S14(Phospho)	S(2): 0.0; S(3): 0.0; S(10): 1.7; S(14): 98.0; S(16): 0.3	NA	21.6679	NA	21.3164	NA	20.6884	NA	NA	2	1
347829388	ESSAAGHAGSRPISPSADR	S2(Phospho); S14(Phospho)	ESSAAGHAGSRPISPSADR_S2(Phospho); S14(Phospho)	S(2): 9.7; S(3): 9.7; S(10): 80.5; S(14): 1.6; S(16): 98.4	NA	NA	NA	NA	NA	NA	20.7318	NA	0	1
347829388	ESSAAGHAGSRPISPSADRELSR	S10(Phospho); S14(Phospho)	ESSAAGHAGSRPISPSADRELSR_S10(Phospho); S14(Phospho)	S(2): 0.0; S(3): 0.0; S(10): 0.3; S(14): 99.7; S(16): 100.0; S(22): 0.0	NA	NA	NA	25.4999	NA	NA	NA	25.5503	1	1
347829388	ESSAAGHAGSRPISPSADRELSR	S14(Phospho)	ESSAAGHAGSRPISPSADRELSR_S14(Phospho)	S(2): 0.0; S(3): 0.0; S(10): 0.0; S(14): 87.8; S(16): 11.9; S(22): 0.3	NA	NA	NA	NA	NA	25.0304	NA	NA	0	1
347829447	ADTGVNTPAPLIAEEGDHTYK	N-Term(Acetyl); T7(Phospho)	ADTGVNTPAPLIAEEGDHTYK_N-Term(Acetyl); T7(Phospho)	T(3): 0.1; T(7): 99.9; T(19): 0.0; Y(20): 0.0	NA	NA	NA	21.7437	NA	NA	NA	NA	1	0
347829519	DVPTPSITPPPASSK	T8(Phospho)	DVPTPSITPPPASSK_T8(Phospho)	T(4): 0.0; S(6): 50.0; T(8): 50.0; S(13): 0.0; S(14): 0.0	NA	23.5647	NA	23.501	NA	24.9932	24.9923	24.4101	2	3
347829519	DVPTPSITPPPASSK	T4(Phospho); T8(Phospho)	DVPTPSITPPPASSK_T4(Phospho); T8(Phospho)	T(4): 100.0; S(6): 0.0; T(8): 100.0; S(13): 0.0; S(14): 0.0	NA	NA	NA	NA	NA	22.6033	NA	NA	0	1
347829519	TPFKADVEEGDSPK	S12(Phospho)	TPFKADVEEGDSPK_S12(Phospho)	T(1): 0.0; S(12): 100.0	NA	22.5406	NA	23.0864	NA	21.8211	21.8484	21.9346	2	3
347829542	SILTDDGCEIALPQR	S1(Phospho); C8(Carbamidomethyl)	SILTDDGCEIALPQR_S1(Phospho); C8(Carbamidomethyl)	S(1): 99.7; T(4): 0.3	NA	NA	NA	NA	NA	19.9065	20.9903	NA	0	2
347829545	DIIQLHQESDALEPAAQSPQSR	S18(Phospho)	DIIQLHQESDALEPAAQSPQSR_S18(Phospho)	S(9): 0.0; S(18): 100.0; S(21): 0.0	NA	NA	NA	NA	NA	NA	NA	22.9447	0	1
347829545	YSVQSVPANLLQFNNPSTSSPPSPPPSR	S23(Phospho)	YSVQSVPANLLQFNNPSTSSPPSPPPSR_S23(Phospho)	Y(1): 0.0; S(2): 0.0; S(5): 0.0; S(17): 0.0; T(18): 0.0; S(19): 0.0; S(20): 0.0; S(23): 99.8; S(27): 0.2	25.1035	23.5247	NA	NA	NA	NA	NA	NA	2	0
347829645	EADAMSVAETSDGEDETPK	M5(Oxidation); S11(Phospho)	EADAMSVAETSDGEDETPK_M5(Oxidation); S11(Phospho)	S(6): 0.0; T(10): 8.8; S(11): 91.2; T(17): 0.0	NA	NA	NA	NA	NA	NA	20.7252	NA	0	1
347829655	AATPPAAGTSAPSR	T3(Phospho)	AATPPAAGTSAPSR_T3(Phospho)	T(3): 100.0; T(9): 0.0; S(10): 0.0; S(13): 0.0	21.6098	21.9891	NA	NA	23.2854	24.7315	24.797	24.5662	2	4
347829655	AATPPAAGTSAPSRK	T3(Phospho)	AATPPAAGTSAPSRK_T3(Phospho)	T(3): 100.0; T(9): 0.0; S(10): 0.0; S(13): 0.0	24.783	23.4455	23.5082	25.1402	25.3821	25.9806	26.0371	26.2946	4	4
347829655	AATPPAAGTSAPSRK	T3(Phospho); T9(Phospho)	AATPPAAGTSAPSRK_T3(Phospho); T9(Phospho)	T(3): 100.0; T(9): 49.8; S(10): 49.8; S(13): 0.5	NA	NA	20.7808	NA	NA	NA	22.5725	NA	1	1
347829655	RTDSNEPRPGNSPNPR	S12(Phospho)	RTDSNEPRPGNSPNPR_S12(Phospho)	T(2): 0.0; S(4): 0.0; S(12): 100.0	NA	NA	NA	NA	NA	NA	23.0676	NA	0	1
347829663	ATPPPNPIAK	N-Term(Acetyl); T2(Phospho)	ATPPPNPIAK_N-Term(Acetyl); T2(Phospho)	T(2): 100.0	NA	NA	NA	NA	NA	NA	22.6982	NA	0	1
347829770	AASPAPSPIPTETK	S3(Phospho)	AASPAPSPIPTETK_S3(Phospho)	S(3): 100.0; S(7): 0.0; T(11): 0.0; T(13): 0.0	23.1099	23.0017	21.4133	23.432	23.1403	23.57	24.2256	23.8458	4	4
347829770	AASPAPSPIPTETK	S3(Phospho); S7(Phospho)	AASPAPSPIPTETK_S3(Phospho); S7(Phospho)	S(3): 100.0; S(7): 100.0; T(11): 0.0; T(13): 0.0	NA	NA	NA	NA	NA	21.0954	21.916	21.6781	0	3
347829770	AASPAPSPIPTETKDPYDSGVD	Y17(Phospho)	AASPAPSPIPTETKDPYDSGVD_Y17(Phospho)	S(3): 0.0; S(7): 0.0; T(11): 0.0; T(13): 0.0; Y(17): 0.7; S(19): 99.3	NA	NA	NA	NA	NA	NA	21.623	NA	0	1
347829834	TPLTSSEIAINTPPMASK	T12(Phospho); M15(Oxidation)	TPLTSSEIAINTPPMASK_T12(Phospho); M15(Oxidation)	T(1): 0.0; T(4): 0.0; S(5): 0.0; S(6): 0.0; T(12): 100.0; S(17): 0.0	22.3868	23.3158	NA	NA	23.1701	24.0673	24.5247	23.8024	2	4
347829834	TPLTSSEIAINTPPMASK	S6(Phospho)	TPLTSSEIAINTPPMASK_S6(Phospho)	T(1): 0.0; T(4): 0.0; S(5): 0.8; S(6): 99.1; T(12): 0.0; S(17): 0.0	NA	22.8884	NA	22.06	NA	NA	21.5423	NA	2	1
347829942	FDDEEDDDEVLDSWSAAEDSEVEREK	S20(Phospho)	FDDEEDDDEVLDSWSAAEDSEVEREK_S20(Phospho)	S(13): 0.0; S(15): 8.3; S(20): 91.7	NA	NA	NA	NA	22.6429	23.037	22.4403	23.8041	0	4
347829942	FDDEEDDDEVLDSWSAAEDSEVEREK	S15(Phospho); S20(Phospho)	FDDEEDDDEVLDSWSAAEDSEVEREK_S15(Phospho); S20(Phospho)	S(13): 0.1; S(15): 99.9; S(20): 100.0	NA	NA	NA	NA	NA	24.1123	24.488	25.0923	0	3
347829942	KFDDEEDDDEVLDSWSAAEDSEVEREK	S16(Phospho); S21(Phospho)	KFDDEEDDDEVLDSWSAAEDSEVEREK_S16(Phospho); S21(Phospho)	S(14): 1.5; S(16): 98.5; S(21): 100.0	NA	NA	NA	NA	NA	24.1559	24.2192	24.8081	0	3
347829942	KFDDEEDDDEVLDSWSAAEDSEVEREK	S21(Phospho)	KFDDEEDDDEVLDSWSAAEDSEVEREK_S21(Phospho)	S(14): 0.0; S(16): 0.0; S(21): 100.0	NA	NA	NA	NA	NA	21.0359	NA	NA	0	1
347829942	PDKWDEESSGEESEQTPAQTAVSNR	S8(Phospho); S9(Phospho)	PDKWDEESSGEESEQTPAQTAVSNR_S8(Phospho); S9(Phospho)	S(8): 99.0; S(9): 99.0; S(13): 2.0; T(16): 0.0; T(20): 0.0; S(23): 0.0	NA	NA	NA	NA	NA	NA	21.6547	NA	0	1
347829942	RKFDDEEDDDEVLDSWSAAEDSEVEREK	S17(Phospho); S22(Phospho)	RKFDDEEDDDEVLDSWSAAEDSEVEREK_S17(Phospho); S22(Phospho)	S(15): 8.5; S(17): 91.5; S(22): 100.0	NA	NA	NA	NA	NA	23.7868	24.3128	24.541	0	3
347829948	SQSRAFMTDDGAPMPTEFFLSSDPSAIVEHTK	S1(Phospho); M7(Oxidation); M14(Oxidation)	SQSRAFMTDDGAPMPTEFFLSSDPSAIVEHTK_S1(Phospho); M7(Oxidation); M14(Oxidation)	S(1): 50.0; S(3): 50.0; T(8): 0.0; T(16): 0.0; S(21): 0.0; S(22): 0.0; S(25): 0.0; T(31): 0.0	NA	23.6836	21.9079	NA	23.361	23.9561	22.9756	NA	2	3
347829948	SQSRAFMTDDGAPMPTEFFLSSDPSAIVEHTK	S3(Phospho); M14(Oxidation)	SQSRAFMTDDGAPMPTEFFLSSDPSAIVEHTK_S3(Phospho); M14(Oxidation)	S(1): 50.0; S(3): 50.0; T(8): 0.0; T(16): 0.0; S(21): 0.0; S(22): 0.0; S(25): 0.0; T(31): 0.0	NA	22.7139	NA	23.0954	NA	21.0619	22.408	NA	2	2
347829948	SQSRAFMTDDGAPMPTEFFLSSDPSAIVEHTK	S3(Phospho)	SQSRAFMTDDGAPMPTEFFLSSDPSAIVEHTK_S3(Phospho)	S(1): 49.9; S(3): 49.9; T(8): 0.1; T(16): 0.0; S(21): 0.0; S(22): 0.0; S(25): 0.0; T(31): 0.0	22.6051	NA	NA	NA	NA	NA	NA	NA	1	0
347829949	DSQALSSPVR	S7(Phospho)	DSQALSSPVR_S7(Phospho)	S(2): 0.0; S(6): 4.3; S(7): 95.7	20.747	21.0723	NA	20.7912	20.2021	21.6752	21.9049	21.638	3	4
347830038	HAGASRNSDASDEPKDEVR	S5(Phospho); S11(Phospho)	HAGASRNSDASDEPKDEVR_S5(Phospho); S11(Phospho)	S(5): 11.0; S(8): 89.2; S(11): 99.8	NA	NA	NA	NA	NA	NA	NA	NA	0	0
347830038	NSDASDEPKDEVR	S5(Phospho)	NSDASDEPKDEVR_S5(Phospho)	S(2): 0.0; S(5): 100.0	21.9699	22.9327	22.7321	22.9312	NA	NA	NA	NA	4	0
347830038	SAPELERSDLSLTEK	S11(Phospho)	SAPELERSDLSLTEK_S11(Phospho)	S(1): 0.0; S(8): 1.1; S(11): 98.9; T(13): 0.0	26.4727	26.8901	25.426	26.8029	NA	NA	NA	NA	4	0
347830038	SDLSLTEK	S4(Phospho)	SDLSLTEK_S4(Phospho)	S(1): 0.0; S(4): 99.7; T(6): 0.3	25.2114	25.997	23.531	25.3012	NA	NA	NA	NA	4	0
347830050	HTSSENDDLHASLTR	S4(Phospho)	HTSSENDDLHASLTR_S4(Phospho)	T(2): 4.0; S(3): 48.0; S(4): 48.0; S(12): 0.0; T(14): 0.0	NA	21.8337	NA	NA	NA	NA	NA	NA	1	0
347830091	AESQVSQSQRPIMSTSPPNNQR	M13(Oxidation); S16(Phospho)	AESQVSQSQRPIMSTSPPNNQR_M13(Oxidation); S16(Phospho)	S(3): 0.0; S(6): 0.0; S(8): 0.0; S(14): 0.7; T(15): 7.9; S(16): 91.4	NA	NA	NA	NA	NA	23.3942	23.8525	NA	0	2
347830091	RGSVSTTASESIDESAIDDEDGPSR	S3(Phospho)	RGSVSTTASESIDESAIDDEDGPSR_S3(Phospho)	S(3): 1.2; S(5): 1.2; T(6): 1.2; T(7): 1.2; S(9): 95.2; S(11): 0.0; S(15): 0.0; S(24): 0.0	NA	NA	NA	NA	NA	NA	NA	NA	0	0
347830091	SNSTSAGGPVGPFPGPVSTGASHDHK	S3(Phospho)	SNSTSAGGPVGPFPGPVSTGASHDHK_S3(Phospho)	S(1): 7.9; S(3): 84.2; T(4): 7.9; S(5): 0.1; S(18): 0.0; T(19): 0.0; S(22): 0.0	22.5374	NA	NA	NA	24.7793	24.4465	25.0874	24.2439	1	4
347830102	AKASAPGTPTTITGPK	S4(Phospho); T8(Phospho)	AKASAPGTPTTITGPK_S4(Phospho); T8(Phospho)	S(4): 100.0; T(8): 92.6; T(10): 6.8; T(11): 0.5; T(13): 0.0	NA	NA	NA	23.0476	22.8799	23.7917	24.2775	24.1322	1	4
347830102	AKASAPGTPTTITGPK	S4(Phospho)	AKASAPGTPTTITGPK_S4(Phospho)	S(4): 100.0; T(8): 0.0; T(10): 0.0; T(11): 0.0; T(13): 0.0	NA	NA	NA	NA	20.8254	21.5481	21.8453	21.9148	0	4
347830103	GGGLDGRPQSPK	S10(Phospho)	GGGLDGRPQSPK_S10(Phospho)	S(10): 100.0	20.8208	NA	NA	NA	NA	NA	NA	NA	1	0
347830113	SMAADVPRPNTPAGQQR	T11(Phospho)	SMAADVPRPNTPAGQQR_T11(Phospho)	S(1): 0.0; T(11): 100.0	NA	NA	NA	22.0957	NA	NA	NA	NA	1	0
347830113	VGTPLSSSPR	S8(Phospho)	VGTPLSSSPR_S8(Phospho)	T(3): 0.0; S(6): 0.2; S(7): 49.9; S(8): 49.9	21.9851	22.2491	NA	21.8541	NA	22.072	22.2479	22.0627	3	3
347830136	DRIPSADMPSGETSPTDVD	M8(Oxidation); S14(Phospho)	DRIPSADMPSGETSPTDVD_M8(Oxidation); S14(Phospho)	S(5): 0.0; S(10): 0.0; T(13): 0.5; S(14): 93.1; T(16): 6.4	NA	NA	NA	NA	NA	NA	20.4117	20.152	0	2
347830147	RVDSEITNTK	S4(Phospho)	RVDSEITNTK_S4(Phospho)	S(4): 99.9; T(7): 0.1; T(9): 0.0	NA	20.411	NA	20.7869	NA	NA	NA	NA	2	0
347830154	PEGRQSPPPETQTGAQK	S6(Phospho)	PEGRQSPPPETQTGAQK_S6(Phospho)	S(6): 100.0; T(11): 0.0; T(13): 0.0	24.9025	24.5435	24.3006	25.0959	25.5845	26.3645	27.0314	26.3795	4	4
347830207	SHSPSNASPLMR	S5(Phospho); M11(Oxidation)	SHSPSNASPLMR_S5(Phospho); M11(Oxidation)	S(1): 2.5; S(3): 48.8; S(5): 48.8; S(8): 0.0	NA	NA	NA	NA	23.1887	NA	24.4875	23.7467	0	3
347830222	ASEAVASGTDAVK	S7(Phospho)	ASEAVASGTDAVK_S7(Phospho)	S(2): 0.0; S(7): 93.5; T(9): 6.5	23.3919	23.5445	22.3109	24.4891	21.1169	21.7573	22.2293	NA	4	3
347830298	IDADSGTEEVGK	S5(Phospho)	IDADSGTEEVGK_S5(Phospho)	S(5): 100.0; T(7): 0.0	NA	21.4822	NA	NA	21.9066	23.1183	23.7011	23.2707	1	4
347830300	VKEEQRPTPDSNNVISGVYGTQR	T8(Phospho)	VKEEQRPTPDSNNVISGVYGTQR_T8(Phospho)	T(8): 100.0; S(11): 0.0; S(16): 0.0; Y(19): 0.0; T(21): 0.0	NA	NA	NA	NA	22.6012	22.5689	23.1978	22.4529	0	4
347830311	SQENLVDGAAPVAGAGHQSR	S1(Phospho)	SQENLVDGAAPVAGAGHQSR_S1(Phospho)	S(1): 100.0; S(19): 0.0	NA	19.8508	NA	NA	NA	NA	NA	NA	1	0
347830332	DTQPTTQYAEISDEEDEGPDK	S12(Phospho)	DTQPTTQYAEISDEEDEGPDK_S12(Phospho)	T(2): 0.0; T(5): 0.0; T(6): 0.0; Y(8): 0.0; S(12): 100.0	NA	NA	NA	NA	NA	NA	22.0317	NA	0	1
347830361	QNSLSDLDPR	S3(Phospho)	QNSLSDLDPR_S3(Phospho)	S(3): 50.0; S(5): 50.0	21.0163	NA	NA	NA	NA	NA	NA	NA	1	0
347830361	RMSLAPGR	S3(Phospho)	RMSLAPGR_S3(Phospho)	S(3): 100.0	21.2865	21.3399	NA	NA	NA	NA	NA	NA	2	0
347830392	HKPTSPGLPAPATAGGPNTSK	S5(Phospho)	HKPTSPGLPAPATAGGPNTSK_S5(Phospho)	T(4): 6.3; S(5): 93.7; T(13): 0.0; T(19): 0.0; S(20): 0.0	27.0937	27.6978	NA	25.3148	24.2427	24.527	24.7643	24.4255	3	4
347830392	HKPTSPGLPAPATAGGPNTSKR	S5(Phospho)	HKPTSPGLPAPATAGGPNTSKR_S5(Phospho)	T(4): 50.0; S(5): 50.0; T(13): 0.0; T(19): 0.0; S(20): 0.0	22.6174	23.3069	NA	NA	NA	NA	NA	NA	2	0
347830415	IDDQYAEFASDEEK	S10(Phospho)	IDDQYAEFASDEEK_S10(Phospho)	Y(5): 0.0; S(10): 100.0	NA	NA	NA	NA	20.3206	21.6142	22.366	21.9408	0	4
347830429	DISSPISMSSPNPGDDPALLRR	M8(Oxidation); S10(Phospho)	DISSPISMSSPNPGDDPALLRR_M8(Oxidation); S10(Phospho)	S(3): 0.0; S(4): 0.0; S(7): 33.3; S(9): 33.3; S(10): 33.3	NA	NA	NA	NA	NA	NA	21.4427	NA	0	1
347830436	MDSPDADPQQGPPPGLGQIQFR	N-Term(Acetyl); M1(Oxidation); S3(Phospho)	MDSPDADPQQGPPPGLGQIQFR_N-Term(Acetyl); M1(Oxidation); S3(Phospho)	S(3): 100.0	NA	NA	NA	NA	NA	NA	NA	NA	0	0
347830452	NAGSPGSQSPVQPR	S9(Phospho)	NAGSPGSQSPVQPR_S9(Phospho)	S(4): 0.0; S(7): 0.6; S(9): 99.4	NA	21.5808	NA	NA	NA	NA	23.4069	22.7631	1	2
347830452	NAGSPGSQSPVQPR	S4(Phospho); S9(Phospho)	NAGSPGSQSPVQPR_S4(Phospho); S9(Phospho)	S(4): 100.0; S(7): 0.6; S(9): 99.4	NA	NA	NA	NA	NA	21.4061	21.8668	21.5064	0	3
347830496	YGGHSMSDPGTTYR	S5(Phospho)	YGGHSMSDPGTTYR_S5(Phospho)	Y(1): 0.0; S(5): 4.8; S(7): 95.2; T(11): 0.0; T(12): 0.0; Y(13): 0.0	23.7997	24.3037	22.5677	23.3889	NA	20.4565	21.7726	20.4682	4	3
347830496	YGGHSMSDPGTTYR	S5(Phospho); M6(Oxidation)	YGGHSMSDPGTTYR_S5(Phospho); M6(Oxidation)	Y(1): 0.1; S(5): 99.2; S(7): 0.8; T(11): 0.0; T(12): 0.0; Y(13): 0.0	NA	NA	NA	NA	NA	23.7917	25.7086	NA	0	2
347830497	RASIAPIER	S3(Phospho)	RASIAPIER_S3(Phospho)	S(3): 100.0	NA	NA	NA	NA	NA	19.2844	NA	NA	0	1
347830500	LWDETSDLGDDDMDLYEEEAMERK	S6(Phospho); M13(Oxidation); M21(Oxidation)	LWDETSDLGDDDMDLYEEEAMERK_S6(Phospho); M13(Oxidation); M21(Oxidation)	T(5): 2.2; S(6): 97.8; Y(16): 0.0	NA	NA	NA	NA	NA	21.3712	NA	NA	0	1
347830512	EAIAGSPLGEQPPNNASAPEVETEETAPK	S6(Phospho)	EAIAGSPLGEQPPNNASAPEVETEETAPK_S6(Phospho)	S(6): 100.0; S(17): 0.0; T(23): 0.0; T(26): 0.0	NA	NA	NA	NA	24.7013	NA	NA	NA	0	1
347830512	ESNPPQVPNDPAILGSGTRPAPTSAPGPPTPQNQNPR	T30(Phospho)	ESNPPQVPNDPAILGSGTRPAPTSAPGPPTPQNQNPR_T30(Phospho)	S(2): 0.0; S(16): 0.0; T(18): 0.0; T(23): 0.0; S(24): 0.0; T(30): 100.0	NA	NA	NA	NA	21.3211	NA	23.5041	23.2636	0	3
347830512	TSPTEVDASTTK	S2(Phospho)	TSPTEVDASTTK_S2(Phospho)	T(1): 50.0; S(2): 50.0; T(4): 0.0; S(9): 0.0; T(10): 0.0; T(11): 0.0	NA	NA	NA	NA	NA	NA	NA	NA	0	0
347830512	VQPAIPLASPAVTK	S9(Phospho)	VQPAIPLASPAVTK_S9(Phospho)	S(9): 100.0; T(13): 0.0	NA	21.2185	NA	NA	NA	NA	NA	NA	1	0
347830526	AATIDFSEQR	T3(Phospho)	AATIDFSEQR_T3(Phospho)	T(3): 100.0; S(7): 0.0	22.5588	22.7571	NA	23.0803	NA	21.8153	22.2622	NA	3	2
347830526	TTSPSPVNMR	S3(Phospho); M9(Oxidation)	TTSPSPVNMR_S3(Phospho); M9(Oxidation)	T(1): 0.2; T(2): 0.2; S(3): 99.6; S(5): 0.0	22.9797	23.1754	22.3377	23.5465	22.8256	23.1024	23.5507	23.2409	4	4
347830526	TTSPSPVNMR	T2(Phospho)	TTSPSPVNMR_T2(Phospho)	T(1): 2.5; T(2): 48.8; S(3): 48.8; S(5): 0.0	23.6212	23.4049	NA	23.7313	NA	NA	22.1007	NA	3	1
347830592	AVEDDLLSELDIQPR	S8(Phospho)	AVEDDLLSELDIQPR_S8(Phospho)	S(8): 100.0	NA	NA	NA	NA	NA	22.3194	22.9488	22.359	0	3
347830592	DGGVADLDNEQDPGANKSPR	S18(Phospho)	DGGVADLDNEQDPGANKSPR_S18(Phospho)	S(18): 100.0	20.8022	NA	NA	20.5506	20.9689	21.9355	23.722	22.3285	2	4
347830592	RDGGVADLDNEQDPGANKSPR	S19(Phospho)	RDGGVADLDNEQDPGANKSPR_S19(Phospho)	S(19): 100.0	21.7204	22.1972	21.2375	22.4896	22.3328	23.3365	24.0734	23.5114	4	4
347830613	VLSYVGR	S3(Phospho)	VLSYVGR_S3(Phospho)	S(3): 99.6; Y(4): 0.4	NA	20.7663	NA	21.3592	NA	NA	NA	NA	2	0
347830624	EGMDGGEEDGEVGDGDGDGPTPQRR	M3(Oxidation); T21(Phospho)	EGMDGGEEDGEVGDGDGDGPTPQRR_M3(Oxidation); T21(Phospho)	T(21): 100.0	NA	NA	NA	NA	NA	NA	20.0788	20.6017	0	2
347830624	VTINEPEEGSIDEGEVGDK	S10(Phospho)	VTINEPEEGSIDEGEVGDK_S10(Phospho)	T(2): 0.0; S(10): 100.0	NA	NA	NA	NA	NA	NA	21.1985	NA	0	1
347830624	VTINEPEEGSIDEGEVGDKMDTT	S10(Phospho); M20(Oxidation)	VTINEPEEGSIDEGEVGDKMDTT_S10(Phospho); M20(Oxidation)	T(2): 0.0; S(10): 100.0; T(22): 0.0; T(23): 0.0	NA	NA	NA	NA	NA	NA	21.7684	NA	0	1
347830640	RRSSVGSDPYNR	S4(Phospho)	RRSSVGSDPYNR_S4(Phospho)	S(3): 92.6; S(4): 7.4; S(7): 0.0; Y(10): 0.0	NA	NA	NA	NA	NA	NA	20.5725	NA	0	1
347830696	NFGPSSPLR	S6(Phospho)	NFGPSSPLR_S6(Phospho)	S(5): 4.8; S(6): 95.2	NA	21.6603	NA	21.682	21.2852	NA	22.4626	22.033	2	3
347830696	NFGPSSPLRVNPPSPR	S6(Phospho); S14(Phospho)	NFGPSSPLRVNPPSPR_S6(Phospho); S14(Phospho)	S(5): 7.5; S(6): 92.5; S(14): 100.0	NA	NA	NA	NA	NA	NA	22.4604	NA	0	1
347830696	VNPPSPR	S5(Phospho)	VNPPSPR_S5(Phospho)	S(5): 100.0	NA	NA	NA	NA	NA	21.677	NA	NA	0	1
347830704	VNSDTPIESPGGTK	S9(Phospho)	VNSDTPIESPGGTK_S9(Phospho)	S(3): 0.0; T(5): 0.0; S(9): 100.0; T(13): 0.0	NA	NA	NA	NA	NA	20.2394	20.2316	NA	0	2
347830766	RKTPDQDEHLEGGDQK	T3(Phospho)	RKTPDQDEHLEGGDQK_T3(Phospho)	T(3): 100.0	NA	NA	NA	NA	NA	NA	NA	NA	0	0
347830766	TNSAQLSVGGGK	S3(Phospho)	TNSAQLSVGGGK_S3(Phospho)	T(1): 0.1; S(3): 99.8; S(7): 0.1	NA	NA	NA	NA	NA	20.4448	20.6255	NA	0	2
347830778	AAGSPTPDGLDVEEGGGLAQR	S4(Phospho)	AAGSPTPDGLDVEEGGGLAQR_S4(Phospho)	S(4): 50.0; T(6): 50.0	25.0288	25.1008	23.5147	25.269	22.0289	22.7248	23.2262	22.6174	4	4
347830778	AAGSPTPDGLDVEEGGGLAQRQPK	S4(Phospho)	AAGSPTPDGLDVEEGGGLAQRQPK_S4(Phospho)	S(4): 97.0; T(6): 3.0	NA	NA	22.2424	NA	NA	NA	NA	NA	1	0
347830778	ALPVPMSSSPSPGSFR	M6(Oxidation); S8(Phospho)	ALPVPMSSSPSPGSFR_M6(Oxidation); S8(Phospho)	S(7): 5.8; S(8): 88.3; S(9): 5.8; S(11): 0.0; S(14): 0.0	NA	NA	NA	NA	NA	NA	22.97	22.4674	0	2
347830778	LASPVPSHHGTPQVR	S3(Phospho); S7(Phospho); T11(Phospho)	LASPVPSHHGTPQVR_S3(Phospho); S7(Phospho); T11(Phospho)	S(3): 100.0; S(7): 100.0; T(11): 100.0	NA	NA	NA	NA	NA	NA	23.5941	NA	0	1
347830778	LASPVPSHHGTPQVR	S3(Phospho); S7(Phospho)	LASPVPSHHGTPQVR_S3(Phospho); S7(Phospho)	S(3): 100.0; S(7): 100.0; T(11): 0.0	NA	NA	NA	NA	NA	NA	23.6858	NA	0	1
347830778	RAAGSPTPDGLDVEEGGGLAQR	S5(Phospho)	RAAGSPTPDGLDVEEGGGLAQR_S5(Phospho)	S(5): 99.6; T(7): 0.4	24.214	24.5155	22.6492	NA	20.7615	21.4652	21.2749	NA	3	3
347830778	RAAGSPTPDGLDVEEGGGLAQRQPK	S5(Phospho)	RAAGSPTPDGLDVEEGGGLAQRQPK_S5(Phospho)	S(5): 98.8; T(7): 1.2	NA	20.8283	NA	22.5157	NA	NA	NA	NA	2	0
347830778	RHLVQQGPPQLGGDGAADGIFGPSGQSPSFR	S27(Phospho)	RHLVQQGPPQLGGDGAADGIFGPSGQSPSFR_S27(Phospho)	S(24): 6.7; S(27): 92.8; S(29): 0.5	NA	22.6896	NA	NA	NA	NA	21.849	22.2281	1	2
347830778	SFHISRPEAENEVLDIGTIK	S1(Phospho)	SFHISRPEAENEVLDIGTIK_S1(Phospho)	S(1): 100.0; S(5): 0.0; T(18): 0.0	23.3645	24.7641	NA	21.3964	NA	21.1801	21.511	NA	3	2
347830778	SLSPAAAGK	S3(Phospho)	SLSPAAAGK_S3(Phospho)	S(1): 0.6; S(3): 99.4	NA	22.2359	NA	NA	NA	20.898	22.4554	NA	1	2
347830792	ANNAEVDSDLEVEPSAK	S8(Phospho)	ANNAEVDSDLEVEPSAK_S8(Phospho)	S(8): 100.0; S(15): 0.0	NA	NA	NA	NA	NA	21.2169	22.0016	21.4813	0	3
347830815	ELLGLVSDDDEDGLDPMEK	S7(Phospho); M17(Oxidation)	ELLGLVSDDDEDGLDPMEK_S7(Phospho); M17(Oxidation)	S(7): 100.0	NA	NA	NA	NA	NA	NA	NA	21.756	0	1
347830849	TMTSNVITR	M2(Oxidation); T3(Phospho)	TMTSNVITR_M2(Oxidation); T3(Phospho)	T(1): 0.0; T(3): 99.7; S(4): 0.3; T(8): 0.0	22.0756	22.4933	21.0611	22.6511	NA	21.6268	NA	21.7	4	2
347830849	TMTSNVITR	T3(Phospho)	TMTSNVITR_T3(Phospho)	T(1): 0.0; T(3): 99.6; S(4): 0.4; T(8): 0.0	21.725	21.8709	NA	22.2383	NA	NA	NA	NA	3	0
347830878	AGELYDAFAAGSDDEDDEYRDGGDEREK	S12(Phospho)	AGELYDAFAAGSDDEDDEYRDGGDEREK_S12(Phospho)	Y(5): 0.0; S(12): 100.0; Y(19): 0.0	NA	NA	NA	NA	NA	22.3656	23.1291	22.8325	0	3
347830879	GHSQSDDEGEGPDTNRK	S5(Phospho)	GHSQSDDEGEGPDTNRK_S5(Phospho)	S(3): 50.0; S(5): 50.0; T(14): 0.0	NA	NA	NA	NA	NA	NA	19.5802	NA	0	1
347830903	EAEEDIQMPDVRPSSQEPQAK	M8(Oxidation); S15(Phospho)	EAEEDIQMPDVRPSSQEPQAK_M8(Oxidation); S15(Phospho)	S(14): 7.4; S(15): 92.6	23.176	23.9505	NA	24.934	25.1202	25.7888	25.995	25.8361	3	4
347830903	EAEEDIQMPDVRPSSQEPQAK	S14(Phospho)	EAEEDIQMPDVRPSSQEPQAK_S14(Phospho)	S(14): 50.0; S(15): 50.0	25.051	NA	NA	25.1681	NA	NA	24.3929	NA	2	1
347830924	SPAGSSSPIPTHK	S7(Phospho)	SPAGSSSPIPTHK_S7(Phospho)	S(1): 0.0; S(5): 0.0; S(6): 5.3; S(7): 94.7; T(11): 0.0	19.9041	NA	NA	20.9965	19.8596	20.9773	NA	21.188	2	3
347831023	DFSEDDFDAR	S3(Phospho)	DFSEDDFDAR_S3(Phospho)	S(3): 100.0	NA	NA	NA	NA	NA	NA	NA	20.0967	0	1
347831038	GPVPIFEGDMVLEASETPK	M10(Oxidation); T17(Phospho)	GPVPIFEGDMVLEASETPK_M10(Oxidation); T17(Phospho)	S(15): 0.0; T(17): 100.0	NA	NA	NA	NA	NA	21.0061	21.7098	NA	0	2
347831038	TFENLRGPVPIFEGDMVLEASETPK	M16(Oxidation); T23(Phospho)	TFENLRGPVPIFEGDMVLEASETPK_M16(Oxidation); T23(Phospho)	T(1): 0.0; S(21): 0.0; T(23): 100.0	NA	19.9506	NA	NA	21.8732	22.5884	22.9388	22.3776	1	4
347831060	EAEFLLSPPDVR	S7(Phospho)	EAEFLLSPPDVR_S7(Phospho)	S(7): 100.0	NA	NA	NA	NA	NA	NA	18.1868	NA	0	1
347831060	VVTFTPKPEK	T5(Phospho)	VVTFTPKPEK_T5(Phospho)	T(3): 0.0; T(5): 100.0	NA	NA	NA	21.3692	NA	NA	NA	NA	1	0
347831060	VVTPAGGFSR	T3(Phospho)	VVTPAGGFSR_T3(Phospho)	T(3): 100.0; S(9): 0.0	23.0926	22.3232	NA	22.9716	23.7028	23.8829	23.574	23.9745	3	4
347831060	VVTPAGGFSRT	T3(Phospho)	VVTPAGGFSRT_T3(Phospho)	T(3): 100.0; S(9): 0.0; T(11): 0.0	NA	NA	NA	20.529	21.2587	21.4207	21.6007	NA	1	3
347831127	VTMDSPPPAHDELDTAE	M3(Oxidation); S5(Phospho)	VTMDSPPPAHDELDTAE_M3(Oxidation); S5(Phospho)	T(2): 0.0; S(5): 100.0; T(15): 0.0	25.0146	25.5725	24.0912	NA	26.4098	26.9968	27.5517	27.3985	3	4
347831127	VTMDSPPPAHDELDTAE	S5(Phospho)	VTMDSPPPAHDELDTAE_S5(Phospho)	T(2): 0.0; S(5): 100.0; T(15): 0.0	NA	26.1281	24.5164	26.1223	NA	NA	NA	NA	3	0
347831132	VAEEEDADENEQPEEPEDSEEREIK	S19(Phospho)	VAEEEDADENEQPEEPEDSEEREIK_S19(Phospho)	S(19): 100.0	NA	NA	NA	NA	NA	NA	NA	21.476	0	1
347831168	ESSYLHRETSIDEADK	S3(Phospho)	ESSYLHRETSIDEADK_S3(Phospho)	S(2): 0.1; S(3): 5.2; Y(4): 5.2; T(9): 44.8; S(10): 44.8	NA	NA	NA	NA	NA	NA	23.8217	NA	0	1
347831168	KNDGNTQQAGDGSVSPPVVQGGIPING	S15(Phospho)	KNDGNTQQAGDGSVSPPVVQGGIPING_S15(Phospho)	T(6): 0.0; S(13): 0.0; S(15): 100.0	NA	NA	NA	NA	NA	NA	23.6858	NA	0	1
347831168	YFDSGDYALSK	S4(Phospho)	YFDSGDYALSK_S4(Phospho)	Y(1): 0.0; S(4): 100.0; Y(7): 0.0; S(10): 0.0	23.601	23.1738	21.565	23.5859	NA	22.0115	NA	22.4021	4	2
347831221	ASPILAPR	S2(Phospho)	ASPILAPR_S2(Phospho)	S(2): 100.0	20.8187	21.3475	NA	20.8946	NA	NA	NA	21.2117	3	1
347831281	ASTAGPVPARPPPK	T3(Phospho)	ASTAGPVPARPPPK_T3(Phospho)	S(2): 0.4; T(3): 99.6	24.2047	24.4621	23.2762	17.3376	NA	23.4858	NA	NA	4	1
347831364	LEVASEDEEEDDGTVEGINVK	S5(Phospho)	LEVASEDEEEDDGTVEGINVK_S5(Phospho)	S(5): 100.0; T(14): 0.0	NA	NA	NA	NA	NA	NA	22.8074	21.9889	0	2
347831387	NELPPLEEGIEQIYTPPTTPTGTGNHEDRK	T15(Phospho); T19(Phospho)	NELPPLEEGIEQIYTPPTTPTGTGNHEDRK_T15(Phospho); T19(Phospho)	Y(14): 2.2; T(15): 97.7; T(18): 11.3; T(19): 77.5; T(21): 11.3; T(23): 0.0	NA	NA	NA	NA	NA	23.528	24.5423	NA	0	2
347831388	AREFDVSDNESDAS	S14(Phospho)	AREFDVSDNESDAS_S14(Phospho)	S(7): 0.0; S(11): 0.0; S(14): 100.0	NA	NA	NA	NA	NA	NA	20.5052	NA	0	1
347831397	AAEDSLIDLSEDRPGSLQAGGR	S16(Phospho)	AAEDSLIDLSEDRPGSLQAGGR_S16(Phospho)	S(5): 0.0; S(10): 0.0; S(16): 100.0	NA	21.7535	NA	21.2968	NA	21.433	21.5847	21.5591	2	3
347831397	NKSTDTVGSLPSQK	S3(Phospho)	NKSTDTVGSLPSQK_S3(Phospho)	S(3): 6.7; T(4): 93.3; T(6): 0.0; S(9): 0.0; S(12): 0.0	NA	NA	NA	NA	NA	21.8645	22.1196	21.8235	0	3
347831397	RVSTGDNDRNVVAVR	S3(Phospho)	RVSTGDNDRNVVAVR_S3(Phospho)	S(3): 92.2; T(4): 7.8	NA	NA	NA	NA	NA	20.8179	24.4075	NA	0	2
347831397	SASPANHFGTSPK	S11(Phospho)	SASPANHFGTSPK_S11(Phospho)	S(1): 0.0; S(3): 0.0; T(10): 8.3; S(11): 91.7	22.4774	NA	NA	23.5649	NA	NA	NA	22.9276	2	1
347831397	SASPANHFGTSPK	S3(Phospho); S11(Phospho)	SASPANHFGTSPK_S3(Phospho); S11(Phospho)	S(1): 8.0; S(3): 92.0; T(10): 8.0; S(11): 92.0	NA	21.8597	NA	NA	NA	24.1353	24.6495	24.2117	1	3
347831397	SGSITENLVEAGGIR	S3(Phospho)	SGSITENLVEAGGIR_S3(Phospho)	S(1): 48.3; S(3): 48.3; T(5): 3.4	22.8765	22.2805	NA	NA	NA	NA	21.9148	21.5393	2	2
347831397	SGSITENLVEAGGIRK	S3(Phospho)	SGSITENLVEAGGIRK_S3(Phospho)	S(1): 50.0; S(3): 50.0; T(5): 0.0	NA	22.4435	20.8739	21.8667	22.5627	22.4226	22.9714	22.6493	3	4
347831397	TDSIPHRGSIAEESGFEPYHDVPGPHGGEGEGLLR	S9(Phospho)	TDSIPHRGSIAEESGFEPYHDVPGPHGGEGEGLLR_S9(Phospho)	T(1): 0.4; S(3): 0.4; S(9): 99.2; S(14): 0.0; Y(19): 0.0	NA	21.5443	NA	NA	NA	22.3828	22.293	NA	1	2
347831397	VSTGDNDRNVVAVR	S2(Phospho)	VSTGDNDRNVVAVR_S2(Phospho)	S(2): 50.0; T(3): 50.0	NA	NA	NA	NA	NA	21.8791	NA	NA	0	1
347831419	RNSGGEALPSSAETWKPNLDR	S3(Phospho)	RNSGGEALPSSAETWKPNLDR_S3(Phospho)	S(3): 100.0; S(10): 0.0; S(11): 0.0; T(14): 0.0	NA	NA	NA	NA	25.3868	25.131	25.4331	25.8494	0	4
347831438	NASPAPAANPYATPQPQADPYAQDSNK	S3(Phospho)	NASPAPAANPYATPQPQADPYAQDSNK_S3(Phospho)	S(3): 100.0; Y(11): 0.0; T(13): 0.0; Y(21): 0.0; S(25): 0.0	NA	NA	NA	NA	22.62	23.3745	23.9179	23.4564	0	4
347831438	SNSNDTTTTEDNKNELFGGAK	S1(Phospho)	SNSNDTTTTEDNKNELFGGAK_S1(Phospho)	S(1): 99.7; S(3): 0.3; T(6): 0.0; T(7): 0.0; T(8): 0.0; T(9): 0.0	23.1495	22.4848	NA	23.713	22.947	23.7456	24.2741	23.6154	3	4
347831438	YQFEADSEDDEMENEIDSNLDALGHAAGR	S7(Phospho); M12(Oxidation)	YQFEADSEDDEMENEIDSNLDALGHAAGR_S7(Phospho); M12(Oxidation)	Y(1): 0.0; S(7): 100.0; S(18): 0.0	NA	NA	NA	NA	21.9953	23.2682	23.0793	23.1139	0	4
347831458	ERRPSTGAPISELQGPVGPAGVTRPK	S5(Phospho)	ERRPSTGAPISELQGPVGPAGVTRPK_S5(Phospho)	S(5): 92.2; T(6): 7.8; S(11): 0.0; T(23): 0.0	26.0849	26.8901	NA	NA	27.9226	27.5221	28.0481	27.8949	2	4
347831458	RPSTGAPISELQGPVGPAGVTRPK	S3(Phospho)	RPSTGAPISELQGPVGPAGVTRPK_S3(Phospho)	S(3): 50.0; T(4): 50.0; S(9): 0.0; T(21): 0.0	25.4934	25.7522	NA	NA	26.7881	26.6345	27.1343	27.0745	2	4
347831458	RTFTGFGAGEIK	T4(Phospho)	RTFTGFGAGEIK_T4(Phospho)	T(2): 4.9; T(4): 95.1	25.5339	NA	23.9742	24.1705	26.4694	27.2949	27.1091	27.6488	3	4
347831458	TFTGFGAGEIK	T3(Phospho)	TFTGFGAGEIK_T3(Phospho)	T(1): 0.0; T(3): 100.0	25.9799	26.4681	NA	25.9534	26.9954	27.606	27.591	27.5701	3	4
347831461	SSHGGYSPVGERPGTAESFK	S7(Phospho)	SSHGGYSPVGERPGTAESFK_S7(Phospho)	S(1): 0.0; S(2): 0.0; Y(6): 0.1; S(7): 99.9; T(15): 0.0; S(18): 0.0	NA	NA	NA	NA	NA	22.4503	NA	NA	0	1
347831475	VDSSPVSSSPLR	S4(Phospho)	VDSSPVSSSPLR_S4(Phospho)	S(3): 8.6; S(4): 91.1; S(7): 0.1; S(8): 0.1; S(9): 0.0	NA	21.3643	NA	21.4179	NA	NA	NA	NA	2	0
347831475	VRVDSSPVSSSPLR	S6(Phospho)	VRVDSSPVSSSPLR_S6(Phospho)	S(5): 7.2; S(6): 92.2; S(9): 0.6; S(10): 0.1; S(11): 0.0	22.7424	23.0074	NA	22.7847	NA	NA	21.7648	21.2762	3	2
347831507	AQKPADDGPRAVSPAATGSPAPGSDEPPK	S13(Phospho)	AQKPADDGPRAVSPAATGSPAPGSDEPPK_S13(Phospho)	S(13): 100.0; T(17): 0.0; S(19): 0.0; S(24): 0.0	NA	NA	NA	NA	NA	NA	22.2752	19.3428	0	2
347831507	AVSPAATGSPAPGSDEPPK	S3(Phospho)	AVSPAATGSPAPGSDEPPK_S3(Phospho)	S(3): 100.0; T(7): 0.0; S(9): 0.0; S(14): 0.0	NA	24.7284	23.1032	NA	25.8866	26.6425	26.661	26.6718	2	4
347831507	SPTPEPEEEPERESSPVR	T3(Phospho)	SPTPEPEEEPERESSPVR_T3(Phospho)	S(1): 6.3; T(3): 93.7; S(14): 0.0; S(15): 0.0	NA	21.6754	NA	NA	23.5947	24.9975	25.8621	24.9419	1	4
347831507	SPTPEPEEEPERESSPVR	S1(Phospho); S15(Phospho)	SPTPEPEEEPERESSPVR_S1(Phospho); S15(Phospho)	S(1): 7.5; T(3): 92.5; S(14): 0.7; S(15): 99.3	NA	NA	NA	NA	23.3067	25.3105	26.0658	25.3619	0	4
347831507	SSNDSGADSGSAPDVVK	S5(Phospho)	SSNDSGADSGSAPDVVK_S5(Phospho)	S(1): 0.1; S(2): 0.1; S(5): 99.6; S(9): 0.0; S(11): 0.1	NA	NA	NA	NA	NA	NA	19.5457	NA	0	1
347831507	SWAPVATNPTGQSATGSIDQQK	S17(Phospho)	SWAPVATNPTGQSATGSIDQQK_S17(Phospho)	S(1): 0.0; T(7): 0.0; T(10): 0.0; S(13): 0.0; T(15): 0.0; S(17): 100.0	NA	NA	20.4667	NA	NA	NA	21.6467	NA	1	1
347831507	SWAPVATNPTGQSATGSIDQQK	S13(Phospho); S17(Phospho)	SWAPVATNPTGQSATGSIDQQK_S13(Phospho); S17(Phospho)	S(1): 0.0; T(7): 0.0; T(10): 0.0; S(13): 0.7; T(15): 99.3; S(17): 99.9	NA	NA	NA	NA	NA	NA	NA	20.9346	0	1
347831507	TGEAEVEQEVPDSPAGGINAIR	S13(Phospho)	TGEAEVEQEVPDSPAGGINAIR_S13(Phospho)	T(1): 0.0; S(13): 100.0	21.5086	NA	NA	NA	NA	22.2517	23.0344	22.7265	1	3
347831507	TGEAEVEQEVPDSPAGGINAIRDR	S13(Phospho)	TGEAEVEQEVPDSPAGGINAIRDR_S13(Phospho)	T(1): 0.0; S(13): 100.0	23.2192	22.9845	NA	NA	NA	25.2144	25.6733	25.3819	2	3
347831507	TGEAEVEQEVPDSPAGGINAIRDR	T1(Phospho); S13(Phospho)	TGEAEVEQEVPDSPAGGINAIRDR_T1(Phospho); S13(Phospho)	T(1): 100.0; S(13): 100.0	NA	NA	NA	NA	NA	NA	NA	NA	0	0
347831519	RSESPHTQDGLESLINPLGPVYSPGASPLLQK	S13(Phospho)	RSESPHTQDGLESLINPLGPVYSPGASPLLQK_S13(Phospho)	S(2): 11.4; S(4): 11.4; T(7): 11.4; S(13): 65.9; Y(22): 0.0; S(23): 0.0; S(27): 0.0	NA	NA	NA	NA	NA	NA	17.5694	NA	0	1
347831519	RSSYGSNPLGR	S3(Phospho)	RSSYGSNPLGR_S3(Phospho)	S(2): 0.9; S(3): 82.7; Y(4): 8.2; S(6): 8.2	NA	NA	NA	NA	NA	NA	20.7192	20.512	0	2
347831538	SQAPNPISRMSSK	S8(Phospho); M10(Oxidation); S11(Phospho)	SQAPNPISRMSSK_S8(Phospho); M10(Oxidation); S11(Phospho)	S(1): 3.9; S(8): 96.1; S(11): 93.7; S(12): 6.3	NA	NA	NA	NA	NA	25.8931	NA	NA	0	1
347831543	NPSSSGTAAVASPTGYDLIWRDEK	S12(Phospho)	NPSSSGTAAVASPTGYDLIWRDEK_S12(Phospho)	S(3): 0.0; S(4): 0.0; S(5): 0.0; T(7): 0.0; S(12): 91.0; T(14): 8.9; Y(16): 0.1	NA	NA	NA	NA	NA	20.9205	NA	21.8267	0	2
347831547	NQSPNRFDEQEQK	S3(Phospho)	NQSPNRFDEQEQK_S3(Phospho)	S(3): 100.0	NA	19.8808	NA	NA	NA	NA	NA	NA	1	0
347831594	DSAVSTPGPATPR	T6(Phospho)	DSAVSTPGPATPR_T6(Phospho)	S(2): 0.0; S(5): 0.0; T(6): 7.9; T(11): 92.1	NA	NA	NA	NA	NA	20.8009	NA	NA	0	1
347831594	RQSVTDRQQAGQEPTQDDIYAK	S3(Phospho)	RQSVTDRQQAGQEPTQDDIYAK_S3(Phospho)	S(3): 99.5; T(5): 0.5; T(15): 0.0; Y(20): 0.0	NA	21.2581	NA	21.8596	NA	NA	23.7451	23.5967	2	2
347831648	RSSSSSPTLDPETTK	S4(Phospho)	RSSSSSPTLDPETTK_S4(Phospho)	S(2): 0.0; S(3): 0.0; S(4): 99.7; S(5): 0.3; S(6): 0.0; T(8): 0.0; T(13): 0.0; T(14): 0.0	25.7393	26.4155	25.2261	26.5257	23.1417	24.1301	24.5347	NA	4	3
347831648	SSSSSPTLDPETTK	S5(Phospho)	SSSSSPTLDPETTK_S5(Phospho)	S(1): 0.0; S(2): 0.0; S(3): 0.0; S(4): 5.7; S(5): 94.2; T(7): 0.0; T(12): 0.0; T(13): 0.0	22.1303	21.9518	NA	NA	NA	NA	NA	NA	2	0
347831654	DRTGMMTPGDFASLQEGR	M5(Oxidation); M6(Oxidation); T7(Phospho)	DRTGMMTPGDFASLQEGR_M5(Oxidation); M6(Oxidation); T7(Phospho)	T(3): 0.3; T(7): 99.7; S(13): 0.0	NA	NA	NA	NA	NA	22.6136	23.3337	NA	0	2
347831654	ISRPFSVPGSPR	S6(Phospho)	ISRPFSVPGSPR_S6(Phospho)	S(2): 0.0; S(6): 99.9; S(10): 0.1	24.9418	NA	NA	NA	24.8507	24.5146	25.1709	24.8741	1	4
347831654	ISRPFSVPGSPR	S6(Phospho); S10(Phospho)	ISRPFSVPGSPR_S6(Phospho); S10(Phospho)	S(2): 0.0; S(6): 100.0; S(10): 100.0	NA	NA	NA	NA	23.9481	25.1883	25.946	25.7486	0	4
347831654	ISRPFSVPGSPRDR	S6(Phospho); S10(Phospho)	ISRPFSVPGSPRDR_S6(Phospho); S10(Phospho)	S(2): 0.7; S(6): 99.3; S(10): 100.0	NA	NA	NA	NA	NA	NA	26.5233	26.3322	0	2
347831654	ISRPFSVPGSPRDR	S10(Phospho)	ISRPFSVPGSPRDR_S10(Phospho)	S(2): 0.0; S(6): 0.0; S(10): 100.0	NA	NA	NA	NA	NA	23.7617	NA	NA	0	1
347831654	TGMMTPGDFASLQEGR	M3(Oxidation); M4(Oxidation); T5(Phospho)	TGMMTPGDFASLQEGR_M3(Oxidation); M4(Oxidation); T5(Phospho)	T(1): 0.0; T(5): 100.0; S(11): 0.0	NA	23.2262	20.2708	NA	24.6294	25.2125	25.2961	25.2828	2	4
347831654	TGMMTPGDFASLQEGR	M3(Oxidation); T5(Phospho)	TGMMTPGDFASLQEGR_M3(Oxidation); T5(Phospho)	T(1): 0.0; T(5): 100.0; S(11): 0.0	21.585	22.8659	NA	NA	21.5489	NA	22.297	NA	2	2
347831654	TGMMTPGDFASLQEGR	T5(Phospho)	TGMMTPGDFASLQEGR_T5(Phospho)	T(1): 0.0; T(5): 100.0; S(11): 0.0	NA	22.2795	NA	NA	NA	NA	NA	NA	1	0
347831677	SNSDLDMQPNTQER	S1(Phospho)	SNSDLDMQPNTQER_S1(Phospho)	S(1): 50.0; S(3): 50.0; T(11): 0.0	NA	NA	NA	20.8077	NA	NA	NA	NA	1	0
347831677	SNSDLDMQPNTQER	S1(Phospho); M7(Oxidation)	SNSDLDMQPNTQER_S1(Phospho); M7(Oxidation)	S(1): 50.0; S(3): 50.0; T(11): 0.0	NA	NA	NA	NA	NA	NA	NA	20.8953	0	1
347831690	AAQVTPTPEADVPNDTEPK	T7(Phospho)	AAQVTPTPEADVPNDTEPK_T7(Phospho)	T(5): 7.3; T(7): 92.7; T(16): 0.0	20.2594	NA	NA	20.6373	NA	21.2081	21.8863	21.4437	2	3
347831725	AMSESDSIVTPTTPTAR	S3(Phospho)	AMSESDSIVTPTTPTAR_S3(Phospho)	S(3): 99.9; S(5): 0.1; S(7): 0.0; T(10): 0.0; T(12): 0.0; T(13): 0.0; T(15): 0.0	21.3581	20.6298	NA	22.0545	NA	NA	NA	NA	3	0
347831725	AMSESDSIVTPTTPTAR	M2(Oxidation); S3(Phospho)	AMSESDSIVTPTTPTAR_M2(Oxidation); S3(Phospho)	S(3): 99.9; S(5): 0.1; S(7): 0.0; T(10): 0.0; T(12): 0.0; T(13): 0.0; T(15): 0.0	21.1068	20.9672	NA	22.3834	NA	NA	NA	NA	3	0
347831736	HSPAPQSMQNISK	S2(Phospho); M8(Oxidation)	HSPAPQSMQNISK_S2(Phospho); M8(Oxidation)	S(2): 100.0; S(7): 0.0; S(12): 0.0	NA	NA	NA	NA	NA	20.3422	22.5845	20.9518	0	3
347831755	MNASPANSVSGR	M1(Oxidation); S4(Phospho)	MNASPANSVSGR_M1(Oxidation); S4(Phospho)	S(4): 89.4; S(8): 10.4; S(10): 0.2	NA	NA	NA	NA	NA	20.8695	NA	NA	0	1
347831755	SFGGPVDENPR	S1(Phospho)	SFGGPVDENPR_S1(Phospho)	S(1): 100.0	NA	22.2731	NA	23.0796	NA	NA	20.9511	19.3449	2	2
347831755	TFSAGNDLDAQTQR	S3(Phospho)	TFSAGNDLDAQTQR_S3(Phospho)	T(1): 0.4; S(3): 99.6; T(12): 0.0	20.5558	20.8878	NA	20.5521	NA	NA	NA	NA	3	0
347831758	ASVGSSPTILPVVPK	S6(Phospho)	ASVGSSPTILPVVPK_S6(Phospho)	S(2): 0.0; S(5): 48.2; S(6): 48.2; T(8): 3.5	NA	NA	NA	NA	NA	NA	20.927	NA	0	1
347831758	VVASPKPVR	S4(Phospho)	VVASPKPVR_S4(Phospho)	S(4): 100.0	21.2432	20.8669	NA	21.379	19.6562	20.4398	21.6933	20.8417	3	4
347831774	VVTEDGSGQVSYGSDAEK	T3(Phospho)	VVTEDGSGQVSYGSDAEK_T3(Phospho)	T(3): 100.0; S(7): 0.0; S(11): 0.0; Y(12): 0.0; S(14): 0.0	NA	NA	NA	20.6259	NA	NA	NA	NA	1	0
347831780	ARDVLGGGSVSEADLER	S9(Phospho)	ARDVLGGGSVSEADLER_S9(Phospho)	S(9): 99.0; S(11): 1.0	NA	NA	19.4116	21.2231	NA	NA	NA	NA	2	0
347831787	AGSPAAGVGGQGGR	S3(Phospho)	AGSPAAGVGGQGGR_S3(Phospho)	S(3): 100.0	23.9741	23.6848	22.549	23.3867	23.7433	24.4559	24.9099	24.4892	4	4
347831787	GNSRAGSPAAGVGGQGGR	S3(Phospho); S7(Phospho)	GNSRAGSPAAGVGGQGGR_S3(Phospho); S7(Phospho)	S(3): 100.0; S(7): 100.0	NA	NA	NA	NA	NA	NA	22.4162	22.0916	0	2
347831787	KGNSRAGSPAAGVGGQGGR	S4(Phospho); S8(Phospho)	KGNSRAGSPAAGVGGQGGR_S4(Phospho); S8(Phospho)	S(4): 100.0; S(8): 100.0	NA	NA	NA	NA	NA	NA	24.4417	21.8477	0	2
347831789	DVPEGIRTPK	T8(Phospho)	DVPEGIRTPK_T8(Phospho)	T(8): 100.0	NA	NA	NA	NA	NA	22.595	22.1173	NA	0	2
347831805	GRGDYAVVDEDEGELLGEDSDEEV	S20(Phospho)	GRGDYAVVDEDEGELLGEDSDEEV_S20(Phospho)	Y(5): 0.0; S(20): 100.0	NA	NA	NA	NA	NA	21.2452	21.452	22.5764	0	3
347831872	DADPIPLTKVDSAVQGLSSSPTEEK	S12(Phospho)	DADPIPLTKVDSAVQGLSSSPTEEK_S12(Phospho)	T(8): 91.1; S(12): 8.9; S(18): 0.0; S(19): 0.0; S(20): 0.0; T(22): 0.0	NA	NA	NA	NA	NA	NA	23.8077	20.2491	0	2
347831872	DADPIPLTKVDSAVQGLSSSPTEEK	S12(Phospho); S20(Phospho)	DADPIPLTKVDSAVQGLSSSPTEEK_S12(Phospho); S20(Phospho)	T(8): 0.0; S(12): 100.0; S(18): 0.0; S(19): 0.5; S(20): 99.5; T(22): 0.0	NA	NA	NA	NA	NA	NA	21.9784	NA	0	1
347831872	DADPIPLTKVDSAVQGLSSSPTEEKK	S12(Phospho)	DADPIPLTKVDSAVQGLSSSPTEEKK_S12(Phospho)	T(8): 89.6; S(12): 10.4; S(18): 0.0; S(19): 0.0; S(20): 0.0; T(22): 0.0	NA	NA	NA	NA	NA	NA	21.1061	NA	0	1
347831872	KADDELETPVLAGFEWDK	T8(Phospho)	KADDELETPVLAGFEWDK_T8(Phospho)	T(8): 100.0	NA	NA	NA	NA	NA	20.2586	20.4208	21.1141	0	3
347831872	KADDELETPVLAGFEWDKDESWTR	T8(Phospho)	KADDELETPVLAGFEWDKDESWTR_T8(Phospho)	T(8): 100.0; S(21): 0.0; T(23): 0.0	NA	NA	NA	NA	NA	NA	NA	NA	0	0
347831872	RTSSSAPGVWNINDLEK	S3(Phospho)	RTSSSAPGVWNINDLEK_S3(Phospho)	T(2): 0.3; S(3): 94.1; S(4): 5.2; S(5): 0.3	24.1164	24.2379	21.6517	22.3158	27.2734	26.6775	27.1178	27.3519	4	4
347831872	RTSSSAPGVWNINDLEK	S3(Phospho); S4(Phospho)	RTSSSAPGVWNINDLEK_S3(Phospho); S4(Phospho)	T(2): 10.2; S(3): 89.8; S(4): 89.8; S(5): 10.2	NA	NA	NA	NA	NA	NA	20.7258	20.2063	0	2
347831872	TSSSAPGVWNINDLEK	T1(Phospho)	TSSSAPGVWNINDLEK_T1(Phospho)	T(1): 48.3; S(2): 48.3; S(3): 3.2; S(4): 0.2	NA	NA	NA	NA	NA	23.341	23.5832	NA	0	2
347831872	VDSAVQGLSSSPTEEK	S11(Phospho)	VDSAVQGLSSSPTEEK_S11(Phospho)	S(3): 0.0; S(9): 0.0; S(10): 0.0; S(11): 100.0; T(13): 0.0	24.159	24.9423	22.3037	24.3155	28.578	28.1814	28.7247	28.5179	4	4
347831872	VDSAVQGLSSSPTEEK	S3(Phospho); T13(Phospho)	VDSAVQGLSSSPTEEK_S3(Phospho); T13(Phospho)	S(3): 100.0; S(9): 0.0; S(10): 0.0; S(11): 0.6; T(13): 99.4	NA	NA	NA	NA	25.0084	26.3506	27.2215	26.8452	0	4
347831872	VDSAVQGLSSSPTEEKK	S11(Phospho)	VDSAVQGLSSSPTEEKK_S11(Phospho)	S(3): 0.0; S(9): 0.0; S(10): 0.4; S(11): 93.5; T(13): 6.0	22.0414	23.1246	NA	22.309	27.0086	26.7248	27.2156	27.0678	3	4
347831872	VDSAVQGLSSSPTEEKK	S3(Phospho); S10(Phospho)	VDSAVQGLSSSPTEEKK_S3(Phospho); S10(Phospho)	S(3): 100.0; S(9): 7.5; S(10): 84.2; S(11): 7.5; T(13): 0.7	NA	NA	NA	NA	25.3824	26.5589	27.1444	26.6962	0	4
347831945	QDAGLQPSQDQNVSPRPSFER	S14(Phospho)	QDAGLQPSQDQNVSPRPSFER_S14(Phospho)	S(8): 0.0; S(14): 100.0; S(18): 0.0	NA	NA	NA	NA	NA	22.1005	22.3367	NA	0	2
347831945	RGQSGTGEELGNIPKPSNTTPK	S4(Phospho)	RGQSGTGEELGNIPKPSNTTPK_S4(Phospho)	S(4): 9.0; T(6): 91.0; S(17): 0.0; T(19): 0.0; T(20): 0.0	NA	NA	NA	NA	NA	24.32	NA	NA	0	1
347831945	SPISPIDGHAGR	S4(Phospho)	SPISPIDGHAGR_S4(Phospho)	S(1): 0.0; S(4): 100.0	NA	NA	NA	NA	NA	NA	NA	20.1724	0	1
347831945	TVKSEEPPEYK	S4(Phospho)	TVKSEEPPEYK_S4(Phospho)	T(1): 0.1; S(4): 99.9; Y(10): 0.0	NA	NA	NA	NA	20.732	21.6605	22.5586	21.8302	0	4
347831952	DALSSGEQDK	S4(Phospho)	DALSSGEQDK_S4(Phospho)	S(4): 95.2; S(5): 4.8	21.3346	21.2957	20.3557	NA	NA	NA	NA	NA	3	0
347831952	DALSSGEQDKK	S4(Phospho)	DALSSGEQDKK_S4(Phospho)	S(4): 94.1; S(5): 5.9	NA	NA	NA	NA	NA	NA	19.76	NA	0	1
347831952	DSGNMTAGDADDDRSLTDSPEVGPTK	S19(Phospho)	DSGNMTAGDADDDRSLTDSPEVGPTK_S19(Phospho)	S(2): 0.0; T(6): 0.0; S(15): 0.0; T(17): 0.9; S(19): 99.1; T(25): 0.0	23.8712	22.9283	22.708	23.8241	20.7829	22.6063	24.7124	23.679	4	4
347831952	DSGNMTAGDADDDRSLTDSPEVGPTK	M5(Oxidation); S15(Phospho)	DSGNMTAGDADDDRSLTDSPEVGPTK_M5(Oxidation); S15(Phospho)	S(2): 0.0; T(6): 0.0; S(15): 89.3; T(17): 10.5; S(19): 0.2; T(25): 0.0	23.187	22.81	22.7558	23.5215	25.672	27.0013	27.3059	27.2679	4	4
347831952	DSGNMTAGDADDDRSLTDSPEVGPTK	M5(Oxidation); S15(Phospho); S19(Phospho)	DSGNMTAGDADDDRSLTDSPEVGPTK_M5(Oxidation); S15(Phospho); S19(Phospho)	S(2): 0.0; T(6): 0.0; S(15): 89.1; T(17): 12.3; S(19): 98.6; T(25): 0.0	NA	NA	NA	NA	NA	24.8941	26.2373	26.1315	0	3
347831952	DSGNMTAGDADDDRSLTDSPEVGPTK	S15(Phospho); S19(Phospho)	DSGNMTAGDADDDRSLTDSPEVGPTK_S15(Phospho); S19(Phospho)	S(2): 0.0; T(6): 0.0; S(15): 10.0; T(17): 90.1; S(19): 99.9; T(25): 0.0	NA	NA	NA	NA	NA	NA	23.4895	22.3819	0	2
347831952	EIIGAEGAGTTSSTDEK	S12(Phospho)	EIIGAEGAGTTSSTDEK_S12(Phospho)	T(10): 0.0; T(11): 0.3; S(12): 94.8; S(13): 4.9; T(14): 0.0	22.9819	NA	21.9262	23.8202	23.9979	24.8774	25.3122	25.0729	3	4
347831952	EIIGAEGAGTTSSTDEK	S12(Phospho); S13(Phospho)	EIIGAEGAGTTSSTDEK_S12(Phospho); S13(Phospho)	T(10): 0.1; T(11): 0.6; S(12): 94.8; S(13): 94.8; T(14): 9.8	NA	NA	NA	NA	NA	NA	19.516	NA	0	1
347831952	QETVKPVANDSDDDNDAENNRK	S11(Phospho)	QETVKPVANDSDDDNDAENNRK_S11(Phospho)	T(3): 0.0; S(11): 100.0	NA	20.376	21.2927	21.5923	NA	NA	24.2032	23.6051	3	2
347831952	SLTDSPEVGPTK	S5(Phospho)	SLTDSPEVGPTK_S5(Phospho)	S(1): 0.0; T(3): 0.0; S(5): 100.0; T(11): 0.0	22.4905	22.6242	NA	22.4845	22.5256	23.5389	23.9756	23.6975	3	4
347831952	TEPKQETVKPVANDSDDDNDAENNRK	S15(Phospho)	TEPKQETVKPVANDSDDDNDAENNRK_S15(Phospho)	T(1): 0.0; T(7): 0.0; S(15): 100.0	NA	NA	NA	NA	NA	NA	20.1178	20.2615	0	2
347832071	ATGGILLTASHNAGGPK	S10(Phospho)	ATGGILLTASHNAGGPK_S10(Phospho)	T(2): 0.0; T(8): 0.0; S(10): 100.0	27.7107	28.2751	26.7085	26.8352	22.6394	23.2406	23.7598	23.888	4	4
347832071	KATGGILLTASHNAGGPK	S11(Phospho)	KATGGILLTASHNAGGPK_S11(Phospho)	T(3): 0.0; T(9): 0.1; S(11): 99.9	20.9777	21.5336	NA	NA	NA	NA	NA	NA	2	0
347832071	TVSDAGDFSYTDLDGSVSPNQGLYVK	T1(Phospho)	TVSDAGDFSYTDLDGSVSPNQGLYVK_T1(Phospho)	T(1): 49.9; S(3): 49.9; S(9): 0.1; Y(10): 0.0; T(11): 0.0; S(16): 0.0; S(18): 0.0; Y(24): 0.0	NA	NA	NA	NA	NA	NA	20.8034	NA	0	1
347832092	SSNMSLEESPR	S5(Phospho)	SSNMSLEESPR_S5(Phospho)	S(1): 0.0; S(2): 0.0; S(5): 100.0; S(9): 0.0	NA	NA	NA	20.6036	NA	NA	NA	NA	1	0
347832092	SSNMSLEESPR	M4(Oxidation); S5(Phospho)	SSNMSLEESPR_M4(Oxidation); S5(Phospho)	S(1): 0.0; S(2): 0.0; S(5): 100.0; S(9): 0.0	NA	NA	NA	NA	NA	NA	21.1612	20.2662	0	2
347832092	SSNMSLEESPR	S2(Phospho); M4(Oxidation); S5(Phospho)	SSNMSLEESPR_S2(Phospho); M4(Oxidation); S5(Phospho)	S(1): 50.0; S(2): 50.0; S(5): 99.8; S(9): 0.1	NA	NA	NA	NA	NA	NA	21.4572	NA	0	1
347832094	RLSNLPTISK	S3(Phospho)	RLSNLPTISK_S3(Phospho)	S(3): 100.0; T(7): 0.0; S(9): 0.0	21.6698	22.5513	NA	NA	NA	NA	20.1646	NA	2	1
347832108	KTSTAPGFNHSLVVPGDDDDSGPIEVPASR	T2(Phospho)	KTSTAPGFNHSLVVPGDDDDSGPIEVPASR_T2(Phospho)	T(2): 90.0; S(3): 9.0; T(4): 0.9; S(11): 0.0; S(21): 0.0; S(29): 0.0	24.3191	24.572	22.331	NA	25.2632	25.3427	25.7861	25.3685	3	4
347832194	ISIDSDSK	S5(Phospho)	ISIDSDSK_S5(Phospho)	S(2): 0.0; S(5): 50.0; S(7): 50.0	25.2413	25.4523	NA	25.8232	NA	NA	NA	NA	3	0
347832194	SERISIDSDSK	S5(Phospho)	SERISIDSDSK_S5(Phospho)	S(1): 0.0; S(5): 100.0; S(8): 0.0; S(10): 0.0	28.0529	28.3701	27.0805	28.0273	NA	NA	NA	NA	4	0
347832206	ADITDQHDQNSPTALDEHAVGNGNPIAGSDAR	N-Term(Acetyl); T13(Phospho)	ADITDQHDQNSPTALDEHAVGNGNPIAGSDAR_N-Term(Acetyl); T13(Phospho)	T(4): 0.0; S(11): 10.1; T(13): 89.9; S(29): 0.0	NA	NA	NA	21.1063	NA	NA	23.2815	21.871	1	2
347832221	AHASSNPGPPPPPRPAK	S5(Phospho)	AHASSNPGPPPPPRPAK_S5(Phospho)	S(4): 50.0; S(5): 50.0	22.4963	22.2933	NA	NA	23.0325	24.0419	24.5314	24.1152	2	4
347832302	AAAEEDDEESDEEITETESTR	S10(Phospho)	AAAEEDDEESDEEITETESTR_S10(Phospho)	S(10): 100.0; T(15): 0.0; T(17): 0.0; S(19): 0.0; T(20): 0.0	NA	NA	NA	NA	NA	23.0687	24.0793	23.739	0	3
347832333	VLAIDLLNPSPAAEAR	S10(Phospho)	VLAIDLLNPSPAAEAR_S10(Phospho)	S(10): 100.0	NA	NA	NA	NA	NA	NA	19.097	NA	0	1
347832334	GIIPEKPPSPTPLIEEAILEGR	S9(Phospho)	GIIPEKPPSPTPLIEEAILEGR_S9(Phospho)	S(9): 99.5; T(11): 0.5	24.6755	24.4859	23.8121	24.0179	24.5442	25.0142	24.8171	24.9886	4	4
347832334	LPNVESDDDDDW	S6(Phospho)	LPNVESDDDDDW_S6(Phospho)	S(6): 100.0	NA	NA	NA	NA	NA	NA	21.8144	21.8083	0	2
347832342	SRSLSPPIR	S3(Phospho); S5(Phospho)	SRSLSPPIR_S3(Phospho); S5(Phospho)	S(1): 0.0; S(3): 100.0; S(5): 100.0	NA	NA	NA	NA	NA	21.7341	NA	NA	0	1
347832366	RSMSTPNIR	M3(Oxidation); S4(Phospho)	RSMSTPNIR_M3(Oxidation); S4(Phospho)	S(2): 0.0; S(4): 92.7; T(5): 7.3	NA	NA	NA	NA	NA	NA	23.3702	NA	0	1
347832366	SHSPLHGQGPSPSTR	S3(Phospho)	SHSPLHGQGPSPSTR_S3(Phospho)	S(1): 0.0; S(3): 100.0; S(11): 0.0; S(13): 0.0; T(14): 0.0	22.1272	NA	NA	22.8799	22.7678	23.7634	24.1076	23.6023	2	4
347832396	GGAANIGSPGLPATK	S8(Phospho)	GGAANIGSPGLPATK_S8(Phospho)	S(8): 100.0; T(14): 0.0	NA	22.4227	NA	23.7767	24.5823	25.2373	25.6325	25.1	2	4
347832408	KVTSTDEQEETEK	S4(Phospho)	KVTSTDEQEETEK_S4(Phospho)	T(3): 0.3; S(4): 49.8; T(5): 49.8; T(11): 0.0	NA	NA	NA	NA	NA	18.6545	20.5472	NA	0	2
347832416	RASLAASQGPK	S3(Phospho)	RASLAASQGPK_S3(Phospho)	S(3): 50.0; S(7): 50.0	NA	NA	NA	NA	NA	NA	22.6119	NA	0	1
347832416	SLSGSTGGLPGLK	S3(Phospho)	SLSGSTGGLPGLK_S3(Phospho)	S(1): 0.6; S(3): 99.4; S(5): 0.0; T(6): 0.0	NA	NA	NA	NA	NA	20.1639	20.8872	20.0871	0	3
347832416	SLSGSTGGLPGLKEEDDEDRVDAR	S5(Phospho)	SLSGSTGGLPGLKEEDDEDRVDAR_S5(Phospho)	S(1): 1.0; S(3): 8.8; S(5): 81.4; T(6): 8.8	24.5894	24.4269	23.0285	24.2002	25.3511	25.8252	26.265	26.1314	4	4
347832416	SLSGSTGGLPGLKEEDDEDRVDAR	S1(Phospho); S5(Phospho)	SLSGSTGGLPGLKEEDDEDRVDAR_S1(Phospho); S5(Phospho)	S(1): 90.4; S(3): 16.5; S(5): 83.5; T(6): 9.6	NA	NA	NA	NA	NA	NA	20.2603	NA	0	1
347832439	MDSPRETDVVYDEK	N-Term(Acetyl); M1(Oxidation); S3(Phospho)	MDSPRETDVVYDEK_N-Term(Acetyl); M1(Oxidation); S3(Phospho)	S(3): 100.0; T(7): 0.0; Y(11): 0.0	NA	22.1061	NA	NA	NA	NA	NA	NA	1	0
347832531	SLDTADEDEEDK	T4(Phospho)	SLDTADEDEEDK_T4(Phospho)	S(1): 0.0; T(4): 100.0	21.8558	22.4805	NA	22.448	NA	NA	NA	NA	3	0
347832570	DFSRIK	S3(Phospho)	DFSRIK_S3(Phospho)	S(3): 100.0	NA	NA	NA	19.2032	NA	NA	NA	NA	1	0
347832661	DTGGDSDEEGGDAMDSFFK	S6(Phospho); M14(Oxidation)	DTGGDSDEEGGDAMDSFFK_S6(Phospho); M14(Oxidation)	T(2): 0.0; S(6): 100.0; S(16): 0.0	NA	NA	NA	NA	NA	23.8539	24.0689	24.1725	0	3
347832661	DTGGDSDEEGGDAMDSFFK	S6(Phospho)	DTGGDSDEEGGDAMDSFFK_S6(Phospho)	T(2): 0.5; S(6): 99.5; S(16): 0.0	NA	NA	NA	NA	NA	NA	20.0226	21.8028	0	2
347832661	DTGGDSDEEGGDAMDSFFKK	S6(Phospho); M14(Oxidation)	DTGGDSDEEGGDAMDSFFKK_S6(Phospho); M14(Oxidation)	T(2): 0.1; S(6): 99.9; S(16): 0.0	NA	NA	NA	NA	NA	22.6567	22.9072	22.8995	0	3
347832692	APPEFTPEASDEEPPTPTLPARPVSQVSVPQPSR	T6(Phospho); S10(Phospho)	APPEFTPEASDEEPPTPTLPARPVSQVSVPQPSR_T6(Phospho); S10(Phospho)	T(6): 100.0; S(10): 100.0; T(16): 0.0; T(18): 0.0; S(25): 0.0; S(28): 0.0; S(33): 0.0	NA	NA	NA	NA	NA	NA	22.5017	21.1673	0	2
347832696	TGPSTPGQEGPSFAPPPLPSGWIAQWDGNSKK	T1(Phospho)	TGPSTPGQEGPSFAPPPLPSGWIAQWDGNSKK_T1(Phospho)	T(1): 98.9; S(4): 1.0; T(5): 0.1; S(12): 0.0; S(20): 0.0; S(30): 0.0	NA	NA	NA	NA	NA	15.7938	21.3319	20.5798	0	3
347832721	TLLGATNPLASAPGTIR	T6(Phospho)	TLLGATNPLASAPGTIR_T6(Phospho)	T(1): 0.0; T(6): 100.0; S(11): 0.0; T(15): 0.0	21.6734	21.1883	NA	NA	NA	NA	20.8253	21.0967	2	2
347832730	SETSSIEADIIRPQTPEDR	N-Term(Acetyl); T15(Phospho)	SETSSIEADIIRPQTPEDR_N-Term(Acetyl); T15(Phospho)	S(1): 0.0; T(3): 0.0; S(4): 0.0; S(5): 0.0; T(15): 100.0	NA	NA	NA	NA	NA	NA	20.5599	NA	0	1
347832781	ADVEKSPDNENSSIHDK	S6(Phospho)	ADVEKSPDNENSSIHDK_S6(Phospho)	S(6): 100.0; S(12): 0.0; S(13): 0.0	NA	NA	NA	NA	NA	20.9205	21.4998	NA	0	2
347832813	DSTSMKASWKDQKSGDSK	S2(Phospho); S4(Phospho)	DSTSMKASWKDQKSGDSK_S2(Phospho); S4(Phospho)	S(2): 89.0; T(3): 11.0; S(4): 11.0; S(8): 89.0; S(14): 0.0; S(17): 0.0	NA	NA	NA	NA	NA	22.4507	NA	NA	0	1
347832932	PATTAETLSLVSR	S9(Phospho)	PATTAETLSLVSR_S9(Phospho)	T(3): 0.0; T(4): 0.0; T(7): 8.8; S(9): 91.1; S(12): 0.0	NA	NA	NA	NA	NA	NA	19.2217	NA	0	1
347833009	TNAPSPPPGSLR	S5(Phospho)	TNAPSPPPGSLR_S5(Phospho)	T(1): 0.0; S(5): 100.0; S(10): 0.0	19.5673	NA	NA	21.2449	NA	NA	NA	NA	2	0
347833024	GPNSETASIHSR	S8(Phospho)	GPNSETASIHSR_S8(Phospho)	S(4): 0.0; T(6): 0.8; S(8): 99.2; S(11): 0.0	20.8511	20.9598	NA	21.2377	18.7847	19.5061	NA	NA	3	2
347833024	YERGPNSETASIHSR	S11(Phospho)	YERGPNSETASIHSR_S11(Phospho)	Y(1): 0.0; S(7): 0.0; T(9): 0.1; S(11): 99.8; S(14): 0.0	NA	22.2641	NA	23.5463	NA	19.3147	23.3216	NA	2	2
347833048	SLLHNYVTTDADVYQFDSPRPGASK	S18(Phospho)	SLLHNYVTTDADVYQFDSPRPGASK_S18(Phospho)	S(1): 0.0; Y(6): 0.0; T(8): 0.0; T(9): 0.0; Y(14): 0.0; S(18): 100.0; S(24): 0.0	NA	NA	NA	22.6882	NA	NA	NA	NA	1	0
347833161	ENVADDSGGSMTGPKNEHDVVVR	S7(Phospho); S10(Phospho); M11(Oxidation)	ENVADDSGGSMTGPKNEHDVVVR_S7(Phospho); S10(Phospho); M11(Oxidation)	S(7): 99.8; S(10): 99.8; T(12): 0.3	NA	NA	NA	NA	NA	23.1623	NA	NA	0	1
347833161	ENVADDSGGSMTGPKNEHDVVVR	S10(Phospho); M11(Oxidation)	ENVADDSGGSMTGPKNEHDVVVR_S10(Phospho); M11(Oxidation)	S(7): 50.0; S(10): 50.0; T(12): 0.1	NA	NA	NA	NA	NA	22.0404	NA	NA	0	1
347833173	DITKPDVIEPLDGESDVEPEADDEGRLK	S15(Phospho)	DITKPDVIEPLDGESDVEPEADDEGRLK_S15(Phospho)	T(3): 0.0; S(15): 100.0	NA	NA	NA	NA	NA	NA	22.1304	NA	0	1
347833173	HVRISPEATSSLESPVAAR	S5(Phospho)	HVRISPEATSSLESPVAAR_S5(Phospho)	S(5): 100.0; T(9): 0.0; S(10): 0.0; S(11): 0.0; S(14): 0.0	NA	NA	NA	NA	NA	NA	22.0733	21.0638	0	2
347833188	EKSPVPVVPPPK	S3(Phospho)	EKSPVPVVPPPK_S3(Phospho)	S(3): 100.0	NA	22.115	NA	22.5147	22.8587	23.6211	24.0858	NA	2	3
347833256	GISPVGASR	S3(Phospho)	GISPVGASR_S3(Phospho)	S(3): 100.0; S(8): 0.0	NA	NA	NA	NA	NA	20.6305	NA	20.5024	0	2
347833260	RTASYLFTLPFGGSTGEVTPPDSTGR	S4(Phospho)	RTASYLFTLPFGGSTGEVTPPDSTGR_S4(Phospho)	T(2): 25.0; S(4): 25.0; Y(5): 25.0; T(8): 25.0; S(14): 0.0; T(15): 0.0; T(19): 0.0; S(23): 0.0; T(24): 0.0	20.96	NA	NA	22.3181	NA	NA	NA	NA	2	0
347833304	EDPTSPIEGGNASAEK	S5(Phospho)	EDPTSPIEGGNASAEK_S5(Phospho)	T(4): 0.5; S(5): 99.5; S(13): 0.0	22.8788	23.192	21.9316	23.3326	25.1063	25.9721	26.6281	26.3809	4	4
347833304	GVLKEDPTSPIEGGNASAEK	S9(Phospho)	GVLKEDPTSPIEGGNASAEK_S9(Phospho)	T(8): 0.5; S(9): 99.5; S(17): 0.0	22.1698	21.9268	21.3619	22.3272	24.3559	24.701	25.288	25.0177	4	4
347833304	HMRADSLNEK	M2(Oxidation); S6(Phospho)	HMRADSLNEK_M2(Oxidation); S6(Phospho)	S(6): 100.0	NA	NA	NA	NA	NA	NA	NA	NA	0	0
347833323	TTHVPSASVSDTADIPTPAYSEKPPVVPSPAASGTSTPR	S29(Phospho)	TTHVPSASVSDTADIPTPAYSEKPPVVPSPAASGTSTPR_S29(Phospho)	T(1): 0.0; T(2): 0.0; S(6): 0.0; S(8): 0.0; S(10): 0.0; T(12): 0.0; T(17): 0.0; Y(20): 0.8; S(21): 0.8; S(29): 84.6; S(33): 3.5; T(35): 3.5; S(36): 3.5; T(37): 3.5	NA	NA	NA	NA	NA	NA	NA	20.6211	0	1
347833323	TTHVPSASVSDTADIPTPAYSEKPPVVPSPAASGTSTPRR	T35(Phospho)	TTHVPSASVSDTADIPTPAYSEKPPVVPSPAASGTSTPRR_T35(Phospho)	T(1): 0.0; T(2): 0.0; S(6): 0.0; S(8): 0.0; S(10): 0.0; T(12): 0.0; T(17): 0.0; Y(20): 0.0; S(21): 0.0; S(29): 0.0; S(33): 25.0; T(35): 25.0; S(36): 25.0; T(37): 25.0	NA	NA	NA	NA	NA	23.1469	NA	22.7747	0	2
347833353	ARDGEDNKSVIIEAR	S9(Phospho)	ARDGEDNKSVIIEAR_S9(Phospho)	S(9): 100.0	23.9381	25.1462	23.0467	24.2989	NA	NA	23.2449	NA	4	1
347833353	DGEDNKSVIIEAR	S7(Phospho)	DGEDNKSVIIEAR_S7(Phospho)	S(7): 100.0	NA	21.6664	NA	NA	NA	NA	NA	NA	1	0
347833388	INVYGSRDPSPAAVPR	S10(Phospho)	INVYGSRDPSPAAVPR_S10(Phospho)	Y(4): 0.0; S(6): 0.0; S(10): 100.0	NA	NA	NA	NA	21.6525	21.0917	22.0142	21.4756	0	4
347833388	INVYGSRDPSPAAVPR	Y4(Phospho); S10(Phospho)	INVYGSRDPSPAAVPR_Y4(Phospho); S10(Phospho)	Y(4): 7.4; S(6): 92.6; S(10): 100.0	NA	NA	NA	NA	NA	23.4817	NA	22.5523	0	2
347833388	LASPRDHEYER	S3(Phospho)	LASPRDHEYER_S3(Phospho)	S(3): 100.0; Y(9): 0.0	NA	NA	NA	NA	NA	NA	20.7185	NA	0	1
347833400	KPETNDKTETAASGGEGQSGGEGGR	S19(Phospho)	KPETNDKTETAASGGEGQSGGEGGR_S19(Phospho)	T(4): 0.0; T(8): 0.0; T(10): 0.0; S(13): 0.0; S(19): 100.0	19.2631	20.7364	18.8898	22.5162	NA	22.8995	23.3434	23.6861	4	3
347833400	KPETNDKTETAASGGEGQSGGEGGR	S13(Phospho); S19(Phospho)	KPETNDKTETAASGGEGQSGGEGGR_S13(Phospho); S19(Phospho)	T(4): 0.0; T(8): 0.0; T(10): 0.0; S(13): 100.0; S(19): 100.0	NA	NA	NA	NA	NA	NA	22.3328	23.0739	0	2
347833400	KVSVQLAR	S3(Phospho)	KVSVQLAR_S3(Phospho)	S(3): 100.0	NA	NA	NA	NA	NA	19.9627	20.8321	NA	0	2
347833400	TETAASGGEGQSGGEGGR	S12(Phospho)	TETAASGGEGQSGGEGGR_S12(Phospho)	T(1): 0.0; T(3): 0.0; S(6): 0.0; S(12): 100.0	NA	NA	NA	21.2244	NA	NA	20.7185	NA	1	1
347833400	TETAASGGEGQSGGEGGR	S6(Phospho); S12(Phospho)	TETAASGGEGQSGGEGGR_S6(Phospho); S12(Phospho)	T(1): 0.0; T(3): 0.0; S(6): 100.0; S(12): 100.0	NA	NA	NA	NA	NA	NA	18.4342	NA	0	1
347833400	VSDAVTDVTAALGNTSISDKPAETTTGEK	S16(Phospho)	VSDAVTDVTAALGNTSISDKPAETTTGEK_S16(Phospho)	S(2): 0.0; T(6): 0.0; T(9): 0.0; T(15): 9.1; S(16): 90.8; S(18): 0.1; T(24): 0.0; T(25): 0.0; T(26): 0.0	NA	NA	NA	NA	NA	22.1188	22.7414	22.2486	0	3
347833576	NAQGHDLTGQDQPLNDNESGLWVPAEVHK	S19(Phospho)	NAQGHDLTGQDQPLNDNESGLWVPAEVHK_S19(Phospho)	T(8): 0.0; S(19): 100.0	NA	NA	NA	NA	NA	22.6144	22.7914	20.9208	0	3
347833618	INEEQVDTPLAERSEEE	S14(Phospho)	INEEQVDTPLAERSEEE_S14(Phospho)	T(8): 0.0; S(14): 100.0	24.4016	24.6009	24.0885	25.2437	NA	20.3304	21.3086	NA	4	2
347833663	TPAASSGKTSPTPSSGR	S10(Phospho)	TPAASSGKTSPTPSSGR_S10(Phospho)	T(1): 0.0; S(5): 0.0; S(6): 0.0; T(9): 50.0; S(10): 50.0; T(12): 0.0; S(14): 0.0; S(15): 0.0	20.3265	20.9573	NA	20.9507	NA	NA	19.9287	NA	3	1
347833675	FVGDAGTPGENSPK	T7(Phospho)	FVGDAGTPGENSPK_T7(Phospho)	T(7): 7.4; S(12): 92.6	NA	NA	NA	NA	NA	NA	19.7044	NA	0	1
347833675	KSSTSGVSGPPNAYNSR	S3(Phospho)	KSSTSGVSGPPNAYNSR_S3(Phospho)	S(2): 6.4; S(3): 86.6; T(4): 6.4; S(5): 0.5; S(8): 0.0; Y(14): 0.0; S(16): 0.0	NA	NA	NA	NA	NA	NA	20.293	NA	0	1
347833675	NISQTALK	S3(Phospho)	NISQTALK_S3(Phospho)	S(3): 95.0; T(5): 5.0	NA	NA	NA	20.1868	NA	NA	NA	NA	1	0
347833675	TPSHLASETK	S3(Phospho)	TPSHLASETK_S3(Phospho)	T(1): 5.7; S(3): 94.3; S(7): 0.0; T(9): 0.0	NA	NA	NA	21.0497	NA	NA	NA	NA	1	0
347833687	IGEGTYGVVYK	Y6(Phospho)	IGEGTYGVVYK_Y6(Phospho)	T(5): 6.0; Y(6): 94.0; Y(10): 0.0	21.8516	21.7592	NA	NA	21.7889	22.5823	NA	NA	2	2
347833706	ASPPSDLPSK	S2(Phospho)	ASPPSDLPSK_S2(Phospho)	S(2): 100.0; S(5): 0.0; S(9): 0.0	NA	NA	NA	NA	NA	22.9511	23.3638	NA	0	2
347833706	LQSFDGATDPHSPLAAGGIAQR	S3(Phospho); S12(Phospho)	LQSFDGATDPHSPLAAGGIAQR_S3(Phospho); S12(Phospho)	S(3): 99.8; T(8): 0.2; S(12): 100.0	NA	NA	NA	NA	NA	19.9223	NA	NA	0	1
347833706	LQSFDGATDPHSPLAAGGIAQR	S3(Phospho)	LQSFDGATDPHSPLAAGGIAQR_S3(Phospho)	S(3): 100.0; T(8): 0.0; S(12): 0.0	NA	NA	NA	NA	NA	NA	21.4492	NA	0	1
347833706	LQSPSVPAKK	S3(Phospho)	LQSPSVPAKK_S3(Phospho)	S(3): 99.2; S(5): 0.8	NA	NA	NA	21.1647	NA	NA	21.464	NA	1	1
347833706	RSSNAPPLNGPGDDPDVDK	S3(Phospho)	RSSNAPPLNGPGDDPDVDK_S3(Phospho)	S(2): 7.2; S(3): 92.8	NA	NA	NA	NA	NA	NA	20.5747	NA	0	1
347833706	SHSPENEVEVPEIPEDYPSHDK	S3(Phospho)	SHSPENEVEVPEIPEDYPSHDK_S3(Phospho)	S(1): 50.0; S(3): 50.0; Y(17): 0.0; S(19): 0.0	NA	NA	NA	NA	NA	NA	21.9502	NA	0	1
347834898	ELDEATAYALEHAEDSDEGIDVAPGSASASAR	S16(Phospho)	ELDEATAYALEHAEDSDEGIDVAPGSASASAR_S16(Phospho)	T(6): 1.9; Y(8): 12.3; S(16): 85.9; S(26): 0.0; S(28): 0.0; S(30): 0.0	NA	NA	NA	NA	NA	NA	21.9817	NA	0	1
347834940	RLSIEEK	S3(Phospho)	RLSIEEK_S3(Phospho)	S(3): 100.0	NA	NA	NA	NA	NA	NA	22.6028	NA	0	1
347834940	TPSPLHDLDRR	S3(Phospho)	TPSPLHDLDRR_S3(Phospho)	T(1): 0.3; S(3): 99.7	NA	NA	NA	NA	20.3495	20.5359	NA	20.7654	0	3
347835000	GYRYEGDSDGDMDLYQ	S8(Phospho); M12(Oxidation)	GYRYEGDSDGDMDLYQ_S8(Phospho); M12(Oxidation)	Y(2): 0.0; Y(4): 0.0; S(8): 100.0; Y(15): 0.0	NA	NA	NA	NA	NA	22.0345	22.9881	22.7236	0	3
347835028	RLSITDLFGAR	S3(Phospho)	RLSITDLFGAR_S3(Phospho)	S(3): 100.0; T(5): 0.0	NA	NA	NA	NA	NA	20.948	20.7831	NA	0	2
347835028	SETVGGTPVAK	T7(Phospho)	SETVGGTPVAK_T7(Phospho)	S(1): 0.0; T(3): 0.0; T(7): 100.0	NA	19.4359	NA	20.0019	20.6562	20.4339	21.4121	21.0408	2	4
347835049	SCIVRDVDELLPSR	S1(Phospho); C2(Carbamidomethyl)	SCIVRDVDELLPSR_S1(Phospho); C2(Carbamidomethyl)	S(1): 100.0; S(13): 0.0	NA	NA	NA	NA	NA	22.7768	NA	NA	0	1
347835055	GSSKPPEDPTDPSLLQDIPSWLR	T10(Phospho)	GSSKPPEDPTDPSLLQDIPSWLR_T10(Phospho)	S(2): 7.9; S(3): 7.9; T(10): 83.3; S(13): 0.8; S(20): 0.0	NA	NA	NA	NA	NA	NA	19.5925	NA	0	1
347835055	NHPMSGVLSPANFDK	S9(Phospho)	NHPMSGVLSPANFDK_S9(Phospho)	S(5): 0.4; S(9): 99.6	21.0797	20.7054	NA	NA	NA	NA	NA	NA	2	0
347835055	NSIGRPPATPSTK	T9(Phospho)	NSIGRPPATPSTK_T9(Phospho)	S(2): 0.0; T(9): 99.9; S(11): 0.1; T(12): 0.0	NA	NA	NA	23.1332	NA	NA	NA	NA	1	0
347835055	RGSSKPPEDPTDPSLLQDIPSWLR	S3(Phospho)	RGSSKPPEDPTDPSLLQDIPSWLR_S3(Phospho)	S(3): 50.0; S(4): 50.0; T(11): 0.0; S(14): 0.0; S(21): 0.0	NA	NA	NA	NA	NA	21.1801	18.5515	21.6877	0	3
347835056	MQESIEEGVAQVVR	M1(Oxidation); S4(Phospho)	MQESIEEGVAQVVR_M1(Oxidation); S4(Phospho)	S(4): 100.0	NA	NA	NA	NA	NA	NA	19.8034	NA	0	1
347835056	NSTGMNTSDHIPSGTETK	S2(Phospho); M5(Oxidation)	NSTGMNTSDHIPSGTETK_S2(Phospho); M5(Oxidation)	S(2): 99.4; T(3): 0.6; T(7): 0.0; S(8): 0.0; S(13): 0.0; T(15): 0.0; T(17): 0.0	NA	NA	NA	NA	NA	21.7761	23.1688	22.2252	0	3
347835073	DASPVATASSSGPAQR	S3(Phospho)	DASPVATASSSGPAQR_S3(Phospho)	S(3): 100.0; T(7): 0.0; S(9): 0.0; S(10): 0.0; S(11): 0.0	NA	NA	NA	NA	NA	21.3001	21.7011	21.0258	0	3
347835078	AAERYGDDFEEDESEDDDEEEQDTRK	S14(Phospho)	AAERYGDDFEEDESEDDDEEEQDTRK_S14(Phospho)	Y(5): 0.0; S(14): 100.0; T(24): 0.0	NA	NA	NA	NA	NA	22.6296	23.4865	23.2719	0	3
347835078	SLPESPDSQGEQTAR	S5(Phospho); S8(Phospho)	SLPESPDSQGEQTAR_S5(Phospho); S8(Phospho)	S(1): 0.0; S(5): 100.0; S(8): 91.6; T(13): 8.4	NA	NA	NA	NA	NA	NA	21.841	NA	0	1
347835078	YGDDFEEDESEDDDEEEQDTRK	S10(Phospho)	YGDDFEEDESEDDDEEEQDTRK_S10(Phospho)	Y(1): 0.0; S(10): 100.0; T(20): 0.0	NA	NA	NA	NA	NA	22.283	23.2541	22.7307	0	3
347835080	RASAADIGSLSER	S3(Phospho)	RASAADIGSLSER_S3(Phospho)	S(3): 100.0; S(9): 0.0; S(11): 0.0	NA	20.7535	NA	NA	NA	NA	NA	NA	1	0
347835080	RRASAADIGSLSER	S4(Phospho)	RRASAADIGSLSER_S4(Phospho)	S(4): 100.0; S(10): 0.0; S(12): 0.0	NA	19.6023	NA	NA	18.6509	NA	NA	NA	1	1
347835080	YNLPDTAPSSAVESPVHELGPPFGLDSAISPR	S14(Phospho)	YNLPDTAPSSAVESPVHELGPPFGLDSAISPR_S14(Phospho)	Y(1): 0.0; T(6): 0.0; S(9): 2.4; S(10): 13.9; S(14): 83.6; S(27): 0.0; S(30): 0.0	NA	NA	NA	NA	NA	NA	21.4338	NA	0	1
347835124	HLSDSEEDSIMEEREEK	S3(Phospho); M11(Oxidation)	HLSDSEEDSIMEEREEK_S3(Phospho); M11(Oxidation)	S(3): 99.3; S(5): 0.7; S(9): 0.0	NA	NA	NA	NA	NA	NA	22.3371	NA	0	1
347835129	KSTSGNASSNPQVFEGPDHSVK	S9(Phospho)	KSTSGNASSNPQVFEGPDHSVK_S9(Phospho)	S(2): 0.0; T(3): 0.0; S(4): 0.0; S(8): 8.1; S(9): 91.9; S(20): 0.0	NA	21.9775	NA	NA	NA	23.2823	22.7711	NA	1	2
347835129	KSTSGNASSNPQVFEGPDHSVK	S8(Phospho); S9(Phospho)	KSTSGNASSNPQVFEGPDHSVK_S8(Phospho); S9(Phospho)	S(2): 93.8; T(3): 53.0; S(4): 53.0; S(8): 0.0; S(9): 0.0; S(20): 0.0	NA	NA	NA	NA	NA	NA	NA	NA	0	0
347835129	RAGIVGTLESLGK	S10(Phospho)	RAGIVGTLESLGK_S10(Phospho)	T(7): 0.0; S(10): 100.0	NA	NA	NA	NA	NA	NA	20.6474	NA	0	1
347835129	RLSSVFK	S3(Phospho)	RLSSVFK_S3(Phospho)	S(3): 95.3; S(4): 4.7	NA	NA	NA	NA	NA	25.8667	25.7649	NA	0	2
347835129	RLTLGVPK	T3(Phospho)	RLTLGVPK_T3(Phospho)	T(3): 100.0	23.0013	23.7859	NA	NA	NA	20.9235	NA	21.5529	2	2
347835129	STSGNASSNPQVFEGPDHSVK	S3(Phospho)	STSGNASSNPQVFEGPDHSVK_S3(Phospho)	S(1): 0.7; T(2): 7.9; S(3): 91.4; S(7): 0.0; S(8): 0.0; S(19): 0.0	NA	22.1315	NA	NA	23.0808	23.6766	23.6729	23.7844	1	4
347835129	STSGNASSNPQVFEGPDHSVKR	S1(Phospho)	STSGNASSNPQVFEGPDHSVKR_S1(Phospho)	S(1): 49.8; T(2): 49.8; S(3): 0.5; S(7): 0.0; S(8): 0.0; S(19): 0.0	NA	NA	NA	NA	NA	22.7713	22.7024	22.3062	0	3
347835129	VISTANRPLNTETGDGSYDTK	S3(Phospho)	VISTANRPLNTETGDGSYDTK_S3(Phospho)	S(3): 99.2; T(4): 0.8; T(11): 0.0; T(13): 0.0; S(17): 0.0; Y(18): 0.0; T(20): 0.0	21.4076	23.547	NA	22.918	23.9043	24.6459	25.3189	24.637	3	4
347835192	ANSAGSPPGAGQYGTPDHR	S3(Phospho)	ANSAGSPPGAGQYGTPDHR_S3(Phospho)	S(3): 100.0; S(6): 0.0; Y(13): 0.0; T(15): 0.0	NA	NA	NA	NA	NA	NA	21.6526	NA	0	1
347835192	RTSDGQYFQPR	S3(Phospho)	RTSDGQYFQPR_S3(Phospho)	T(2): 0.5; S(3): 99.0; Y(7): 0.5	NA	NA	NA	NA	NA	22.4196	22.8733	NA	0	2
347835217	EFVDSPSNHVDR	S5(Phospho)	EFVDSPSNHVDR_S5(Phospho)	S(5): 99.0; S(7): 1.0	NA	NA	NA	NA	NA	21.1002	NA	NA	0	1
347835217	STGAASITPMK	T8(Phospho); M10(Oxidation)	STGAASITPMK_T8(Phospho); M10(Oxidation)	S(1): 0.0; T(2): 0.0; S(6): 0.8; T(8): 99.2	NA	NA	NA	NA	NA	20.6597	NA	NA	0	1
347835217	SVSPEEHFTPAANR	S3(Phospho)	SVSPEEHFTPAANR_S3(Phospho)	S(1): 5.6; S(3): 94.4; T(9): 0.0	23.0166	22.8636	21.7808	NA	24.3106	24.1372	22.6331	24.1681	3	4
347835218	STPSDLQQLLDMGFDK	N-Term(Acetyl); T2(Phospho); M12(Oxidation)	STPSDLQQLLDMGFDK_N-Term(Acetyl); T2(Phospho); M12(Oxidation)	S(1): 6.0; T(2): 93.6; S(4): 0.4	NA	NA	NA	NA	NA	NA	18.9528	18.5475	0	2
347835218	TAEAAAAPESDETNPNIEPAPLK	S10(Phospho)	TAEAAAAPESDETNPNIEPAPLK_S10(Phospho)	T(1): 0.0; S(10): 100.0; T(13): 0.0	NA	NA	NA	NA	NA	21.6905	22.307	21.8769	0	3
347835220	MSISPTNSPALATR	M1(Oxidation); S4(Phospho)	MSISPTNSPALATR_M1(Oxidation); S4(Phospho)	S(2): 0.1; S(4): 99.3; T(6): 0.1; S(8): 0.6; T(13): 0.0	NA	NA	NA	NA	NA	NA	NA	NA	0	0
347835237	EEAKEESDEDMGFGLFD	S7(Phospho)	EEAKEESDEDMGFGLFD_S7(Phospho)	S(7): 100.0	NA	NA	26.4553	17.6103	NA	NA	NA	NA	2	0
347835237	EEAKEESDEDMGFGLFD	S7(Phospho); M11(Oxidation)	EEAKEESDEDMGFGLFD_S7(Phospho); M11(Oxidation)	S(7): 100.0	28.3323	NA	NA	NA	28.7306	23.5739	30.6271	23.6674	1	4
347835237	EEKEEAKEESDEDMGFGLFD	S10(Phospho); M14(Oxidation)	EEKEEAKEESDEDMGFGLFD_S10(Phospho); M14(Oxidation)	S(10): 100.0	NA	NA	NA	NA	NA	25.31	24.3585	24.383	0	3
347835237	KEEKEEAKEESDEDMGFGLFD	S11(Phospho); M15(Oxidation)	KEEKEEAKEESDEDMGFGLFD_S11(Phospho); M15(Oxidation)	S(11): 100.0	NA	NA	NA	NA	29.5718	30.6492	30.6923	30.796	0	4
347835237	KEEKEEAKEESDEDMGFGLFD	S11(Phospho)	KEEKEEAKEESDEDMGFGLFD_S11(Phospho)	S(11): 100.0	NA	NA	NA	NA	NA	22.5155	26.1996	25.5696	0	3
347835245	RITDEDATNEAMAEAK	T3(Phospho); M12(Oxidation)	RITDEDATNEAMAEAK_T3(Phospho); M12(Oxidation)	T(3): 100.0; T(8): 0.0	20.1444	NA	NA	20.7469	NA	NA	20.0829	NA	2	1
347835245	RITDEDATNEAMAEAK	T3(Phospho)	RITDEDATNEAMAEAK_T3(Phospho)	T(3): 100.0; T(8): 0.0	NA	20.2565	NA	20.3075	NA	NA	NA	NA	2	0
347835245	RLSRGSIPGDEEESGIR	S3(Phospho); S6(Phospho)	RLSRGSIPGDEEESGIR_S3(Phospho); S6(Phospho)	S(3): 100.0; S(6): 100.0; S(14): 0.0	NA	NA	NA	NA	NA	23.0315	22.4636	21.8347	0	3
347835245	RLSRGSIPGDEEESGIR	S3(Phospho)	RLSRGSIPGDEEESGIR_S3(Phospho)	S(3): 99.9; S(6): 0.1; S(14): 0.0	NA	NA	NA	NA	NA	NA	NA	21.2313	0	1
347835246	AEPVETYDSDGGFVSDDDGAVRK	S15(Phospho)	AEPVETYDSDGGFVSDDDGAVRK_S15(Phospho)	T(6): 0.0; Y(7): 0.0; S(9): 0.0; S(15): 100.0	NA	NA	NA	NA	NA	22.2238	22.7321	22.7118	0	3
347835246	AEPVETYDSDGGFVSDDDGAVRK	S9(Phospho); S15(Phospho)	AEPVETYDSDGGFVSDDDGAVRK_S9(Phospho); S15(Phospho)	T(6): 0.9; Y(7): 8.7; S(9): 90.4; S(15): 100.0	NA	NA	NA	NA	NA	NA	21.3574	21.2799	0	2
347835264	EQILDEEEGDEGEAVGSAGSAK	S20(Phospho)	EQILDEEEGDEGEAVGSAGSAK_S20(Phospho)	S(17): 0.8; S(20): 99.2	NA	NA	NA	20.8907	NA	20.2804	21.2921	20.601	1	3
347835278	GNTSTGPTTPNDNETGQLATR	T9(Phospho)	GNTSTGPTTPNDNETGQLATR_T9(Phospho)	T(3): 0.0; S(4): 0.0; T(5): 0.0; T(8): 7.2; T(9): 92.8; T(15): 0.0; T(20): 0.0	NA	NA	NA	NA	NA	NA	20.4652	NA	0	1
347835278	IQGNENRGNTSTGPTTPNDNETGQLATR	T16(Phospho)	IQGNENRGNTSTGPTTPNDNETGQLATR_T16(Phospho)	T(10): 0.0; S(11): 0.0; T(12): 0.0; T(15): 2.0; T(16): 98.0; T(22): 0.0; T(27): 0.0	NA	NA	NA	NA	NA	NA	20.1528	NA	0	1
347835278	LQSSYSANDIPTVR	S6(Phospho)	LQSSYSANDIPTVR_S6(Phospho)	S(3): 0.0; S(4): 0.0; Y(5): 0.4; S(6): 99.5; T(12): 0.0	NA	NA	NA	20.9413	20.709	21.8632	22.3711	21.8187	1	4
347835282	HVAVPSTPTTSAISDHDVTLQNTLQNAGQR	T7(Phospho)	HVAVPSTPTTSAISDHDVTLQNTLQNAGQR_T7(Phospho)	S(6): 8.3; T(7): 8.3; T(9): 8.3; T(10): 8.3; S(11): 65.8; S(14): 1.1; T(19): 0.0; T(23): 0.0	NA	NA	NA	NA	NA	NA	22.423	NA	0	1
347835282	NSFHRSPPFQAPITTSAPPITSPK	S6(Phospho)	NSFHRSPPFQAPITTSAPPITSPK_S6(Phospho)	S(2): 0.0; S(6): 100.0; T(14): 0.0; T(15): 0.0; S(16): 0.0; T(21): 0.0; S(22): 0.0	NA	NA	NA	NA	24.4484	NA	24.2103	24.0299	0	3
347835282	NSFHRSPPFQAPITTSAPPITSPK	S2(Phospho); S22(Phospho)	NSFHRSPPFQAPITTSAPPITSPK_S2(Phospho); S22(Phospho)	S(2): 0.2; S(6): 99.8; T(14): 0.0; T(15): 0.0; S(16): 0.0; T(21): 9.8; S(22): 90.2	NA	NA	NA	NA	NA	22.159	23.8818	NA	0	2
347835288	RPSIPAPSR	S8(Phospho)	RPSIPAPSR_S8(Phospho)	S(3): 0.0; S(8): 100.0	NA	27.9258	NA	NA	27.2166	28.4042	NA	NA	1	2
347835302	SQDVEEGTTPAATVEK	T9(Phospho)	SQDVEEGTTPAATVEK_T9(Phospho)	S(1): 0.0; T(8): 0.3; T(9): 99.7; T(13): 0.0	21.4003	21.7613	20.1429	22.3948	18.9352	19.8955	20.3337	20.0676	4	4
347835310	LEIQARPPIAVTNAVSWR	T12(Phospho)	LEIQARPPIAVTNAVSWR_T12(Phospho)	T(12): 100.0; S(16): 0.0	NA	21.1249	NA	NA	NA	NA	NA	NA	1	0
347835323	SGKPIPSTPAR	T8(Phospho)	SGKPIPSTPAR_T8(Phospho)	S(1): 0.0; S(7): 0.3; T(8): 99.7	24.1252	24.3194	22.9054	24.9414	24.3654	24.752	24.7053	24.8659	4	4
347835367	GPSEQSPPTAMQK	S3(Phospho)	GPSEQSPPTAMQK_S3(Phospho)	S(3): 100.0; S(6): 0.0; T(9): 0.0	22.0842	22.1249	NA	22.0729	NA	NA	NA	NA	3	0
347835367	GPSEQSPPTAMQK	S3(Phospho); M11(Oxidation)	GPSEQSPPTAMQK_S3(Phospho); M11(Oxidation)	S(3): 100.0; S(6): 0.0; T(9): 0.0	NA	22.1925	NA	21.5628	20.3382	21.3038	NA	19.2142	2	3
347835367	RNSGAAGAIQDASTPAGSTQAQFQNSSNNLPQR	S26(Phospho)	RNSGAAGAIQDASTPAGSTQAQFQNSSNNLPQR_S26(Phospho)	S(3): 0.0; S(13): 0.0; T(14): 0.0; S(18): 0.0; T(19): 0.0; S(26): 89.4; S(27): 10.6	23.6746	24.8221	NA	NA	NA	NA	22.0223	NA	2	1
347835406	ANSNSDLTFEEVR	S3(Phospho)	ANSNSDLTFEEVR_S3(Phospho)	S(3): 92.1; S(5): 7.9; T(8): 0.0	NA	22.1645	NA	NA	NA	NA	22.3271	NA	1	1
347835406	VPEQSTQEQSPQAR	S10(Phospho)	VPEQSTQEQSPQAR_S10(Phospho)	S(5): 0.0; T(6): 0.7; S(10): 99.3	NA	NA	NA	NA	NA	NA	NA	NA	0	0
347835526	SASPAPPAPGK	S3(Phospho)	SASPAPPAPGK_S3(Phospho)	S(1): 5.5; S(3): 94.5	21.6205	NA	19.8326	20.7925	22.2108	23.0495	23.3861	23.1744	3	4
347835555	REAADDPDFESDSPQK	S11(Phospho)	REAADDPDFESDSPQK_S11(Phospho)	S(11): 99.5; S(13): 0.5	NA	NA	NA	NA	NA	NA	20.4516	NA	0	1
347835577	AAAAAAAAAAASGNATPENK	S12(Phospho); T16(Phospho)	AAAAAAAAAAASGNATPENK_S12(Phospho); T16(Phospho)	S(12): 100.0; T(16): 100.0	NA	NA	NA	NA	NA	NA	21.3423	NA	0	1
347835577	ALGAPLSR	S7(Phospho)	ALGAPLSR_S7(Phospho)	S(7): 100.0	NA	24.2606	NA	24.8604	22.7542	NA	23.2472	22.5967	2	3
347835577	ALGAPLSRTTTTTSGGEDSTTSAER	S7(Phospho)	ALGAPLSRTTTTTSGGEDSTTSAER_S7(Phospho)	S(7): 82.8; T(9): 7.8; T(10): 7.8; T(11): 0.8; T(12): 0.8; T(13): 0.0; S(14): 0.0; S(19): 0.0; T(20): 0.0; T(21): 0.0; S(22): 0.0	NA	22.4632	NA	NA	NA	NA	NA	NA	1	0
347835577	TASPPRALGAPLSR	S3(Phospho)	TASPPRALGAPLSR_S3(Phospho)	T(1): 0.0; S(3): 100.0; S(13): 0.0	NA	NA	NA	NA	NA	NA	NA	NA	0	0
347835577	TTTTTSGGEDSTTSAER	S6(Phospho)	TTTTTSGGEDSTTSAER_S6(Phospho)	T(1): 0.0; T(2): 0.0; T(3): 0.0; T(4): 0.0; T(5): 5.5; S(6): 94.4; S(11): 0.0; T(12): 0.0; T(13): 0.0; S(14): 0.0	21.5018	21.5295	19.1441	21.2509	NA	NA	21.0494	21.0352	4	2
347835577	TTTTTSGGEDSTTSAERDAR	T2(Phospho)	TTTTTSGGEDSTTSAERDAR_T2(Phospho)	T(1): 24.9; T(2): 24.9; T(3): 24.9; T(4): 24.9; T(5): 0.3; S(6): 0.0; S(11): 0.0; T(12): 0.0; T(13): 0.0; S(14): 0.0	NA	NA	NA	21.7564	NA	21.9474	21.7417	NA	1	2
347835591	ADTDDLHSPK	S8(Phospho)	ADTDDLHSPK_S8(Phospho)	T(3): 0.0; S(8): 100.0	NA	NA	NA	NA	NA	NA	20.1168	NA	0	1
347835591	VPELDDAPAFVVTPDEIDGPQDGILEHANPEDMK	T13(Phospho); M33(Oxidation)	VPELDDAPAFVVTPDEIDGPQDGILEHANPEDMK_T13(Phospho); M33(Oxidation)	T(13): 100.0	NA	NA	NA	NA	21.888	23.0384	23.6113	23.5243	0	4
347835600	TPVTHALHDNSDEEEPAK	S11(Phospho)	TPVTHALHDNSDEEEPAK_S11(Phospho)	T(1): 0.0; T(4): 0.0; S(11): 100.0	NA	22.5476	NA	NA	NA	NA	NA	NA	1	0
347835603	HVQIREDEESEEETPR	S10(Phospho)	HVQIREDEESEEETPR_S10(Phospho)	S(10): 90.0; T(14): 10.0	NA	NA	NA	NA	NA	21.8311	NA	NA	0	1
347835605	VTDLLRESPVTL	S8(Phospho)	VTDLLRESPVTL_S8(Phospho)	T(2): 0.0; S(8): 100.0; T(11): 0.0	NA	NA	NA	19.3237	NA	NA	NA	NA	1	0
347835613	RQSLPSQPR	S3(Phospho)	RQSLPSQPR_S3(Phospho)	S(3): 100.0; S(6): 0.0	21.9689	22.0678	NA	21.7257	NA	23.6514	23.9784	NA	3	2
347835628	AAAPPTPPATPPPAK	T6(Phospho); T10(Phospho)	AAAPPTPPATPPPAK_T6(Phospho); T10(Phospho)	T(6): 100.0; T(10): 100.0	NA	NA	NA	NA	NA	NA	22.6475	NA	0	1
347835628	AAAPPTPPATPPPAK	T6(Phospho)	AAAPPTPPATPPPAK_T6(Phospho)	T(6): 100.0; T(10): 0.0	NA	NA	NA	NA	NA	NA	NA	NA	0	0
347835761	RSASTDVLR	S4(Phospho)	RSASTDVLR_S4(Phospho)	S(2): 0.0; S(4): 95.9; T(5): 4.1	22.5666	21.9733	NA	23.0032	21.3804	22.9557	23.0128	22.7774	3	4
347835775	GPQSEEDDEDDGNSHSPGGIPIGGIPIGGIPITR	S16(Phospho)	GPQSEEDDEDDGNSHSPGGIPIGGIPIGGIPITR_S16(Phospho)	S(4): 0.0; S(14): 0.0; S(16): 100.0; T(33): 0.0	NA	NA	22.4985	NA	NA	25.0339	25.5751	25.2234	1	3
347835775	SGVATPQPDPSDK	T5(Phospho)	SGVATPQPDPSDK_T5(Phospho)	S(1): 0.0; T(5): 100.0; S(11): 0.0	NA	NA	NA	NA	20.8696	22.2421	NA	NA	0	2
347835785	DAESEKEEDPIDEEIYSLGTQDILTR	S4(Phospho)	DAESEKEEDPIDEEIYSLGTQDILTR_S4(Phospho)	S(4): 100.0; Y(16): 0.0; S(17): 0.0; T(20): 0.0; T(25): 0.0	NA	NA	NA	NA	NA	22.324	21.6021	22.9633	0	3
347835785	DAESEKEEDPIDEEIYSLGTQDILTRK	S4(Phospho)	DAESEKEEDPIDEEIYSLGTQDILTRK_S4(Phospho)	S(4): 100.0; Y(16): 0.0; S(17): 0.0; T(20): 0.0; T(25): 0.0	NA	NA	21.1518	NA	NA	23.0032	23.4214	NA	1	2
347835800	HGSTAGGAAMGGAAAAR	T4(Phospho); M10(Oxidation)	HGSTAGGAAMGGAAAAR_T4(Phospho); M10(Oxidation)	S(3): 50.0; T(4): 50.0	21.5433	20.8052	NA	22.4743	NA	NA	22.25	20.6025	3	2
347835800	HGSTAGGAAMGGAAAAR	S3(Phospho)	HGSTAGGAAMGGAAAAR_S3(Phospho)	S(3): 91.9; T(4): 8.1	NA	21.6235	NA	NA	NA	NA	NA	NA	1	0
347835822	AGASALIGDSSPIRYEASSSPGR	S11(Phospho); S20(Phospho)	AGASALIGDSSPIRYEASSSPGR_S11(Phospho); S20(Phospho)	S(4): 0.0; S(10): 10.1; S(11): 89.9; Y(15): 0.0; S(18): 1.2; S(19): 10.0; S(20): 88.8	NA	NA	NA	NA	NA	22.5619	NA	NA	0	1
347835875	EVVYAPRPVSR	S10(Phospho)	EVVYAPRPVSR_S10(Phospho)	Y(4): 0.9; S(10): 99.1	20.7539	NA	NA	NA	NA	NA	NA	NA	1	0
347835972	AISPSLGPQPR	S3(Phospho)	AISPSLGPQPR_S3(Phospho)	S(3): 99.6; S(5): 0.4	NA	NA	NA	21.4558	NA	21.0208	21.526	21.2953	1	3
347836031	NRHECAESGDDEDEVLGDVAVR	C5(Carbamidomethyl); S8(Phospho)	NRHECAESGDDEDEVLGDVAVR_C5(Carbamidomethyl); S8(Phospho)	S(8): 100.0	NA	NA	NA	NA	NA	NA	NA	NA	0	0
347836031	SRSTSGLGHVR	S3(Phospho)	SRSTSGLGHVR_S3(Phospho)	S(1): 0.3; S(3): 94.4; T(4): 5.2; S(5): 0.0	NA	NA	NA	NA	NA	NA	19.2458	NA	0	1
347836060	SIDLNPFQTK	S1(Phospho)	SIDLNPFQTK_S1(Phospho)	S(1): 100.0; T(9): 0.0	NA	NA	NA	NA	NA	NA	19.5541	NA	0	1
347836123	VAQVGDLPTDSEEDSEDDDMPANPNHSK	S15(Phospho); M20(Oxidation)	VAQVGDLPTDSEEDSEDDDMPANPNHSK_S15(Phospho); M20(Oxidation)	T(9): 1.3; S(11): 10.5; S(15): 88.2; S(27): 0.0	NA	NA	NA	NA	NA	NA	NA	21.2093	0	1
347836156	GQFGDPTLAPGTPQQPQGMYHGSSSSLPQPVLTESPR	M19(Oxidation); S35(Phospho)	GQFGDPTLAPGTPQQPQGMYHGSSSSLPQPVLTESPR_M19(Oxidation); S35(Phospho)	T(7): 0.0; T(12): 0.0; Y(20): 0.0; S(23): 0.0; S(24): 0.0; S(25): 0.0; S(26): 0.0; T(33): 0.0; S(35): 100.0	NA	NA	NA	NA	NA	NA	21.5442	NA	0	1
347836195	STSSGGVLEQNSNQGDLHRR	S4(Phospho)	STSSGGVLEQNSNQGDLHRR_S4(Phospho)	S(1): 0.9; T(2): 0.9; S(3): 8.7; S(4): 89.5; S(12): 0.0	NA	NA	NA	NA	NA	NA	21.2585	NA	0	1
347836245	RTSSDTSSTGIPSR	S3(Phospho)	RTSSDTSSTGIPSR_S3(Phospho)	T(2): 7.1; S(3): 85.1; S(4): 7.1; T(6): 0.6; S(7): 0.1; S(8): 0.0; T(9): 0.0; S(13): 0.0	NA	NA	NA	NA	22.0589	22.3953	23.2192	NA	0	3
347836245	SESSSISGDSGEVSTPPSTNSPPRK	S21(Phospho)	SESSSISGDSGEVSTPPSTNSPPRK_S21(Phospho)	S(1): 0.0; S(3): 0.0; S(4): 0.0; S(5): 0.0; S(7): 0.0; S(10): 0.0; S(14): 0.0; T(15): 0.0; S(18): 89.8; T(19): 1.0; S(21): 9.2	NA	NA	NA	23.2362	NA	NA	24.2174	NA	1	1
347836307	ADDGPPPPPPPHGTPPK	N-Term(Acetyl); T14(Phospho)	ADDGPPPPPPPHGTPPK_N-Term(Acetyl); T14(Phospho)	T(14): 100.0	20.7687	NA	NA	NA	NA	NA	NA	NA	1	0
347836309	GVTPTTTGAR	T3(Phospho)	GVTPTTTGAR_T3(Phospho)	T(3): 100.0; T(5): 0.0; T(6): 0.0; T(7): 0.0	NA	NA	21.2965	23.1618	NA	NA	NA	NA	2	0
347836309	RGVTPTTTGAR	T4(Phospho)	RGVTPTTTGAR_T4(Phospho)	T(4): 99.9; T(6): 0.0; T(7): 0.0; T(8): 0.0	25.446	25.7433	NA	28.1325	NA	NA	22.9191	NA	3	1
347836345	AAAAQAAAEAARSSEQAGEEAAPAPQEE	S13(Phospho)	AAAAQAAAEAARSSEQAGEEAAPAPQEE_S13(Phospho)	S(13): 50.0; S(14): 50.0	NA	23.6963	NA	23.766	NA	23.83	NA	NA	2	1
347836346	SNHSQENVDEADEVTVDQSPK	S1(Phospho)	SNHSQENVDEADEVTVDQSPK_S1(Phospho)	S(1): 50.0; S(4): 50.0; T(15): 0.0; S(19): 0.0	22.453	22.2369	NA	23.775	21.6341	22.0806	22.2914	21.9998	3	4
347836371	TSTNNSSPPPPPSR	S7(Phospho)	TSTNNSSPPPPPSR_S7(Phospho)	T(1): 0.0; S(2): 0.0; T(3): 0.0; S(6): 6.8; S(7): 93.2; S(13): 0.0	NA	NA	NA	NA	18.7111	NA	20.4628	NA	0	2
347836383	NLGSETATPTTGEEGEAKPIPR	T8(Phospho)	NLGSETATPTTGEEGEAKPIPR_T8(Phospho)	S(4): 0.0; T(6): 5.6; T(8): 88.8; T(10): 5.6; T(11): 0.0	23.8189	23.9324	22.9228	24.661	22.2117	22.8597	23.3521	23.0644	4	4
347836383	NLGSETATPTTGEEGEAKPIPR	S4(Phospho); T8(Phospho)	NLGSETATPTTGEEGEAKPIPR_S4(Phospho); T8(Phospho)	S(4): 100.0; T(6): 50.0; T(8): 50.0; T(10): 0.0; T(11): 0.0	22.6237	NA	NA	23.9796	22.3075	22.0836	23.5619	23.6338	2	4
347836459	GSYASGNASPNVRPASMNR	S9(Phospho)	GSYASGNASPNVRPASMNR_S9(Phospho)	S(2): 0.0; Y(3): 0.0; S(5): 0.0; S(9): 100.0; S(16): 0.0	NA	20.5356	NA	NA	NA	NA	NA	NA	1	0
347836459	GSYASGNASPNVRPASMNR	S9(Phospho); M17(Oxidation)	GSYASGNASPNVRPASMNR_S9(Phospho); M17(Oxidation)	S(2): 0.0; Y(3): 0.0; S(5): 0.0; S(9): 100.0; S(16): 0.0	NA	NA	NA	NA	NA	NA	21.925	NA	0	1
347836461	RSTETPLISGSG	T5(Phospho)	RSTETPLISGSG_T5(Phospho)	S(2): 0.0; T(3): 50.0; T(5): 50.0; S(9): 0.0; S(11): 0.0	23.177	23.2425	NA	23.1103	NA	21.4862	21.3917	NA	3	2
347836477	NVTAPVDQSEPEVYNPPAAHH	S9(Phospho)	NVTAPVDQSEPEVYNPPAAHH_S9(Phospho)	T(3): 0.0; S(9): 100.0; Y(14): 0.0	NA	NA	NA	NA	25.5291	26.9318	27.0086	25.4355	0	4
347836560	GPGVHHNFDDSDSGYDVDMDQK	S11(Phospho); M19(Oxidation)	GPGVHHNFDDSDSGYDVDMDQK_S11(Phospho); M19(Oxidation)	S(11): 100.0; S(13): 0.0; Y(15): 0.0	NA	NA	NA	NA	21.417	26.4779	27.4722	26.8462	0	4
347836560	GPGVHHNFDDSDSGYDVDMDQK	S11(Phospho)	GPGVHHNFDDSDSGYDVDMDQK_S11(Phospho)	S(11): 100.0; S(13): 0.0; Y(15): 0.0	NA	NA	NA	NA	NA	21.2996	24.305	23.0548	0	3
347836560	GPGVHHNFDDSDSGYDVDMDQK	S11(Phospho); S13(Phospho); M19(Oxidation)	GPGVHHNFDDSDSGYDVDMDQK_S11(Phospho); S13(Phospho); M19(Oxidation)	S(11): 100.0; S(13): 93.2; Y(15): 6.8	NA	NA	NA	NA	NA	19.3185	NA	21.6855	0	2
347836632	SVLEDDSDEGEDEK	S7(Phospho)	SVLEDDSDEGEDEK_S7(Phospho)	S(1): 0.0; S(7): 100.0	NA	NA	NA	NA	NA	22.2004	22.8616	22.5219	0	3
347836717	EQDTPATSDDEETVGETDK	S8(Phospho)	EQDTPATSDDEETVGETDK_S8(Phospho)	T(4): 0.0; T(7): 0.5; S(8): 99.5; T(13): 0.0; T(17): 0.0	NA	NA	NA	NA	NA	20.1077	20.4346	20.4315	0	3
347836725	SGSFGPMDGK	S3(Phospho); M7(Oxidation)	SGSFGPMDGK_S3(Phospho); M7(Oxidation)	S(1): 7.9; S(3): 92.1	NA	NA	NA	NA	NA	NA	NA	NA	0	0
347836729	TPLAESDDDTETQEGGVK	S6(Phospho)	TPLAESDDDTETQEGGVK_S6(Phospho)	T(1): 0.0; S(6): 100.0; T(10): 0.0; T(12): 0.0	NA	NA	NA	NA	NA	NA	NA	22.694	0	1
347836732	MSDVEEPTSPIVAEADEVEVSGDASK	N-Term(Acetyl); S2(Phospho)	MSDVEEPTSPIVAEADEVEVSGDASK_N-Term(Acetyl); S2(Phospho)	S(2): 30.5; T(8): 30.5; S(9): 30.5; S(21): 7.8; S(25): 0.7	NA	NA	NA	NA	NA	NA	21.5479	NA	0	1
347836732	SDVEEPTSPIVAEADEVEVSGDASK	N-Term(Acetyl); T7(Phospho)	SDVEEPTSPIVAEADEVEVSGDASK_N-Term(Acetyl); T7(Phospho)	S(1): 0.0; T(7): 92.2; S(8): 7.8; S(20): 0.0; S(24): 0.0	25.1263	NA	NA	24.762	NA	23.5633	25.2676	24.9979	2	3
347836732	SDVEEPTSPIVAEADEVEVSGDASK	S1(Phospho); T7(Phospho)	SDVEEPTSPIVAEADEVEVSGDASK_S1(Phospho); T7(Phospho)	S(1): 66.7; T(7): 66.7; S(8): 66.7; S(20): 0.0; S(24): 0.0	22.85	NA	NA	23.9169	NA	21.8918	23.1833	23.5273	2	3
347836732	SDVEEPTSPIVAEADEVEVSGDASK	N-Term(Acetyl); S1(Phospho); S8(Phospho)	SDVEEPTSPIVAEADEVEVSGDASK_N-Term(Acetyl); S1(Phospho); S8(Phospho)	S(1): 98.8; T(7): 2.4; S(8): 98.8; S(20): 0.0; S(24): 0.0	NA	NA	NA	NA	NA	23.9569	25.6601	25.0691	0	3
347836732	SDVEEPTSPIVAEADEVEVSGDASK	S1(Phospho); T7(Phospho); S8(Phospho)	SDVEEPTSPIVAEADEVEVSGDASK_S1(Phospho); T7(Phospho); S8(Phospho)	S(1): 100.0; T(7): 100.0; S(8): 100.0; S(20): 0.0; S(24): 0.0	NA	NA	NA	NA	NA	NA	23.0101	23.1681	0	2
347836774	DIEGSLFK	S5(Phospho)	DIEGSLFK_S5(Phospho)	S(5): 100.0	NA	NA	NA	NA	NA	23.5986	NA	NA	0	1
347836776	TPVTPKL	T4(Phospho)	TPVTPKL_T4(Phospho)	T(1): 0.0; T(4): 100.0	NA	NA	NA	NA	NA	NA	NA	NA	0	0
347836787	RTSVSLPSK	S3(Phospho)	RTSVSLPSK_S3(Phospho)	T(2): 0.0; S(3): 50.0; S(5): 50.0; S(8): 0.0	23.6174	23.4982	NA	NA	NA	21.7748	NA	NA	2	1
347836806	KLDHKPASGEIPRN	S8(Phospho)	KLDHKPASGEIPRN_S8(Phospho)	S(8): 100.0	NA	NA	NA	NA	NA	NA	22.8247	NA	0	1
347836808	SSLSEADHELSK	S4(Phospho)	SSLSEADHELSK_S4(Phospho)	S(1): 0.1; S(2): 0.1; S(4): 99.9; S(11): 0.0	21.6998	21.923	NA	21.9857	NA	23.2741	23.7002	NA	3	2
347836887	AHYTVVVVTR	T4(Phospho)	AHYTVVVVTR_T4(Phospho)	Y(3): 0.3; T(4): 99.7; T(9): 0.0	NA	20.835	NA	NA	NA	NA	NA	NA	1	0
347836890	APTDEDDDDLASDIEER	S12(Phospho)	APTDEDDDDLASDIEER_S12(Phospho)	T(3): 0.0; S(12): 100.0	23.8393	20.4078	22.8904	21.6111	24.4297	25.8356	26.7091	26.2703	4	4
347836890	APTDEDDDDLASDIEERLELDYQLGEDIK	S12(Phospho)	APTDEDDDDLASDIEERLELDYQLGEDIK_S12(Phospho)	T(3): 0.0; S(12): 100.0; Y(22): 0.0	NA	NA	NA	NA	NA	NA	NA	NA	0	0
347836890	IVNGEVEPTEEEIKSGEEDDEEHDAEQAEK	S15(Phospho)	IVNGEVEPTEEEIKSGEEDDEEHDAEQAEK_S15(Phospho)	T(9): 0.0; S(15): 100.0	NA	NA	NA	NA	NA	NA	23.3521	21.8073	0	2
347836890	SSGYVESLPTPVR	T10(Phospho)	SSGYVESLPTPVR_T10(Phospho)	S(1): 0.0; S(2): 0.0; Y(4): 0.0; S(7): 0.0; T(10): 100.0	21.2873	20.9915	NA	NA	20.6946	21.124	21.6803	21.5772	2	4
347836954	SEHLNSNENIMQQNR	S6(Phospho)	SEHLNSNENIMQQNR_S6(Phospho)	S(1): 0.0; S(6): 100.0	21.5341	21.3531	NA	21.9589	NA	NA	NA	NA	3	0
347836954	SEHLNSNENIMQQNR	S6(Phospho); M11(Oxidation)	SEHLNSNENIMQQNR_S6(Phospho); M11(Oxidation)	S(1): 0.0; S(6): 100.0	NA	NA	NA	23.0043	NA	NA	21.317	20.6351	1	2
347836954	TLTSATPPSTAGSTSSDLSR	S13(Phospho)	TLTSATPPSTAGSTSSDLSR_S13(Phospho)	T(1): 0.0; T(3): 0.0; S(4): 0.0; T(6): 0.0; S(9): 0.0; T(10): 0.1; S(13): 45.5; T(14): 4.5; S(15): 45.5; S(16): 4.5; S(19): 0.0	20.8143	NA	NA	21.6677	NA	NA	NA	NA	2	0
347836984	LSTPFTPR	T6(Phospho)	LSTPFTPR_T6(Phospho)	S(2): 0.0; T(3): 0.0; T(6): 100.0	NA	NA	NA	NA	NA	NA	NA	NA	0	0
347836984	SRTPLFLNFTGDSSR	N-Term(Acetyl); T3(Phospho)	SRTPLFLNFTGDSSR_N-Term(Acetyl); T3(Phospho)	S(1): 50.0; T(3): 50.0; T(10): 0.0; S(13): 0.0; S(14): 0.0	NA	NA	NA	NA	NA	20.6298	NA	NA	0	1
347836985	VELTEVEDESFEQK	S10(Phospho)	VELTEVEDESFEQK_S10(Phospho)	T(4): 0.0; S(10): 100.0	NA	NA	NA	21.3492	NA	NA	NA	NA	1	0
347837007	LSLDDESVEGSPR	S7(Phospho)	LSLDDESVEGSPR_S7(Phospho)	S(2): 0.0; S(7): 100.0; S(11): 0.0	NA	NA	NA	NA	NA	21.9765	22.5187	NA	0	2
347837046	RGSNHSGISDESPPR	S3(Phospho)	RGSNHSGISDESPPR_S3(Phospho)	S(3): 90.2; S(6): 9.8; S(9): 0.0; S(12): 0.0	NA	NA	NA	NA	NA	NA	22.3199	NA	0	1
347837046	SSSSGGAVGSSGFPLK	S3(Phospho)	SSSSGGAVGSSGFPLK_S3(Phospho)	S(1): 6.7; S(2): 6.7; S(3): 86.6; S(4): 0.1; S(10): 0.0; S(11): 0.0	NA	NA	NA	NA	NA	NA	NA	21.2053	0	1
347837057	TRLPTGSISPEK	S9(Phospho)	TRLPTGSISPEK_S9(Phospho)	T(1): 0.0; T(5): 0.1; S(7): 0.9; S(9): 99.0	NA	NA	NA	NA	NA	20.6727	NA	21.2539	0	2
347837116	SQSAAGVSAAPR	S3(Phospho)	SQSAAGVSAAPR_S3(Phospho)	S(1): 9.8; S(3): 90.2; S(8): 0.0	NA	NA	NA	NA	NA	18.6516	NA	NA	0	1
347837116	TGPPSYAGDVRPGEASFGTTDQQPSHPSR	S5(Phospho)	TGPPSYAGDVRPGEASFGTTDQQPSHPSR_S5(Phospho)	T(1): 0.1; S(5): 86.9; Y(6): 13.0; S(16): 0.0; T(19): 0.0; T(20): 0.0; S(25): 0.0; S(28): 0.0	NA	21.1998	NA	NA	NA	NA	NA	NA	1	0
347837116	TPSPQQFINSASR	S3(Phospho)	TPSPQQFINSASR_S3(Phospho)	T(1): 50.0; S(3): 50.0; S(10): 0.0; S(12): 0.0	NA	NA	NA	NA	NA	NA	NA	NA	0	0
347837127	RASGPSAPSQSQHIR	S3(Phospho)	RASGPSAPSQSQHIR_S3(Phospho)	S(3): 94.0; S(6): 6.0; S(9): 0.0; S(11): 0.0	NA	NA	19.6338	20.4959	21.5087	22.1381	22.5996	22.3613	2	4
347837127	SIDGGETAVPEK	S1(Phospho)	SIDGGETAVPEK_S1(Phospho)	S(1): 99.9; T(7): 0.1	NA	NA	NA	20.508	NA	NA	21.1956	NA	1	1
347837132	RGSQASLEDDWVSK	S3(Phospho)	RGSQASLEDDWVSK_S3(Phospho)	S(3): 100.0; S(6): 0.0; S(13): 0.0	22.1957	22.0859	NA	21.0957	NA	NA	NA	NA	3	0
347837159	RSASMESLGGKEPVLGLPADPSRDLDEAIEEAK	S4(Phospho); M5(Oxidation); S7(Phospho)	RSASMESLGGKEPVLGLPADPSRDLDEAIEEAK_S4(Phospho); M5(Oxidation); S7(Phospho)	S(2): 16.0; S(4): 84.6; S(7): 99.4; S(22): 0.0	NA	NA	NA	NA	NA	NA	NA	NA	0	0
347837276	AGDTGAPAFATVDVRPPSPGTIK	S18(Phospho)	AGDTGAPAFATVDVRPPSPGTIK_S18(Phospho)	T(4): 0.0; T(11): 0.0; S(18): 50.0; T(21): 50.0	23.8379	24.4534	NA	23.3038	22.5841	23.4888	23.5309	23.4471	3	4
347837276	RRSSGLGGEIR	S3(Phospho)	RRSSGLGGEIR_S3(Phospho)	S(3): 50.0; S(4): 50.0	NA	NA	NA	NA	NA	NA	NA	NA	0	0
347837276	RSSGLGGEIR	S3(Phospho)	RSSGLGGEIR_S3(Phospho)	S(2): 0.5; S(3): 99.5	NA	22.4822	NA	NA	NA	NA	NA	NA	1	0
347837281	RTSHPLPTGPSPPPTVNAR	T2(Phospho)	RTSHPLPTGPSPPPTVNAR_T2(Phospho)	T(2): 50.0; S(3): 50.0; T(8): 0.0; S(11): 0.0; T(15): 0.0	22.6677	22.6747	NA	NA	NA	NA	23.0623	22.8387	2	2
347837281	RTSHPLPTGPSPPPTVNAR	T2(Phospho); S11(Phospho)	RTSHPLPTGPSPPPTVNAR_T2(Phospho); S11(Phospho)	T(2): 8.6; S(3): 91.4; T(8): 0.0; S(11): 100.0; T(15): 0.0	NA	NA	NA	NA	NA	21.6164	NA	NA	0	1
347837357	AGYQSSVEDKEEDTQMK	S6(Phospho)	AGYQSSVEDKEEDTQMK_S6(Phospho)	Y(3): 0.0; S(5): 0.5; S(6): 99.5; T(14): 0.0	NA	NA	NA	19.9936	NA	NA	NA	NA	1	0
347837357	IAVTGNDGASMTSSK	S10(Phospho)	IAVTGNDGASMTSSK_S10(Phospho)	T(4): 0.0; S(10): 90.9; T(12): 8.3; S(13): 0.8; S(14): 0.0	19.6289	NA	NA	21.2628	NA	NA	NA	NA	2	0
347837357	SSGTANDDEISIR	S11(Phospho)	SSGTANDDEISIR_S11(Phospho)	S(1): 0.0; S(2): 0.0; T(4): 0.0; S(11): 100.0	22.5264	NA	NA	23.1751	NA	NA	NA	NA	2	0
347837357	SSGTANDDEISIRSSK	S14(Phospho)	SSGTANDDEISIRSSK_S14(Phospho)	S(1): 0.0; S(2): 0.0; T(4): 0.0; S(11): 1.2; S(14): 97.6; S(15): 1.2	NA	20.8577	NA	20.8782	NA	NA	NA	NA	2	0
347837372	ASPAAWGEGR	S2(Phospho)	ASPAAWGEGR_S2(Phospho)	S(2): 100.0	NA	NA	NA	20.1307	20.7429	21.5516	21.7761	22.3602	1	4
347837372	EGSEAPASPALPSAPAGGRPR	S8(Phospho)	EGSEAPASPALPSAPAGGRPR_S8(Phospho)	S(3): 0.0; S(8): 100.0; S(13): 0.0	NA	NA	NA	NA	NA	23.4072	NA	NA	0	1
347837372	GPLSPLAQQER	S4(Phospho)	GPLSPLAQQER_S4(Phospho)	S(4): 100.0	NA	NA	NA	NA	NA	20.9975	21.3609	NA	0	2
347837372	KASPAAWGEGR	S3(Phospho)	KASPAAWGEGR_S3(Phospho)	S(3): 100.0	NA	NA	NA	22.9086	24.0484	24.6904	24.7245	25.6964	1	4
347837372	MRPDPPAAPAAKSPVLSR	M1(Oxidation); S13(Phospho)	MRPDPPAAPAAKSPVLSR_M1(Oxidation); S13(Phospho)	S(13): 100.0; S(17): 0.0	22.5404	NA	NA	NA	23.2787	NA	23.5804	23.8748	1	3
347837372	RTVSEAPADSSSSSAAGDAK	T2(Phospho)	RTVSEAPADSSSSSAAGDAK_T2(Phospho)	T(2): 94.4; S(4): 5.6; S(10): 0.0; S(11): 0.0; S(12): 0.0; S(13): 0.0; S(14): 0.0	22.0376	21.1873	NA	21.9427	21.1542	23.5389	23.2894	23.7752	3	4
347837372	SPVLSREGSEAPASPALPSAPAGGRPR	S1(Phospho)	SPVLSREGSEAPASPALPSAPAGGRPR_S1(Phospho)	S(1): 81.8; S(5): 9.1; S(9): 9.1; S(14): 0.0; S(19): 0.0	21.8806	21.5077	NA	NA	22.4988	22.8226	23.2449	23.0272	2	4
347837372	SPVLSREGSEAPASPALPSAPAGGRPR	S5(Phospho); S9(Phospho)	SPVLSREGSEAPASPALPSAPAGGRPR_S5(Phospho); S9(Phospho)	S(1): 8.8; S(5): 91.2; S(9): 100.0; S(14): 0.0; S(19): 0.0	NA	NA	NA	NA	NA	NA	NA	21.4686	0	1
347837372	TVSEAPADSSSSSAAGDAK	S3(Phospho)	TVSEAPADSSSSSAAGDAK_S3(Phospho)	T(1): 7.1; S(3): 92.9; S(9): 0.0; S(10): 0.0; S(11): 0.0; S(12): 0.0; S(13): 0.0	NA	NA	NA	NA	NA	NA	NA	22.2325	0	1
347837618	RRPEYDSDDDLPR	S7(Phospho)	RRPEYDSDDDLPR_S7(Phospho)	Y(5): 0.1; S(7): 99.9	NA	NA	NA	NA	NA	24.2946	25.1645	24.9756	0	3
347837618	TSKPAEDSDADADAEADLDDEDIVQASHAEAGGNR	S8(Phospho)	TSKPAEDSDADADAEADLDDEDIVQASHAEAGGNR_S8(Phospho)	T(1): 0.0; S(2): 0.0; S(8): 100.0; S(27): 0.0	NA	NA	NA	NA	NA	NA	21.7496	21.3883	0	2
347837633	GNAGYGLGGQNSFGGGSSMGGMDK	S12(Phospho); M22(Oxidation)	GNAGYGLGGQNSFGGGSSMGGMDK_S12(Phospho); M22(Oxidation)	Y(5): 0.0; S(12): 99.7; S(17): 0.1; S(18): 0.1	21.5024	NA	20.1755	NA	NA	NA	NA	NA	2	0
347837633	GNAGYGLGGQNSFGGGSSMGGMDK	S12(Phospho); M19(Oxidation); M22(Oxidation)	GNAGYGLGGQNSFGGGSSMGGMDK_S12(Phospho); M19(Oxidation); M22(Oxidation)	Y(5): 0.0; S(12): 100.0; S(17): 0.0; S(18): 0.0	NA	NA	NA	NA	NA	NA	21.9739	21.2147	0	2
347837664	ADRSVSPARESFAR	S6(Phospho)	ADRSVSPARESFAR_S6(Phospho)	S(4): 49.9; S(6): 49.9; S(11): 0.2	NA	NA	NA	NA	NA	21.4727	NA	NA	0	1
347837664	AEWAMSSDDLNR	M5(Oxidation); S6(Phospho)	AEWAMSSDDLNR_M5(Oxidation); S6(Phospho)	S(6): 95.9; S(7): 4.1	NA	NA	NA	NA	NA	21.5965	22.4918	NA	0	2
347837664	APAKSPAPVSAASK	S5(Phospho)	APAKSPAPVSAASK_S5(Phospho)	S(5): 100.0; S(10): 0.0; S(13): 0.0	NA	NA	NA	NA	22.0895	23.2788	24.9251	NA	0	3
347837664	ATESLTPTLATNTAGESLHGATEIAAGAEK	T6(Phospho)	ATESLTPTLATNTAGESLHGATEIAAGAEK_T6(Phospho)	T(2): 0.2; S(4): 0.2; T(6): 99.3; T(8): 0.2; T(11): 0.0; T(13): 0.0; S(17): 0.0; T(22): 0.0	NA	NA	NA	NA	23.3093	23.3091	23.4234	NA	0	3
347837664	AYESEADPEDTIHVDTPSR	S4(Phospho)	AYESEADPEDTIHVDTPSR_S4(Phospho)	Y(2): 0.0; S(4): 100.0; T(11): 0.0; T(16): 0.0; S(18): 0.0	NA	NA	NA	NA	20.6694	NA	21.982	21.7546	0	3
347837664	AYESEADPEDTIHVDTPSRR	S4(Phospho)	AYESEADPEDTIHVDTPSRR_S4(Phospho)	Y(2): 0.0; S(4): 100.0; T(11): 0.0; T(16): 0.0; S(18): 0.0	NA	22.6531	NA	23.1672	23.5872	24.243	24.9661	NA	2	3
347837664	AYESEADPEDTIHVDTPSRR	S4(Phospho); T16(Phospho)	AYESEADPEDTIHVDTPSRR_S4(Phospho); T16(Phospho)	Y(2): 0.0; S(4): 100.0; T(11): 0.0; T(16): 99.9; S(18): 0.1	NA	NA	NA	NA	NA	NA	23.0371	NA	0	1
347837664	AYESEADPEDTIHVDTPSRRSSR	S18(Phospho); S22(Phospho)	AYESEADPEDTIHVDTPSRRSSR_S18(Phospho); S22(Phospho)	Y(2): 0.0; S(4): 0.0; T(11): 0.0; T(16): 0.0; S(18): 99.9; S(21): 6.3; S(22): 93.7	NA	NA	NA	NA	NA	22.4209	23.2507	22.721	0	3
347837664	ESSPLDGSKDEFEGALSK	S3(Phospho)	ESSPLDGSKDEFEGALSK_S3(Phospho)	S(2): 7.4; S(3): 92.6; S(8): 0.0; S(17): 0.0	NA	NA	NA	NA	NA	20.4456	NA	NA	0	1
347837664	ETFGYELQPAVSPSFER	S12(Phospho)	ETFGYELQPAVSPSFER_S12(Phospho)	T(2): 0.0; Y(5): 0.0; S(12): 94.4; S(14): 5.6	NA	NA	NA	NA	20.2412	22.1397	22.4371	22.1306	0	4
347837664	ETFGYELQPAVSPSFERR	S12(Phospho)	ETFGYELQPAVSPSFERR_S12(Phospho)	T(2): 0.0; Y(5): 0.0; S(12): 100.0; S(14): 0.0	NA	NA	NA	NA	20.8254	NA	22.8906	NA	0	2
347837664	KESSPLDGSKDEFEGALSK	S4(Phospho)	KESSPLDGSKDEFEGALSK_S4(Phospho)	S(3): 0.1; S(4): 99.7; S(9): 0.1; S(18): 0.0	NA	NA	NA	NA	NA	22.2182	22.9798	22.7111	0	3
347837664	NIYDDIGYGSTPGSK	S10(Phospho)	NIYDDIGYGSTPGSK_S10(Phospho)	Y(3): 0.0; Y(8): 0.0; S(10): 100.0; T(11): 0.0; S(14): 0.0	NA	NA	NA	NA	NA	NA	21.7075	NA	0	1
347837664	SLDNQSERAYESEADPEDTIHVDTPSR	S6(Phospho)	SLDNQSERAYESEADPEDTIHVDTPSR_S6(Phospho)	S(1): 50.0; S(6): 50.0; Y(10): 0.0; S(12): 0.0; T(19): 0.0; T(24): 0.0; S(26): 0.0	NA	NA	NA	NA	NA	NA	21.841	NA	0	1
347837664	SLDNQSERAYESEADPEDTIHVDTPSR	S6(Phospho); Y10(Phospho)	SLDNQSERAYESEADPEDTIHVDTPSR_S6(Phospho); Y10(Phospho)	S(1): 1.8; S(6): 87.6; Y(10): 21.4; S(12): 89.1; T(19): 0.0; T(24): 0.0; S(26): 0.0	NA	NA	NA	NA	NA	NA	22.5179	NA	0	1
347837664	SLDNQSERAYESEADPEDTIHVDTPSRR	S6(Phospho); Y10(Phospho)	SLDNQSERAYESEADPEDTIHVDTPSRR_S6(Phospho); Y10(Phospho)	S(1): 14.6; S(6): 84.9; Y(10): 3.5; S(12): 96.8; T(19): 0.1; T(24): 0.0; S(26): 0.0	NA	NA	NA	NA	NA	NA	23.0128	NA	0	1
347837664	SVSPARESFAR	S3(Phospho)	SVSPARESFAR_S3(Phospho)	S(1): 0.9; S(3): 99.1; S(8): 0.0	NA	NA	NA	NA	NA	NA	26.0084	25.9907	0	2
347837697	ENTTHEPAPTEVNK	T4(Phospho)	ENTTHEPAPTEVNK_T4(Phospho)	T(3): 6.4; T(4): 93.6; T(10): 0.0	NA	NA	NA	NA	23.4988	23.8348	22.4902	24.1172	0	4
347837697	WVPHSTFAGEMGLAGDK	T6(Phospho); M11(Oxidation)	WVPHSTFAGEMGLAGDK_T6(Phospho); M11(Oxidation)	S(5): 6.3; T(6): 93.7	NA	NA	NA	NA	21.6396	NA	21.8937	NA	0	2
347837702	ITRPPSTGHGSAR	T7(Phospho)	ITRPPSTGHGSAR_T7(Phospho)	T(2): 0.1; S(6): 7.7; T(7): 92.1; S(11): 0.1	19.7705	20.7435	NA	21.1948	NA	NA	19.9909	NA	3	1
347837756	SDNERSPGGAEPIEPVSEHLNIK	N-Term(Acetyl); S6(Phospho)	SDNERSPGGAEPIEPVSEHLNIK_N-Term(Acetyl); S6(Phospho)	S(1): 0.0; S(6): 100.0; S(17): 0.0	26.3478	25.5735	25.3194	25.9694	26.8311	27.3541	27.7143	27.4913	4	4
347837756	SDNERSPGGAEPIEPVSEHLNIK	N-Term(Acetyl); S1(Phospho); S6(Phospho)	SDNERSPGGAEPIEPVSEHLNIK_N-Term(Acetyl); S1(Phospho); S6(Phospho)	S(1): 100.0; S(6): 100.0; S(17): 0.0	NA	NA	NA	NA	26.2664	27.8	28.4592	28.2084	0	4
347837797	ASSFVGTAEYVSPELLTDK	S2(Phospho)	ASSFVGTAEYVSPELLTDK_S2(Phospho)	S(2): 50.0; S(3): 50.0; T(7): 0.0; Y(10): 0.0; S(12): 0.0; T(17): 0.0	21.4833	21.7634	NA	21.298	NA	NA	NA	NA	3	0
347837874	VTTGIAPEGESGR	S11(Phospho)	VTTGIAPEGESGR_S11(Phospho)	T(2): 0.0; T(3): 0.0; S(11): 100.0	NA	NA	NA	NA	NA	NA	22.8637	NA	0	1
347837879	DMSGTDKDTTPEAEPIDAQDEEMRDR	T10(Phospho)	DMSGTDKDTTPEAEPIDAQDEEMRDR_T10(Phospho)	S(3): 0.0; T(5): 0.0; T(9): 8.0; T(10): 92.0	21.9356	NA	NA	NA	NA	NA	NA	NA	1	0
347837879	DMSGTDKDTTPEAEPIDAQDEEMRDR	M2(Oxidation); T10(Phospho); M23(Oxidation)	DMSGTDKDTTPEAEPIDAQDEEMRDR_M2(Oxidation); T10(Phospho); M23(Oxidation)	S(3): 0.0; T(5): 0.0; T(9): 50.0; T(10): 50.0	NA	NA	NA	NA	24.0586	25.3427	25.5671	NA	0	3
347837879	DMSGTDKDTTPEAEPIDAQDEEMRDR	M2(Oxidation); T9(Phospho)	DMSGTDKDTTPEAEPIDAQDEEMRDR_M2(Oxidation); T9(Phospho)	S(3): 0.0; T(5): 0.0; T(9): 90.5; T(10): 9.5	NA	NA	NA	NA	NA	NA	22.9516	21.817	0	2
347837897	ISTASPANNNALEDK	S5(Phospho)	ISTASPANNNALEDK_S5(Phospho)	S(2): 0.1; T(3): 0.1; S(5): 99.9	NA	NA	NA	NA	20.9555	NA	NA	NA	0	1
347837986	SPSFAQANPFAR	S3(Phospho)	SPSFAQANPFAR_S3(Phospho)	S(1): 0.0; S(3): 100.0	NA	NA	NA	NA	NA	18.6323	20.9568	NA	0	2
347838048	TFHDDVAEEESDEE	S11(Phospho)	TFHDDVAEEESDEE_S11(Phospho)	T(1): 0.0; S(11): 100.0	NA	NA	NA	NA	NA	24.9249	25.6032	25.2863	0	3
347838056	SSSFSVPSAR	S3(Phospho)	SSSFSVPSAR_S3(Phospho)	S(1): 0.7; S(2): 0.7; S(3): 98.5; S(5): 0.1; S(8): 0.0	NA	NA	NA	20.4786	NA	NA	NA	NA	1	0
347838076	SATPSAYSRPFTPAGDIDDPYAASR	S1(Phospho)	SATPSAYSRPFTPAGDIDDPYAASR_S1(Phospho)	S(1): 49.7; T(3): 49.7; S(5): 0.6; Y(7): 0.0; S(8): 0.0; T(12): 0.0; Y(21): 0.0; S(24): 0.0	NA	NA	NA	NA	NA	NA	20.5191	NA	0	1
347838076	TSSMHSPPITPAATR	M4(Oxidation); S6(Phospho); T10(Phospho)	TSSMHSPPITPAATR_M4(Oxidation); S6(Phospho); T10(Phospho)	T(1): 0.0; S(2): 0.0; S(3): 0.0; S(6): 100.0; T(10): 100.0; T(14): 0.0	NA	NA	NA	NA	NA	NA	23.3955	NA	0	1
347838096	AQIEEPTTEESSEETSEPK	S12(Phospho)	AQIEEPTTEESSEETSEPK_S12(Phospho)	T(7): 0.0; T(8): 0.0; S(11): 6.4; S(12): 93.6; T(15): 0.0; S(16): 0.0	NA	NA	NA	NA	22.83	23.529	23.9909	23.7627	0	4
347838096	AQIEEPTTEESSEETSEPK	T8(Phospho); S12(Phospho)	AQIEEPTTEESSEETSEPK_T8(Phospho); S12(Phospho)	T(7): 0.9; T(8): 99.1; S(11): 92.0; S(12): 8.0; T(15): 0.0; S(16): 0.0	NA	NA	NA	NA	NA	23.1077	23.7935	23.1399	0	3
347838109	GTDSLRLSPSR	S8(Phospho)	GTDSLRLSPSR_S8(Phospho)	T(2): 0.0; S(4): 1.4; S(8): 10.5; S(10): 88.1	NA	NA	NA	NA	NA	NA	22.1316	NA	0	1
347838156	HSLSLNDSHK	S4(Phospho)	HSLSLNDSHK_S4(Phospho)	S(2): 1.5; S(4): 98.4; S(8): 0.0	NA	21.0972	NA	22.1083	NA	NA	NA	NA	2	0
347838162	AAPPPTPPPK	T6(Phospho)	AAPPPTPPPK_T6(Phospho)	T(6): 100.0	NA	19.8123	NA	NA	19.6789	20.3672	20.5487	NA	1	3
347838162	DQYSRASTDYTNQVGAQR	S7(Phospho)	DQYSRASTDYTNQVGAQR_S7(Phospho)	Y(3): 5.9; S(4): 88.1; S(7): 5.9; T(8): 0.0; Y(10): 0.0; T(11): 0.0	NA	NA	NA	NA	NA	NA	20.859	NA	0	1
347838162	TGSAGSSAGRPPSSGLRDDR	S13(Phospho)	TGSAGSSAGRPPSSGLRDDR_S13(Phospho)	T(1): 0.0; S(3): 0.0; S(6): 0.0; S(7): 0.0; S(13): 90.2; S(14): 9.8	NA	NA	NA	NA	23.3054	NA	25.4541	NA	0	2
347838162	TSTSSSATAAAAAATAAMGGR	T8(Phospho); M18(Oxidation)	TSTSSSATAAAAAATAAMGGR_T8(Phospho); M18(Oxidation)	T(1): 0.0; S(2): 0.0; T(3): 0.0; S(4): 0.1; S(5): 0.1; S(6): 8.4; T(8): 91.4; T(15): 0.0	NA	NA	NA	NA	NA	NA	20.5434	NA	0	1
347838186	DMSSHLIDLHTTVPQSPLVK	M2(Oxidation); S16(Phospho)	DMSSHLIDLHTTVPQSPLVK_M2(Oxidation); S16(Phospho)	S(3): 0.0; S(4): 0.0; T(11): 0.0; T(12): 0.0; S(16): 100.0	NA	NA	NA	NA	NA	22.4729	23.2939	NA	0	2
347838204	LIDNASEGGSEGDGPPSLAK	S10(Phospho)	LIDNASEGGSEGDGPPSLAK_S10(Phospho)	S(6): 0.0; S(10): 100.0; S(17): 0.0	NA	21.7306	NA	22.3916	NA	21.3738	20.699	21.7824	2	3
347838204	SMPILHEHFEPGSSIR	S1(Phospho); M2(Oxidation)	SMPILHEHFEPGSSIR_S1(Phospho); M2(Oxidation)	S(1): 100.0; S(13): 0.0; S(14): 0.0	NA	NA	NA	NA	NA	23.0903	23.995	NA	0	2
347838204	SMPILHEHFEPGSSIR	S1(Phospho)	SMPILHEHFEPGSSIR_S1(Phospho)	S(1): 100.0; S(13): 0.0; S(14): 0.0	NA	NA	NA	NA	NA	NA	NA	NA	0	0
347838262	AASTSQHSVSFDK	S3(Phospho)	AASTSQHSVSFDK_S3(Phospho)	S(3): 99.4; T(4): 0.5; S(5): 0.0; S(8): 0.0; S(10): 0.0	21.1715	21.4984	NA	21.1634	NA	NA	21.0231	NA	3	1
347838281	LSATDRDIELESPTAPPSPSLLR	S18(Phospho)	LSATDRDIELESPTAPPSPSLLR_S18(Phospho)	S(2): 0.0; T(4): 0.0; S(12): 0.0; T(14): 0.0; S(18): 99.5; S(20): 0.5	NA	22.8202	NA	NA	NA	NA	NA	NA	1	0
347838315	KASLEQLK	S3(Phospho)	KASLEQLK_S3(Phospho)	S(3): 100.0	NA	NA	NA	NA	NA	20.8986	NA	NA	0	1
347838321	ELLASIGKDDSDEEMEDASDK	S11(Phospho); M15(Oxidation)	ELLASIGKDDSDEEMEDASDK_S11(Phospho); M15(Oxidation)	S(5): 0.0; S(11): 100.0; S(19): 0.0	NA	NA	NA	NA	NA	25.0772	25.4188	24.9705	0	3
347838321	ELLASIGKDDSDEEMEDASDK	S11(Phospho)	ELLASIGKDDSDEEMEDASDK_S11(Phospho)	S(5): 0.0; S(11): 100.0; S(19): 0.0	NA	NA	NA	NA	NA	NA	21.7098	NA	0	1
347838321	ELLASIGKDDSDEEMEDASDKK	S11(Phospho); M15(Oxidation)	ELLASIGKDDSDEEMEDASDKK_S11(Phospho); M15(Oxidation)	S(5): 0.0; S(11): 100.0; S(19): 0.0	NA	NA	NA	NA	NA	24.1719	24.8018	NA	0	2
347838321	ITEVDSEDEEAPK	S6(Phospho)	ITEVDSEDEEAPK_S6(Phospho)	T(2): 0.0; S(6): 100.0	22.1706	20.3784	20.858	22.4306	24.446	25.6614	26.2665	25.9504	4	4
347838482	AASKPTYISDDEDESIAPPPK	S9(Phospho)	AASKPTYISDDEDESIAPPPK_S9(Phospho)	S(3): 0.0; T(6): 0.0; Y(7): 0.0; S(9): 99.9; S(15): 0.1	NA	NA	NA	NA	NA	NA	22.6632	22.4721	0	2
347838482	KSVVSDDDEDESIAPPPK	S5(Phospho)	KSVVSDDDEDESIAPPPK_S5(Phospho)	S(2): 0.0; S(5): 100.0; S(12): 0.0	NA	NA	NA	NA	NA	21.3066	22.1289	20.8302	0	3
347838482	SALSDDEDDSIAPPPK	S4(Phospho)	SALSDDEDDSIAPPPK_S4(Phospho)	S(1): 50.0; S(4): 50.0; S(10): 0.0	NA	NA	NA	NA	NA	23.1482	23.7237	22.9989	0	3
347838482	SALSDDEDDSIAPPPKR	S4(Phospho)	SALSDDEDDSIAPPPKR_S4(Phospho)	S(1): 0.7; S(4): 99.3; S(10): 0.0	NA	NA	NA	NA	NA	20.8663	22.1416	NA	0	2
347838482	SVVSDDDEDESIAPPPK	S4(Phospho)	SVVSDDDEDESIAPPPK_S4(Phospho)	S(1): 0.1; S(4): 99.9; S(11): 0.0	NA	NA	NA	NA	NA	NA	23.6363	23.4606	0	2
347838482	TIGYSDDNSDDEDMEEAPPLPAKPAAK	S9(Phospho); M14(Oxidation)	TIGYSDDNSDDEDMEEAPPLPAKPAAK_S9(Phospho); M14(Oxidation)	T(1): 0.0; Y(4): 0.0; S(5): 0.0; S(9): 100.0	NA	NA	NA	NA	NA	NA	20.8072	NA	0	1
347838482	VVDLSEDETNYEMLAR	S5(Phospho); M13(Oxidation)	VVDLSEDETNYEMLAR_S5(Phospho); M13(Oxidation)	S(5): 100.0; T(9): 0.0; Y(11): 0.0	NA	NA	NA	NA	NA	NA	20.8656	20.45	0	2
347838524	KLSPLLK	S3(Phospho)	KLSPLLK_S3(Phospho)	S(3): 100.0	NA	NA	22.7737	NA	NA	NA	NA	NA	1	0
347838526	ASISGPPMPAPPPHPQSPELVSGAVEESPLYVNAK	M8(Oxidation); S17(Phospho)	ASISGPPMPAPPPHPQSPELVSGAVEESPLYVNAK_M8(Oxidation); S17(Phospho)	S(2): 0.3; S(4): 0.3; S(17): 99.4; S(22): 0.0; S(28): 0.0; Y(31): 0.0	NA	NA	NA	NA	NA	NA	21.1932	NA	0	1
347838526	ERVPRSPTQAAINNQVAQNR	S6(Phospho)	ERVPRSPTQAAINNQVAQNR_S6(Phospho)	S(6): 50.0; T(8): 50.0	23.6778	24.1743	21.7045	NA	24.7602	24.7755	25.4987	25.1608	3	4
347838526	VPRSPTQAAINNQVAQNR	T6(Phospho)	VPRSPTQAAINNQVAQNR_T6(Phospho)	S(4): 50.0; T(6): 50.0	NA	NA	NA	NA	NA	20.0292	20.7933	NA	0	2
347838551	TVPSFDHPIETPPRAPSPVHR	N-Term(Acetyl); S17(Phospho)	TVPSFDHPIETPPRAPSPVHR_N-Term(Acetyl); S17(Phospho)	T(1): 0.0; S(4): 0.0; T(11): 0.0; S(17): 100.0	NA	NA	NA	NA	NA	24.3634	NA	NA	0	1
347838558	AEEKEESDEDMGFGLFD	S7(Phospho); M11(Oxidation)	AEEKEESDEDMGFGLFD_S7(Phospho); M11(Oxidation)	S(7): 100.0	28.3323	NA	28.3098	24.9405	30.4713	30.7268	31.4883	30.931	3	4
347838558	AEEKEESDEDMGFGLFD	S7(Phospho)	AEEKEESDEDMGFGLFD_S7(Phospho)	S(7): 100.0	19.2625	NA	26.4553	17.1754	25.9048	23.3137	27.3557	27.229	3	4
347838558	VEEKAEEKEESDEDMGFGLFD	S11(Phospho); M15(Oxidation)	VEEKAEEKEESDEDMGFGLFD_S11(Phospho); M15(Oxidation)	S(11): 100.0	23.4475	NA	25.239	NA	27.9322	29.1045	28.7392	28.924	2	4
347838558	VEEKAEEKEESDEDMGFGLFD	S11(Phospho)	VEEKAEEKEESDEDMGFGLFD_S11(Phospho)	S(11): 100.0	NA	NA	NA	NA	NA	NA	20.1279	NA	0	1
347835237	EESDEDMGFGLFD	S3(Phospho); M7(Oxidation)	EESDEDMGFGLFD_S3(Phospho); M7(Oxidation)	S(3): 100.0	NA	NA	NA	NA	22.4476	25.2544	26.3114	26.2328	0	4
347835237	EESDEDMGFGLFD	S3(Phospho)	EESDEDMGFGLFD_S3(Phospho)	S(3): 100.0	NA	NA	NA	NA	NA	NA	NA	20.1663	0	1
347838570	RALSTSEIDSRK	S4(Phospho)	RALSTSEIDSRK_S4(Phospho)	S(4): 48.3; T(5): 48.3; S(6): 3.3; S(10): 0.0	NA	NA	NA	NA	NA	NA	NA	20.2999	0	1
347838570	TTSPLSQVQVQPR	S3(Phospho)	TTSPLSQVQVQPR_S3(Phospho)	T(1): 6.7; T(2): 6.7; S(3): 86.7; S(6): 0.0	20.6098	NA	NA	20.2437	NA	21.21	NA	21.222	2	2
347838572	AGAGLEESSSPVK	S10(Phospho)	AGAGLEESSSPVK_S10(Phospho)	S(8): 6.5; S(9): 6.5; S(10): 87.0	NA	NA	NA	19.3228	NA	NA	NA	NA	1	0
347838604	RITIIGESAGAGSVR	S8(Phospho)	RITIIGESAGAGSVR_S8(Phospho)	T(3): 10.2; S(8): 44.9; S(13): 44.9	NA	NA	NA	NA	NA	NA	19.7677	NA	0	1
347838618	MNDDDDSDPDYEPDEQPRDLFAGGEK	M1(Oxidation); S7(Phospho)	MNDDDDSDPDYEPDEQPRDLFAGGEK_M1(Oxidation); S7(Phospho)	S(7): 100.0; Y(11): 0.0	NA	NA	NA	NA	NA	NA	20.5569	NA	0	1
347838621	DFNPHFSMADESPVTGQAPPTHMAEDR	M8(Oxidation); S12(Phospho); M23(Oxidation)	DFNPHFSMADESPVTGQAPPTHMAEDR_M8(Oxidation); S12(Phospho); M23(Oxidation)	S(7): 9.3; S(12): 90.7; T(15): 0.0; T(21): 0.0	NA	NA	NA	NA	NA	NA	NA	NA	0	0
347838621	HWGNSDDEVLDSPVK	S5(Phospho)	HWGNSDDEVLDSPVK_S5(Phospho)	S(5): 100.0; S(12): 0.0	NA	NA	NA	NA	NA	22.1225	23.0087	23.4647	0	3
347838621	LFDADEEEHTPDSPIREK	S13(Phospho)	LFDADEEEHTPDSPIREK_S13(Phospho)	T(10): 0.0; S(13): 100.0	NA	25.0167	NA	NA	25.4001	25.9194	26.5041	26.2444	1	4
347838621	NSSTVDDGPSPPK	S10(Phospho)	NSSTVDDGPSPPK_S10(Phospho)	S(2): 0.0; S(3): 0.0; T(4): 0.2; S(10): 99.8	NA	NA	NA	NA	NA	NA	NA	NA	0	0
347838621	YEHFDFTDAPEGEEPERPPTGK	T20(Phospho)	YEHFDFTDAPEGEEPERPPTGK_T20(Phospho)	Y(1): 0.0; T(7): 0.0; T(20): 100.0	23.7886	23.9595	21.6858	23.3528	NA	22.7783	23.0793	23.0299	4	3
347838640	ADAVIKPDPEAAVASPR	N-Term(Acetyl); S15(Phospho)	ADAVIKPDPEAAVASPR_N-Term(Acetyl); S15(Phospho)	S(15): 100.0	24.5821	23.7775	22.8739	24.5093	23.1815	23.4454	24.1025	NA	4	3
347838641	MASEDQAILEQISR	M1(Oxidation); S3(Phospho)	MASEDQAILEQISR_M1(Oxidation); S3(Phospho)	S(3): 100.0; S(13): 0.0	NA	NA	NA	NA	NA	22.0465	NA	NA	0	1
347838659	AARSLVDAK	S4(Phospho)	AARSLVDAK_S4(Phospho)	S(4): 100.0	27.5245	26.7232	NA	28.1141	24.6425	24.8782	25.1041	NA	3	3
347838659	ATGVSPARPATR	S5(Phospho)	ATGVSPARPATR_S5(Phospho)	T(2): 0.0; S(5): 100.0; T(11): 0.0	NA	26.2338	NA	NA	NA	25.0866	NA	NA	1	1
347838688	ILMTEGDGGSDDEGAARGEK	M3(Oxidation); S10(Phospho)	ILMTEGDGGSDDEGAARGEK_M3(Oxidation); S10(Phospho)	T(4): 0.1; S(10): 99.9	NA	NA	NA	NA	NA	NA	20.1518	NA	0	1
347838702	RFDSAEPESEPVTEEK	S4(Phospho)	RFDSAEPESEPVTEEK_S4(Phospho)	S(4): 99.5; S(9): 0.5; T(13): 0.0	21.8548	NA	21.0562	22.209	22.3645	23.0258	23.7671	23.3577	3	4
347838739	GATLQDDEDDTQLPSTPGAR	T16(Phospho)	GATLQDDEDDTQLPSTPGAR_T16(Phospho)	T(3): 0.0; T(11): 0.0; S(15): 50.0; T(16): 50.0	NA	NA	NA	NA	NA	NA	20.6758	NA	0	1
347838799	LGSPGLIASGLDEMLPR	S3(Phospho); M14(Oxidation)	LGSPGLIASGLDEMLPR_S3(Phospho); M14(Oxidation)	S(3): 100.0; S(9): 0.0	21.5327	21.339	20.0431	21.0823	NA	NA	NA	NA	4	0
347838799	LGSPGLIASGLDEMLPR	S3(Phospho)	LGSPGLIASGLDEMLPR_S3(Phospho)	S(3): 100.0; S(9): 0.0	20.2647	18.751	NA	NA	NA	NA	NA	NA	2	0
347838821	GTAADEQTLNEVEHGTPPPGTPTTPGR	T16(Phospho)	GTAADEQTLNEVEHGTPPPGTPTTPGR_T16(Phospho)	T(2): 0.0; T(8): 10.5; T(16): 89.5; T(21): 0.0; T(23): 0.0; T(24): 0.0	23.6607	NA	22.3526	23.8026	NA	NA	NA	23.1617	3	1
347838821	GTAADEQTLNEVEHGTPPPGTPTTPGR	T16(Phospho); T21(Phospho)	GTAADEQTLNEVEHGTPPPGTPTTPGR_T16(Phospho); T21(Phospho)	T(2): 0.0; T(8): 0.0; T(16): 100.0; T(21): 98.7; T(23): 1.2; T(24): 0.1	NA	NA	NA	NA	NA	NA	22.6551	21.9313	0	2
347838821	SPPGDRPHNISSSALSPR	S11(Phospho)	SPPGDRPHNISSSALSPR_S11(Phospho)	S(1): 0.0; S(11): 99.6; S(12): 0.4; S(13): 0.0; S(16): 0.0	NA	NA	NA	NA	NA	23.6847	NA	22.1964	0	2
347838821	SSSISPGLHASR	S5(Phospho)	SSSISPGLHASR_S5(Phospho)	S(1): 0.0; S(2): 0.0; S(3): 0.0; S(5): 100.0; S(11): 0.0	NA	NA	NA	NA	21.7138	NA	22.2874	21.9096	0	3
347838821	TLRPVISPVSSLHSHSSFNDQSDLDHGEDPALAEAR	S10(Phospho); S11(Phospho)	TLRPVISPVSSLHSHSSFNDQSDLDHGEDPALAEAR_S10(Phospho); S11(Phospho)	T(1): 0.5; S(7): 24.2; S(10): 85.3; S(11): 85.3; S(14): 4.5; S(16): 0.1; S(17): 0.0; S(22): 0.0	NA	NA	NA	NA	NA	NA	NA	21.2762	0	1
347838857	RKATTNPTNDAKKPK	T4(Phospho); T5(Phospho); T8(Phospho)	RKATTNPTNDAKKPK_T4(Phospho); T5(Phospho); T8(Phospho)	T(4): 100.0; T(5): 100.0; T(8): 100.0	NA	NA	NA	NA	NA	NA	NA	NA	0	0
347838873	KTSTPTTSGPALGQLAK	T4(Phospho)	KTSTPTTSGPALGQLAK_T4(Phospho)	T(2): 3.8; S(3): 48.1; T(4): 48.1; T(6): 0.0; T(7): 0.0; S(8): 0.0	NA	NA	NA	NA	NA	21.0804	NA	21.223	0	2
347838906	VNRLEGQSSDEEMDDVDPMGVQHK	S8(Phospho); M13(Oxidation); M19(Oxidation)	VNRLEGQSSDEEMDDVDPMGVQHK_S8(Phospho); M13(Oxidation); M19(Oxidation)	S(8): 90.9; S(9): 9.1	NA	NA	NA	NA	NA	21.8881	22.7382	NA	0	2
347838907	RSSAALENIGDVTSAAGPSMFTTEK	S2(Phospho); M20(Oxidation)	RSSAALENIGDVTSAAGPSMFTTEK_S2(Phospho); M20(Oxidation)	S(2): 50.0; S(3): 50.0; T(13): 0.0; S(14): 0.0; S(19): 0.0; T(22): 0.0; T(23): 0.0	NA	20.6185	NA	NA	NA	NA	NA	NA	1	0
347838907	SGISSPQPDLNR	N-Term(Acetyl); S5(Phospho)	SGISSPQPDLNR_N-Term(Acetyl); S5(Phospho)	S(1): 0.0; S(4): 0.2; S(5): 99.8	25.2879	25.5082	NA	26.0909	NA	NA	NA	NA	3	0
347838907	SVMIGTPK	M3(Oxidation); T6(Phospho)	SVMIGTPK_M3(Oxidation); T6(Phospho)	S(1): 0.0; T(6): 100.0	NA	22.8283	NA	23.0665	NA	NA	21.7048	NA	2	1
347838907	SVMIGTPKGDDAQSK	M3(Oxidation); T6(Phospho)	SVMIGTPKGDDAQSK_M3(Oxidation); T6(Phospho)	S(1): 0.0; T(6): 100.0; S(14): 0.0	NA	NA	NA	23.2323	NA	NA	22.4496	22.6866	1	2
347838932	KFSMNR	S3(Phospho)	KFSMNR_S3(Phospho)	S(3): 100.0	19.838	21.0295	NA	NA	NA	NA	NA	NA	2	0
347838932	RFSTHDPSANEMDSK	S3(Phospho)	RFSTHDPSANEMDSK_S3(Phospho)	S(3): 92.7; T(4): 7.3; S(8): 0.0; S(14): 0.0	25.2418	25.2271	NA	24.3826	NA	NA	NA	NA	3	0
347838932	RFSTHDPSANEMDSK	S3(Phospho); M12(Oxidation)	RFSTHDPSANEMDSK_S3(Phospho); M12(Oxidation)	S(3): 93.2; T(4): 6.8; S(8): 0.0; S(14): 0.0	20.9571	NA	21.3082	NA	20.7491	25.6568	26.255	25.5366	2	4
347838980	SQGISTGARSPALIR	S10(Phospho)	SQGISTGARSPALIR_S10(Phospho)	S(1): 0.0; S(5): 6.3; T(6): 6.3; S(10): 87.4	NA	NA	NA	NA	NA	21.2321	NA	21.4858	0	2
347838996	ADEAAARGTPAPTT	T9(Phospho)	ADEAAARGTPAPTT_T9(Phospho)	T(9): 100.0; T(13): 0.0; T(14): 0.0	NA	21.458	NA	20.8116	20.697	NA	21.8287	21.7264	2	3
347839088	RASEAGYTGGNAGWSDGPWWR	S3(Phospho)	RASEAGYTGGNAGWSDGPWWR_S3(Phospho)	S(3): 49.9; Y(7): 49.9; T(8): 0.2; S(15): 0.0	NA	NA	NA	NA	21.882	NA	16.3567	21.2591	0	3
347839088	WIQWLDAPAPLTPTSTSSPSK	S18(Phospho)	WIQWLDAPAPLTPTSTSSPSK_S18(Phospho)	T(12): 0.0; T(14): 0.3; S(15): 5.0; T(16): 5.0; S(17): 5.0; S(18): 84.4; S(20): 0.3	21.633	22.1655	NA	NA	21.7134	21.261	21.5614	22.5496	2	4
347839088	WIQWLDAPAPLTPTSTSSPSK	T12(Phospho); T14(Phospho)	WIQWLDAPAPLTPTSTSSPSK_T12(Phospho); T14(Phospho)	T(12): 99.6; T(14): 74.2; S(15): 6.5; T(16): 6.5; S(17): 6.5; S(18): 6.5; S(20): 0.1	NA	NA	NA	NA	NA	NA	19.4377	20.6122	0	2
347839104	ATPQQPAEEHLAAQIK	N-Term(Acetyl); T2(Phospho)	ATPQQPAEEHLAAQIK_N-Term(Acetyl); T2(Phospho)	T(2): 100.0	23.9343	23.5295	NA	24.4362	NA	22.6558	23.0623	22.6495	3	3
347839184	RVHTFTEGAAGLSAK	T4(Phospho)	RVHTFTEGAAGLSAK_T4(Phospho)	T(4): 100.0; T(6): 0.0; S(13): 0.0	21.5571	22.4749	NA	NA	NA	NA	NA	NA	2	0
347839196	MEPVEDDLYSASPPR	M1(Oxidation); S12(Phospho)	MEPVEDDLYSASPPR_M1(Oxidation); S12(Phospho)	Y(9): 0.0; S(10): 0.0; S(12): 100.0	NA	NA	NA	NA	NA	NA	21.7499	NA	0	1
347839196	RGSTAGSDSIVSPIASAPPVPMIPLPGMSR	S3(Phospho); M22(Oxidation); M28(Oxidation)	RGSTAGSDSIVSPIASAPPVPMIPLPGMSR_S3(Phospho); M22(Oxidation); M28(Oxidation)	S(3): 24.9; T(4): 24.9; S(7): 24.9; S(9): 24.9; S(12): 0.4; S(16): 0.0; S(29): 0.0	NA	NA	NA	NA	NA	NA	NA	NA	0	0
347839196	TSLAEPPQAPPRPSETPGSPRSPASK	S19(Phospho); S22(Phospho)	TSLAEPPQAPPRPSETPGSPRSPASK_S19(Phospho); S22(Phospho)	T(1): 0.0; S(2): 0.0; S(14): 0.0; T(16): 0.0; S(19): 98.5; S(22): 89.1; S(25): 12.4	NA	NA	NA	NA	NA	NA	23.0544	NA	0	1
347839196	VRSPDEVEKQEETEEEK	S3(Phospho)	VRSPDEVEKQEETEEEK_S3(Phospho)	S(3): 100.0; T(13): 0.0	NA	NA	NA	NA	22.0327	23.3068	23.4787	23.3137	0	4
347839223	GIDSPDRPALR	S4(Phospho)	GIDSPDRPALR_S4(Phospho)	S(4): 100.0	21.9451	NA	NA	NA	NA	NA	NA	NA	1	0
347839223	SFGTEGAER	S1(Phospho)	SFGTEGAER_S1(Phospho)	S(1): 100.0; T(4): 0.0	NA	NA	NA	NA	NA	NA	20.9947	20.7721	0	2
347839251	LLSSLPK	S3(Phospho)	LLSSLPK_S3(Phospho)	S(3): 99.6; S(4): 0.4	NA	NA	21.137	NA	NA	NA	NA	NA	1	0
347839346	KGSTVPSSQPSR	S3(Phospho)	KGSTVPSSQPSR_S3(Phospho)	S(3): 73.2; T(4): 12.0; S(7): 2.3; S(8): 12.0; S(11): 0.5	NA	NA	NA	NA	NA	NA	19.5485	NA	0	1
347839369	LTSLGGGGSPTTPDSDAR	S9(Phospho)	LTSLGGGGSPTTPDSDAR_S9(Phospho)	T(2): 0.0; S(3): 0.0; S(9): 99.3; T(11): 0.6; T(12): 0.1; S(15): 0.0	20.2857	20.745	NA	20.4522	NA	NA	NA	19.6068	3	1
347839389	DNNRSTPDVEDEVNSPVEK	T6(Phospho)	DNNRSTPDVEDEVNSPVEK_T6(Phospho)	S(5): 4.1; T(6): 95.9; S(15): 0.0	21.6908	22.8273	21.9346	24.1456	22.2111	21.5379	22.1439	21.6717	4	4
347839389	RDNNRSTPDVEDEVNSPVEK	T7(Phospho)	RDNNRSTPDVEDEVNSPVEK_T7(Phospho)	S(6): 5.4; T(7): 94.6; S(16): 0.0	23.0931	22.3011	22.0156	23.5431	22.0425	22.5105	23.1821	NA	4	3
347839413	IQDTNVKEETHSELEDR	S12(Phospho)	IQDTNVKEETHSELEDR_S12(Phospho)	T(4): 0.0; T(10): 0.0; S(12): 100.0	NA	NA	NA	NA	NA	22.6084	NA	NA	0	1
347839413	REDNSPASFEK	S5(Phospho)	REDNSPASFEK_S5(Phospho)	S(5): 99.4; S(8): 0.6	22.3247	NA	NA	23.3575	NA	NA	NA	NA	2	0
347839413	STEDPEDTPGSEDIDHDDIKNEEESEEEK	S25(Phospho)	STEDPEDTPGSEDIDHDDIKNEEESEEEK_S25(Phospho)	S(1): 0.0; T(2): 0.0; T(8): 0.0; S(11): 0.0; S(25): 100.0	NA	NA	NA	NA	NA	NA	22.1259	21.3059	0	2
347839420	ATPEPENDENLTPDER	T2(Phospho)	ATPEPENDENLTPDER_T2(Phospho)	T(2): 100.0; T(12): 0.0	20.2424	NA	NA	20.7997	NA	NA	NA	NA	2	0
347839420	KATPEPENDENLTPDER	T3(Phospho)	KATPEPENDENLTPDER_T3(Phospho)	T(3): 100.0; T(13): 0.0	23.3385	23.5315	22.3146	23.497	22.2614	23.3467	NA	23.3183	4	3
347839420	RDSDEDPDGMEIDGK	S3(Phospho); M10(Oxidation)	RDSDEDPDGMEIDGK_S3(Phospho); M10(Oxidation)	S(3): 100.0	NA	NA	20.2267	NA	20.6057	22.7437	23.8479	23.4892	1	4
347839420	RDSDEDPDGMEIDGK	S3(Phospho)	RDSDEDPDGMEIDGK_S3(Phospho)	S(3): 100.0	NA	NA	NA	NA	NA	NA	20.641	NA	0	1
347839420	RKATPEPENDENLTPDER	T4(Phospho)	RKATPEPENDENLTPDER_T4(Phospho)	T(4): 100.0; T(14): 0.0	24.0951	24.7347	23.1712	NA	NA	23.8073	24.4533	24.0138	3	3
347839453	QIESDDEGEEDGEGEVIQLAQR	S4(Phospho)	QIESDDEGEEDGEGEVIQLAQR_S4(Phospho)	S(4): 100.0	24.1241	NA	22.8828	22.0756	21.9798	NA	22.5976	22.1078	3	3
347839488	NSPLFASGRPSSSNSEER	S15(Phospho)	NSPLFASGRPSSSNSEER_S15(Phospho)	S(2): 0.0; S(7): 0.0; S(11): 0.0; S(12): 0.1; S(13): 8.5; S(15): 91.4	NA	24.0825	23.1482	25.0715	NA	NA	22.1959	NA	3	1
347839488	NSPLFASGRPSSSNSEERAAAEDDALLGNRPK	S11(Phospho); S15(Phospho)	NSPLFASGRPSSSNSEERAAAEDDALLGNRPK_S11(Phospho); S15(Phospho)	S(2): 0.0; S(7): 1.5; S(11): 86.0; S(12): 11.1; S(13): 1.7; S(15): 99.7	NA	NA	NA	NA	NA	NA	NA	NA	0	0
347839563	RKLDATSPGEGSRMEGLQ	S7(Phospho); M14(Oxidation)	RKLDATSPGEGSRMEGLQ_S7(Phospho); M14(Oxidation)	T(6): 9.6; S(7): 90.4; S(12): 0.0	NA	NA	NA	NA	NA	NA	22.7694	NA	0	1
347839563	SYTPPSEQHAK	T3(Phospho)	SYTPPSEQHAK_T3(Phospho)	S(1): 0.0; Y(2): 0.0; T(3): 99.9; S(6): 0.0	21.0154	NA	NA	21.085	NA	NA	NA	NA	2	0
347839567	SNTGFGSTSR	T3(Phospho)	SNTGFGSTSR_T3(Phospho)	S(1): 0.1; T(3): 99.9; S(7): 0.1; T(8): 0.0; S(9): 0.0	22.7453	22.1183	NA	21.0261	NA	NA	NA	NA	3	0
347839596	NPSPPPATSSQSSTQPSSSKPAEPAR	S3(Phospho)	NPSPPPATSSQSSTQPSSSKPAEPAR_S3(Phospho)	S(3): 100.0; T(8): 0.0; S(9): 0.0; S(10): 0.0; S(12): 0.0; S(13): 0.0; T(14): 0.0; S(17): 0.0; S(18): 0.0; S(19): 0.0	NA	NA	NA	NA	NA	NA	24.2605	24.0166	0	2
347839603	RMSEPHATIPNVITER	S3(Phospho)	RMSEPHATIPNVITER_S3(Phospho)	S(3): 100.0; T(8): 0.0; T(14): 0.0	23.8566	NA	NA	21.6926	NA	NA	NA	NA	2	0
347839833	TPSTSNASSLSPTSDHAPEK	S11(Phospho)	TPSTSNASSLSPTSDHAPEK_S11(Phospho)	T(1): 0.0; S(3): 0.0; T(4): 0.0; S(5): 0.0; S(8): 1.2; S(9): 10.1; S(11): 87.3; T(13): 1.2; S(14): 0.2	NA	21.8188	NA	21.7922	NA	NA	NA	NA	2	0
347839840	FAAPSRPLSPR	S9(Phospho)	FAAPSRPLSPR_S9(Phospho)	S(5): 0.0; S(9): 100.0	29.7695	29.3556	28.6249	26.7149	27.2175	26.9252	27.2492	27.6137	4	4
347839840	FAAPSRPLSPR	S5(Phospho); S9(Phospho)	FAAPSRPLSPR_S5(Phospho); S9(Phospho)	S(5): 100.0; S(9): 100.0	28.1619	28.17	NA	28.8393	26.7798	27.3457	27.9516	27.4944	3	4
347839840	RFAAPSRPLSPR	S6(Phospho); S10(Phospho)	RFAAPSRPLSPR_S6(Phospho); S10(Phospho)	S(6): 100.0; S(10): 100.0	NA	NA	NA	NA	NA	23.5882	NA	NA	0	1
347839951	KPSAAGLVASK	S3(Phospho)	KPSAAGLVASK_S3(Phospho)	S(3): 100.0; S(10): 0.0	23.6876	25.3462	NA	24.58	23.8329	24.6455	NA	25.4913	3	3
347839951	YLAHPQEGILNDAGVTSSNTTSSVGRKPSAAGLVASK	S29(Phospho)	YLAHPQEGILNDAGVTSSNTTSSVGRKPSAAGLVASK_S29(Phospho)	Y(1): 0.0; T(16): 0.0; S(17): 0.0; S(18): 0.0; T(20): 0.0; T(21): 0.0; S(22): 0.0; S(23): 0.0; S(29): 3.0; S(36): 97.0	NA	NA	NA	NA	NA	NA	NA	NA	0	0
347839955	SLSLGQGEFENDMAER	S3(Phospho)	SLSLGQGEFENDMAER_S3(Phospho)	S(1): 94.7; S(3): 5.3	NA	NA	NA	20.7696	NA	NA	NA	NA	1	0
347839955	STRPPSPPKDTPR	S6(Phospho)	STRPPSPPKDTPR_S6(Phospho)	S(1): 0.0; T(2): 0.0; S(6): 100.0; T(11): 0.0	22.2461	NA	NA	21.6204	21.8553	22.1436	NA	NA	2	2
347839992	RQSSQLPIQR	S3(Phospho)	RQSSQLPIQR_S3(Phospho)	S(3): 100.0; S(4): 0.0	22.1783	22.2113	21.341	NA	22.3338	23.405	23.6712	NA	3	3
347839992	SNTPPIGGGMFGQGHGFGNTMGGGSAFGGANK	T3(Phospho); M10(Oxidation); M21(Oxidation)	SNTPPIGGGMFGQGHGFGNTMGGGSAFGGANK_T3(Phospho); M10(Oxidation); M21(Oxidation)	S(1): 87.4; T(3): 12.6; T(20): 0.0; S(25): 0.0	NA	NA	NA	NA	22.2142	NA	22.434	NA	0	2
347840035	VGSSSSFLK	S6(Phospho)	VGSSSSFLK_S6(Phospho)	S(3): 0.0; S(4): 0.0; S(5): 0.3; S(6): 99.7	NA	NA	NA	20.0078	NA	19.6605	NA	NA	1	1
347840035	VGSSSSFLKK	S6(Phospho)	VGSSSSFLKK_S6(Phospho)	S(3): 0.0; S(4): 0.0; S(5): 0.4; S(6): 99.6	NA	NA	NA	21.5078	NA	21.3028	NA	NA	1	1
347840057	VLGEDLDGSTESMVK	S9(Phospho); M13(Oxidation)	VLGEDLDGSTESMVK_S9(Phospho); M13(Oxidation)	S(9): 99.5; T(10): 0.5; S(12): 0.0	NA	NA	NA	NA	NA	21.0055	NA	NA	0	1
347840058	ERTPEEPADDPLK	T3(Phospho)	ERTPEEPADDPLK_T3(Phospho)	T(3): 100.0	23.0666	NA	NA	NA	NA	NA	22.4415	NA	1	1
347840058	RERTPEEPADDPLK	T4(Phospho)	RERTPEEPADDPLK_T4(Phospho)	T(4): 100.0	NA	25.7284	NA	26.2753	NA	24.3876	24.4049	NA	2	2
347840072	DGSPTPEIR	S3(Phospho)	DGSPTPEIR_S3(Phospho)	S(3): 100.0; T(5): 0.0	NA	NA	NA	NA	NA	19.9627	19.9663	NA	0	2
347840072	RDGSPTPEIR	S4(Phospho)	RDGSPTPEIR_S4(Phospho)	S(4): 99.5; T(6): 0.5	NA	NA	NA	NA	NA	19.9756	NA	NA	0	1
347840100	AGTLPSR	T3(Phospho)	AGTLPSR_T3(Phospho)	T(3): 100.0; S(6): 0.0	NA	NA	NA	21.171	20.5516	NA	21.2085	NA	1	2
347840100	ARTAGVLDSPNTR	T3(Phospho)	ARTAGVLDSPNTR_T3(Phospho)	T(3): 100.0; S(9): 0.0; T(12): 0.0	21.739	21.9013	NA	22.4018	22.0651	22.4224	22.4385	20.4781	3	4
347840100	ETIPESPTDGFPDFAQLPTTETIPTRR	S6(Phospho)	ETIPESPTDGFPDFAQLPTTETIPTRR_S6(Phospho)	T(2): 0.1; S(6): 97.9; T(8): 2.0; T(19): 0.0; T(20): 0.0; T(22): 0.0; T(25): 0.0	NA	NA	NA	NA	NA	22.6386	22.8779	NA	0	2
347840100	GRAGTLPSR	T5(Phospho)	GRAGTLPSR_T5(Phospho)	T(5): 98.1; S(8): 1.9	NA	NA	NA	19.3561	NA	NA	NA	NA	1	0
347840100	SGSSTANTSPTEASTGLPSLR	S9(Phospho)	SGSSTANTSPTEASTGLPSLR_S9(Phospho)	S(1): 0.0; S(3): 0.0; S(4): 0.0; T(5): 0.0; T(8): 8.8; S(9): 90.3; T(11): 0.9; S(14): 0.0; T(15): 0.0; S(19): 0.0	23.4249	NA	NA	22.8627	NA	22.6909	23.646	23.0644	2	3
347840100	SGSSTANTSPTEASTGLPSLR	T5(Phospho); T8(Phospho)	SGSSTANTSPTEASTGLPSLR_T5(Phospho); T8(Phospho)	S(1): 8.3; S(3): 8.3; S(4): 75.0; T(5): 8.3; T(8): 0.0; S(9): 0.1; T(11): 81.6; S(14): 9.1; T(15): 9.1; S(19): 0.0	NA	NA	NA	NA	NA	NA	19.9218	NA	0	1
347840112	RVSAASDDDSTIK	S3(Phospho); S6(Phospho)	RVSAASDDDSTIK_S3(Phospho); S6(Phospho)	S(3): 11.1; S(6): 98.3; S(10): 80.7; T(11): 10.0	NA	NA	NA	NA	NA	NA	21.2433	NA	0	1
347840112	VSAASDDDSTIK	S5(Phospho)	VSAASDDDSTIK_S5(Phospho)	S(2): 0.0; S(5): 97.9; S(9): 1.8; T(10): 0.3	NA	NA	NA	NA	NA	19.6628	NA	NA	0	1
347840153	KSSSGNFITNK	S3(Phospho)	KSSSGNFITNK_S3(Phospho)	S(2): 0.1; S(3): 93.2; S(4): 6.8; T(9): 0.0	NA	NA	NA	NA	20.7398	21.1806	21.8602	NA	0	3
347840153	RDSITSSNAVPNSPGSQHDFGGPR	S3(Phospho)	RDSITSSNAVPNSPGSQHDFGGPR_S3(Phospho)	S(3): 99.9; T(5): 0.0; S(6): 0.0; S(7): 0.0; S(13): 0.0; S(16): 0.0	NA	NA	NA	NA	21.4981	21.6168	22.1419	NA	0	3
347840162	TIDSFAEADAAGDPGPDQGSGETK	T1(Phospho)	TIDSFAEADAAGDPGPDQGSGETK_T1(Phospho)	T(1): 91.5; S(4): 8.5; S(20): 0.0; T(23): 0.0	NA	NA	NA	NA	NA	21.3019	22.117	21.7205	0	3
347840183	RSSVSDDANESTIR	S3(Phospho)	RSSVSDDANESTIR_S3(Phospho)	S(2): 0.8; S(3): 98.5; S(5): 0.8; S(11): 0.0; T(12): 0.0	NA	NA	NA	NA	NA	20.7536	21.264	20.9895	0	3
347840185	AESTQSPVAGQTSPK	N-Term(Acetyl); S13(Phospho)	AESTQSPVAGQTSPK_N-Term(Acetyl); S13(Phospho)	S(3): 0.0; T(4): 0.0; S(6): 0.0; T(12): 5.1; S(13): 94.9	NA	NA	NA	NA	NA	NA	24.006	NA	0	1
347840205	EIVSENTPEDTSSTQAQVESENEEDNDETATGATGTPATGK	S20(Phospho)	EIVSENTPEDTSSTQAQVESENEEDNDETATGATGTPATGK_S20(Phospho)	S(4): 0.0; T(7): 0.0; T(11): 0.0; S(12): 0.0; S(13): 0.0; T(14): 0.0; S(20): 100.0; T(29): 0.0; T(31): 0.0; T(34): 0.0; T(36): 0.0; T(39): 0.0	NA	NA	NA	NA	NA	24.7562	NA	NA	0	1
347840205	EIVSENTPEDTSSTQAQVESENEEDNDETATGATGTPATGKK	S20(Phospho)	EIVSENTPEDTSSTQAQVESENEEDNDETATGATGTPATGKK_S20(Phospho)	S(4): 0.0; T(7): 0.0; T(11): 0.0; S(12): 0.0; S(13): 0.0; T(14): 0.0; S(20): 100.0; T(29): 0.0; T(31): 0.0; T(34): 0.0; T(36): 0.0; T(39): 0.0	NA	NA	NA	22.4104	NA	24.722	25.3158	NA	1	2
347840243	DRPGQTGSDQESQNAPVK	S8(Phospho)	DRPGQTGSDQESQNAPVK_S8(Phospho)	T(6): 0.1; S(8): 99.9; S(12): 0.0	NA	NA	NA	NA	NA	20.841	21.5606	20.9075	0	3
347840376	RISSIPR	S3(Phospho)	RISSIPR_S3(Phospho)	S(3): 99.7; S(4): 0.3	19.5305	NA	NA	NA	NA	NA	NA	NA	1	0
347840376	SALPSHLKPSSLSPNDNGEFAR	S13(Phospho)	SALPSHLKPSSLSPNDNGEFAR_S13(Phospho)	S(1): 0.0; S(5): 0.0; S(10): 0.0; S(11): 0.0; S(13): 100.0	NA	NA	NA	NA	NA	NA	23.2815	NA	0	1
347840376	TQSHMAFENTSTSVAASQMR	S3(Phospho); M5(Oxidation); M19(Oxidation)	TQSHMAFENTSTSVAASQMR_S3(Phospho); M5(Oxidation); M19(Oxidation)	T(1): 6.8; S(3): 93.2; T(10): 0.0; S(11): 0.0; T(12): 0.0; S(13): 0.0; S(17): 0.0	21.9802	24.9516	22.9079	23.8444	26.1692	25.8735	25.9819	25.664	4	4
347840376	TQSHMAFENTSTSVAASQMR	T1(Phospho); M19(Oxidation)	TQSHMAFENTSTSVAASQMR_T1(Phospho); M19(Oxidation)	T(1): 93.7; S(3): 6.3; T(10): 0.0; S(11): 0.0; T(12): 0.0; S(13): 0.0; S(17): 0.0	20.89	23.058	21.1944	23.4952	20.6978	NA	NA	NA	4	1
347840376	TQSHMAFENTSTSVAASQMR	T1(Phospho)	TQSHMAFENTSTSVAASQMR_T1(Phospho)	T(1): 93.5; S(3): 6.5; T(10): 0.0; S(11): 0.0; T(12): 0.0; S(13): 0.0; S(17): 0.0	23.05	24.2594	20.8194	22.7424	NA	NA	NA	NA	4	0
347840436	RPQIHGSVSSPTLHR	S10(Phospho)	RPQIHGSVSSPTLHR_S10(Phospho)	S(7): 0.0; S(9): 6.1; S(10): 93.9; T(12): 0.0	NA	21.0035	NA	NA	NA	NA	NA	NA	1	0
347840436	SPSPSIR	S5(Phospho)	SPSPSIR_S5(Phospho)	S(1): 0.0; S(3): 0.2; S(5): 99.8	NA	NA	NA	NA	NA	NA	19.3462	NA	0	1
347840453	VSVTDYPPDRSPSPASSPSR	S13(Phospho)	VSVTDYPPDRSPSPASSPSR_S13(Phospho)	S(2): 0.0; T(4): 0.0; Y(6): 0.0; S(11): 0.0; S(13): 100.0; S(16): 0.0; S(17): 0.0; S(19): 0.0	NA	NA	NA	NA	NA	NA	22.9257	22.6143	0	2
347840456	GRPPSPPDTEFTHR	S5(Phospho)	GRPPSPPDTEFTHR_S5(Phospho)	S(5): 100.0; T(9): 0.0; T(12): 0.0	NA	21.9431	NA	NA	NA	21.5233	NA	21.409	1	2
347840465	IEGEGGATPAK	T8(Phospho)	IEGEGGATPAK_T8(Phospho)	T(8): 100.0	NA	NA	NA	NA	NA	NA	NA	18.9052	0	1
347840476	RQKTPEPVTTANHEGVPSPTGTATDAPVDTTSGTDPAVAVDETAAR	T22(Phospho); T24(Phospho)	RQKTPEPVTTANHEGVPSPTGTATDAPVDTTSGTDPAVAVDETAAR_T22(Phospho); T24(Phospho)	T(4): 82.5; T(9): 14.7; T(10): 2.7; S(18): 11.6; T(20): 11.6; T(22): 11.6; T(24): 65.3; T(30): 0.0; T(31): 0.0; S(32): 0.0; T(34): 0.0; T(43): 0.0	NA	NA	NA	24.876	24.9379	24.5136	25.2722	24.9248	1	4
347840480	VLAEGEGLTPGEGGSR	T9(Phospho)	VLAEGEGLTPGEGGSR_T9(Phospho)	T(9): 100.0; S(15): 0.0	NA	NA	NA	21.6515	NA	NA	NA	NA	1	0
347840480	VLAEGEGLTPGEGGSRELSR	S15(Phospho)	VLAEGEGLTPGEGGSRELSR_S15(Phospho)	T(9): 0.0; S(15): 97.1; S(19): 2.9	NA	21.652	NA	NA	NA	NA	NA	NA	1	0
347840481	VVSYAESDDDDEDVTPR	S7(Phospho)	VVSYAESDDDDEDVTPR_S7(Phospho)	S(3): 0.0; Y(4): 0.0; S(7): 100.0; T(15): 0.0	NA	NA	NA	NA	NA	21.5383	22.6222	22.1433	0	3
347840494	GYDYGGNPLAHMNTGESAR	T14(Phospho)	GYDYGGNPLAHMNTGESAR_T14(Phospho)	Y(2): 0.0; Y(4): 0.0; T(14): 100.0; S(17): 0.0	22.8635	22.7907	NA	22.3642	NA	NA	NA	NA	3	0
347840494	GYDYGGNPLAHMNTGESAR	M12(Oxidation); T14(Phospho)	GYDYGGNPLAHMNTGESAR_M12(Oxidation); T14(Phospho)	Y(2): 0.0; Y(4): 0.0; T(14): 100.0; S(17): 0.0	22.5116	22.1516	NA	NA	22.8274	23.437	23.5823	NA	2	3
347840494	GYDYGGNPLAHMNTGESARFPAFGGEFQPGLYKPTTERK	M12(Oxidation); S17(Phospho)	GYDYGGNPLAHMNTGESARFPAFGGEFQPGLYKPTTERK_M12(Oxidation); S17(Phospho)	Y(2): 0.0; Y(4): 0.0; T(14): 12.3; S(17): 87.6; Y(32): 0.0; T(35): 0.0; T(36): 0.0	NA	NA	NA	NA	NA	NA	NA	23.7313	0	1
347840617	ENNTPQAARQPDSPTLNPATIPR	S13(Phospho)	ENNTPQAARQPDSPTLNPATIPR_S13(Phospho)	T(4): 0.0; S(13): 100.0; T(15): 0.0; T(20): 0.0	NA	NA	NA	NA	NA	21.8423	22.0483	22.3073	0	3
347840617	LTPANLSSPTK	S8(Phospho)	LTPANLSSPTK_S8(Phospho)	T(2): 0.0; S(7): 0.5; S(8): 93.0; T(10): 6.5	NA	NA	NA	NA	NA	NA	NA	20.5191	0	1
347840617	SNFINPVSTPQGSPSK	T9(Phospho); S13(Phospho)	SNFINPVSTPQGSPSK_T9(Phospho); S13(Phospho)	S(1): 0.0; S(8): 7.4; T(9): 92.7; S(13): 99.3; S(15): 0.7	NA	NA	NA	NA	NA	NA	22.8132	22.518	0	2
347840617	SSQNESLGDRPSTPVNR	T13(Phospho)	SSQNESLGDRPSTPVNR_T13(Phospho)	S(1): 0.0; S(2): 0.0; S(6): 0.0; S(12): 7.1; T(13): 92.9	NA	NA	NA	NA	22.2582	23.4827	NA	NA	0	2
347840647	RVSSISDMTYLTNKPDHEPTR	S3(Phospho); M8(Oxidation)	RVSSISDMTYLTNKPDHEPTR_S3(Phospho); M8(Oxidation)	S(3): 33.3; S(4): 33.3; S(6): 33.3; T(9): 0.0; Y(10): 0.0; T(12): 0.0; T(20): 0.0	NA	NA	NA	NA	NA	23.7439	24.5271	NA	0	2
347840647	RVSSISDMTYLTNKPDHEPTRK	S4(Phospho)	RVSSISDMTYLTNKPDHEPTRK_S4(Phospho)	S(3): 4.9; S(4): 47.5; S(6): 47.5; T(9): 0.1; Y(10): 0.0; T(12): 0.0; T(20): 0.0	NA	24.2455	NA	NA	NA	NA	NA	NA	1	0
347840647	RVSSISDMTYLTNKPDHEPTRK	S6(Phospho); M8(Oxidation)	RVSSISDMTYLTNKPDHEPTRK_S6(Phospho); M8(Oxidation)	S(3): 4.6; S(4): 47.7; S(6): 47.7; T(9): 0.0; Y(10): 0.0; T(12): 0.0; T(20): 0.0	NA	NA	NA	NA	24.0011	26.7684	24.7476	NA	0	3
347840647	VGASEFGMPVQSSAPSTPATPSHESGNPFK	M8(Oxidation); S13(Phospho)	VGASEFGMPVQSSAPSTPATPSHESGNPFK_M8(Oxidation); S13(Phospho)	S(4): 0.0; S(12): 1.3; S(13): 98.7; S(16): 0.0; T(17): 0.0; T(20): 0.0; S(22): 0.0; S(25): 0.0	24.9784	24.593	23.7798	NA	22.4669	24.0223	24.3111	23.9854	3	4
347840647	VGASEFGMPVQSSAPSTPATPSHESGNPFK	S13(Phospho); S16(Phospho)	VGASEFGMPVQSSAPSTPATPSHESGNPFK_S13(Phospho); S16(Phospho)	S(4): 0.0; S(12): 50.0; S(13): 50.0; S(16): 88.4; T(17): 11.6; T(20): 0.0; S(22): 0.0; S(25): 0.0	24.0906	22.9179	21.9378	21.9979	NA	NA	NA	NA	4	0
347840647	VGASEFGMPVQSSAPSTPATPSHESGNPFK	S13(Phospho)	VGASEFGMPVQSSAPSTPATPSHESGNPFK_S13(Phospho)	S(4): 0.0; S(12): 9.2; S(13): 90.7; S(16): 0.1; T(17): 0.0; T(20): 0.0; S(22): 0.0; S(25): 0.0	25.2908	24.8638	NA	22.4516	NA	NA	NA	NA	3	0
347840647	VGASEFGMPVQSSAPSTPATPSHESGNPFK	M8(Oxidation); T17(Phospho); T20(Phospho)	VGASEFGMPVQSSAPSTPATPSHESGNPFK_M8(Oxidation); T17(Phospho); T20(Phospho)	S(4): 0.0; S(12): 0.0; S(13): 0.0; S(16): 9.1; T(17): 90.9; T(20): 99.0; S(22): 1.0; S(25): 0.0	NA	NA	NA	NA	NA	24.2616	24.305	24.1178	0	3
347840647	VGASEFGMPVQSSAPSTPATPSHESGNPFK	M8(Oxidation); S16(Phospho); T17(Phospho); T20(Phospho)	VGASEFGMPVQSSAPSTPATPSHESGNPFK_M8(Oxidation); S16(Phospho); T17(Phospho); T20(Phospho)	S(4): 0.0; S(12): 91.5; S(13): 8.4; S(16): 50.0; T(17): 50.0; T(20): 99.9; S(22): 0.1; S(25): 0.0	NA	NA	NA	NA	NA	25.6838	25.7183	25.6536	0	3
347840647	VGASEFGMPVQSSAPSTPATPSHESGNPFK	S13(Phospho); S16(Phospho); T17(Phospho)	VGASEFGMPVQSSAPSTPATPSHESGNPFK_S13(Phospho); S16(Phospho); T17(Phospho)	S(4): 0.0; S(12): 50.0; S(13): 50.0; S(16): 90.8; T(17): 9.2; T(20): 99.9; S(22): 0.1; S(25): 0.0	NA	NA	NA	NA	NA	NA	NA	21.8005	0	1
347840699	FIDHDEQVSPLSMSAPK	S9(Phospho); M13(Oxidation)	FIDHDEQVSPLSMSAPK_S9(Phospho); M13(Oxidation)	S(9): 100.0; S(12): 0.0; S(14): 0.0	NA	NA	NA	NA	NA	20.135	20.7085	20.6263	0	3
347840699	RPSSMPGTPTFSK	S4(Phospho); M5(Oxidation)	RPSSMPGTPTFSK_S4(Phospho); M5(Oxidation)	S(3): 6.6; S(4): 93.4; T(8): 0.0; T(10): 0.0; S(12): 0.0	NA	20.5553	NA	NA	NA	21.812	21.7835	21.9459	1	3
347840699	RRPSSMPGTPTFSK	S5(Phospho)	RRPSSMPGTPTFSK_S5(Phospho)	S(4): 0.1; S(5): 99.9; T(9): 0.0; T(11): 0.0; S(13): 0.0	NA	21.9909	NA	NA	NA	NA	NA	NA	1	0
347840699	SPATSTTHSPAVSR	S9(Phospho)	SPATSTTHSPAVSR_S9(Phospho)	S(1): 0.0; T(4): 0.0; S(5): 0.0; T(6): 0.0; T(7): 0.0; S(9): 100.0; S(13): 0.0	NA	NA	NA	NA	19.4586	20.8022	20.3613	20.6402	0	4
347840794	APPSALFTGETSPVDGVQLK	S12(Phospho)	APPSALFTGETSPVDGVQLK_S12(Phospho)	S(4): 0.0; T(8): 0.0; T(11): 0.0; S(12): 100.0	24.7562	24.9076	23.8592	23.9805	NA	21.5343	21.7152	NA	4	2
347840801	APAPTNPGPSSSR	S10(Phospho)	APAPTNPGPSSSR_S10(Phospho)	T(5): 0.0; S(10): 33.3; S(11): 33.3; S(12): 33.3	NA	NA	NA	23.3785	NA	NA	21.9798	NA	1	1
347840801	ASPPSPPYDNTEDPLASQK	N-Term(Acetyl); S5(Phospho)	ASPPSPPYDNTEDPLASQK_N-Term(Acetyl); S5(Phospho)	S(2): 0.6; S(5): 99.3; Y(8): 0.0; T(11): 0.0; S(17): 0.0	NA	NA	NA	NA	22.1258	NA	NA	NA	0	1
347840801	MMHGNSMPEPSESPK	M1(Oxidation); M2(Oxidation); M7(Oxidation); S13(Phospho)	MMHGNSMPEPSESPK_M1(Oxidation); M2(Oxidation); M7(Oxidation); S13(Phospho)	S(6): 0.0; S(11): 0.4; S(13): 99.6	NA	NA	NA	NA	NA	NA	21.8116	21.2142	0	2
347840802	EAAHAHSPEVASVQDNVDFR	S7(Phospho)	EAAHAHSPEVASVQDNVDFR_S7(Phospho)	S(7): 100.0; S(12): 0.0	23.1783	24.9036	NA	23.99	27.2341	27.8067	28.5496	27.5755	3	4
347840802	EAAHAHSPEVASVQDNVDFR	S7(Phospho); S12(Phospho)	EAAHAHSPEVASVQDNVDFR_S7(Phospho); S12(Phospho)	S(7): 100.0; S(12): 100.0	NA	NA	NA	NA	NA	26.7128	27.5778	26.8343	0	3
347840802	TNTPTTAVDQHGWK	T3(Phospho)	TNTPTTAVDQHGWK_T3(Phospho)	T(1): 0.0; T(3): 100.0; T(5): 0.0; T(6): 0.0	NA	NA	NA	NA	20.6816	20.6962	22.4556	21.0252	0	4
347840896	TKDEVAVDPFASPPQDAVDAR	S12(Phospho)	TKDEVAVDPFASPPQDAVDAR_S12(Phospho)	T(1): 0.0; S(12): 100.0	NA	NA	NA	NA	NA	NA	NA	NA	0	0
347840954	GEPGLESPTMSTFPEFK	S7(Phospho); M10(Oxidation)	GEPGLESPTMSTFPEFK_S7(Phospho); M10(Oxidation)	S(7): 99.5; T(9): 0.5; S(11): 0.0; T(12): 0.0	NA	NA	NA	NA	NA	NA	22.6301	22.2589	0	2
347840975	RTSTTATLMPSNAQAPPIFSLLEPTPEAIAR	T5(Phospho); M9(Oxidation)	RTSTTATLMPSNAQAPPIFSLLEPTPEAIAR_T5(Phospho); M9(Oxidation)	T(2): 30.7; S(3): 30.7; T(4): 3.9; T(5): 30.7; T(7): 3.9; S(11): 0.1; S(20): 0.0; T(25): 0.0	NA	NA	NA	NA	NA	NA	20.2992	NA	0	1
347840975	SSTFDFGSVDIK	T3(Phospho)	SSTFDFGSVDIK_T3(Phospho)	S(1): 0.2; S(2): 3.8; T(3): 96.0; S(8): 0.0	NA	NA	NA	19.5338	18.9728	19.3855	20.3161	NA	1	3
347840975	SSTFDFGSVDIKDEQPR	T3(Phospho)	SSTFDFGSVDIKDEQPR_T3(Phospho)	S(1): 0.0; S(2): 0.3; T(3): 99.7; S(8): 0.0	NA	NA	NA	NA	20.1072	NA	20.6689	NA	0	2
347840975	SSTFDFGSVDIKDEQPRR	T3(Phospho)	SSTFDFGSVDIKDEQPRR_T3(Phospho)	S(1): 6.7; S(2): 6.7; T(3): 86.5; S(8): 0.0	NA	NA	NA	NA	NA	NA	21.0819	NA	0	1
347840975	SSTFDSPASFAAVK	T3(Phospho)	SSTFDSPASFAAVK_T3(Phospho)	S(1): 33.3; S(2): 33.3; T(3): 33.3; S(6): 0.0; S(9): 0.0	NA	NA	NA	21.0275	21.7102	21.4685	22.2788	21.9066	1	4
347841047	RGGSSTPESDHPEESAFLIR	T6(Phospho)	RGGSSTPESDHPEESAFLIR_T6(Phospho)	S(4): 0.6; S(5): 7.1; T(6): 92.3; S(9): 0.1; S(15): 0.0	NA	26.1556	21.4217	27.1034	NA	NA	25.7543	NA	3	1
347841086	NLEDEIEGDLEQGISPPIPSHSGRPSR	S15(Phospho)	NLEDEIEGDLEQGISPPIPSHSGRPSR_S15(Phospho)	S(15): 98.4; S(20): 0.5; S(22): 0.5; S(26): 0.5	NA	NA	NA	NA	NA	NA	NA	NA	0	0
347841089	SSHSQSHPFSPLSPLTPSGPSGTFPAPTQK	S6(Phospho)	SSHSQSHPFSPLSPLTPSGPSGTFPAPTQK_S6(Phospho)	S(1): 0.1; S(2): 0.1; S(4): 1.0; S(6): 98.7; S(10): 0.1; S(13): 0.0; T(16): 0.0; S(18): 0.0; S(21): 0.0; T(23): 0.0; T(28): 0.0	26.0217	25.5373	24.431	22.9086	NA	NA	NA	22.9414	4	1
347841103	DAEEGISGREPSLGPQYTR	S12(Phospho)	DAEEGISGREPSLGPQYTR_S12(Phospho)	S(7): 0.0; S(12): 90.6; Y(17): 8.5; T(18): 0.9	NA	NA	NA	20.9993	NA	NA	NA	NA	1	0
347841148	TTTYPYPTPSATPRHDSPLQPTVLVSSR	N-Term(Acetyl); T12(Phospho)	TTTYPYPTPSATPRHDSPLQPTVLVSSR_N-Term(Acetyl); T12(Phospho)	T(1): 0.0; T(2): 0.0; T(3): 0.0; Y(4): 0.1; Y(6): 7.9; T(8): 42.0; S(10): 42.0; T(12): 7.9; S(17): 0.1; T(22): 0.0; S(26): 0.0; S(27): 0.0	23.0632	NA	NA	NA	NA	NA	NA	NA	1	0
347841170	VGTAGSSPATDGAAMTTHLEDIVDSDLDTVK	S7(Phospho); M15(Oxidation)	VGTAGSSPATDGAAMTTHLEDIVDSDLDTVK_S7(Phospho); M15(Oxidation)	T(3): 0.0; S(6): 12.4; S(7): 75.2; T(10): 12.4; T(16): 0.0; T(17): 0.0; S(25): 0.0; T(29): 0.0	NA	NA	NA	NA	20.8894	21.5999	21.605	21.6663	0	4
347841219	SSSETSRLPSPTFDEDLPELR	S10(Phospho)	SSSETSRLPSPTFDEDLPELR_S10(Phospho)	S(1): 0.0; S(2): 0.0; S(3): 0.0; T(5): 0.0; S(6): 0.0; S(10): 100.0; T(12): 0.0	NA	NA	NA	NA	NA	NA	20.0172	NA	0	1
347841266	VTSPLRDLPTASPAAIESDAPLIPVELIDAPSQR	S3(Phospho)	VTSPLRDLPTASPAAIESDAPLIPVELIDAPSQR_S3(Phospho)	T(2): 49.8; S(3): 49.8; T(10): 0.2; S(12): 0.2; S(18): 0.0; S(32): 0.0	NA	21.5591	NA	NA	NA	21.3667	21.7515	21.5745	1	3
347841294	VRIEEPVPAAPVIKDEEESEEDMEFEDV	S19(Phospho); M23(Oxidation)	VRIEEPVPAAPVIKDEEESEEDMEFEDV_S19(Phospho); M23(Oxidation)	S(19): 100.0	NA	NA	NA	NA	NA	NA	NA	NA	0	0
347841298	GVSPPSPSSIDVFTLSPITALK	S6(Phospho)	GVSPPSPSSIDVFTLSPITALK_S6(Phospho)	S(3): 0.0; S(6): 98.5; S(8): 1.3; S(9): 0.2; T(14): 0.0; S(16): 0.0; T(19): 0.0	20.4067	19.0787	NA	NA	NA	NA	NA	NA	2	0
347841313	KASPDITSNMR	S3(Phospho); M10(Oxidation)	KASPDITSNMR_S3(Phospho); M10(Oxidation)	S(3): 100.0; T(7): 0.0; S(8): 0.0	NA	NA	NA	NA	NA	19.9247	20.7483	NA	0	2
347841314	SGSPPIQEETSK	S3(Phospho)	SGSPPIQEETSK_S3(Phospho)	S(1): 50.0; S(3): 50.0; T(10): 0.0; S(11): 0.0	NA	NA	NA	NA	NA	20.5193	20.8842	20.3782	0	3
347841320	ASPSSSSGEEPRK	N-Term(Acetyl); S2(Phospho)	ASPSSSSGEEPRK_N-Term(Acetyl); S2(Phospho)	S(2): 98.9; S(4): 1.0; S(5): 0.1; S(6): 0.0; S(7): 0.0	NA	NA	18.9966	NA	NA	NA	NA	NA	1	0
347841397	SDNDSAPATPGEEPVSAR	S5(Phospho)	SDNDSAPATPGEEPVSAR_S5(Phospho)	S(1): 0.9; S(5): 98.9; T(9): 0.1; S(16): 0.0	NA	NA	NA	NA	NA	20.7345	21.2189	20.8487	0	3
347841406	ILVENEPNVSYICSR	S10(Phospho); C13(Carbamidomethyl)	ILVENEPNVSYICSR_S10(Phospho); C13(Carbamidomethyl)	S(10): 97.2; Y(11): 2.8; S(14): 0.0	NA	27.3163	26.061	26.7004	24.997	25.8102	26.1232	25.7804	3	4
347841434	SLSSPHIIGIER	S3(Phospho)	SLSSPHIIGIER_S3(Phospho)	S(1): 0.6; S(3): 98.8; S(4): 0.6	NA	20.5584	NA	NA	20.333	20.7691	NA	20.9387	1	3
347841436	KNSEAGPPNNPLK	S3(Phospho)	KNSEAGPPNNPLK_S3(Phospho)	S(3): 100.0	21.7343	NA	NA	21.9727	NA	NA	21.1961	NA	2	1
347841460	GPGGPATPQMPQQLPYNNDPRQSPQVGHPLAGIAR	M10(Oxidation); S23(Phospho)	GPGGPATPQMPQQLPYNNDPRQSPQVGHPLAGIAR_M10(Oxidation); S23(Phospho)	T(7): 0.0; Y(16): 0.5; S(23): 99.5	NA	NA	NA	NA	NA	23.0523	NA	NA	0	1
347841460	GPGGPATPQMPQQLPYNNDPRQSPQVGHPLAGIAR	T7(Phospho); M10(Oxidation); S23(Phospho)	GPGGPATPQMPQQLPYNNDPRQSPQVGHPLAGIAR_T7(Phospho); M10(Oxidation); S23(Phospho)	T(7): 100.0; Y(16): 0.0; S(23): 100.0	NA	NA	NA	NA	NA	NA	23.8631	NA	0	1
347841472	SHRIESFGAR	S6(Phospho)	SHRIESFGAR_S6(Phospho)	S(1): 0.0; S(6): 100.0	NA	NA	NA	NA	NA	NA	21.6477	NA	0	1
347841476	TVHALDAPSPPSSSPNPSAAPK	S14(Phospho)	TVHALDAPSPPSSSPNPSAAPK_S14(Phospho)	T(1): 0.0; S(9): 0.0; S(12): 0.0; S(13): 0.8; S(14): 99.2; S(18): 0.0	NA	16.2791	NA	24.5068	NA	NA	NA	NA	2	0
347841488	RYDASDDDDDDDEENDGITTGPSHPSLESDGPK	S5(Phospho)	RYDASDDDDDDDEENDGITTGPSHPSLESDGPK_S5(Phospho)	Y(2): 0.0; S(5): 100.0; T(19): 0.0; T(20): 0.0; S(23): 0.0; S(26): 0.0; S(29): 0.0	NA	NA	NA	NA	NA	NA	22.7063	22.1554	0	2
347841564	SMSNSAASPTLSK	M2(Oxidation); S3(Phospho)	SMSNSAASPTLSK_M2(Oxidation); S3(Phospho)	S(1): 7.5; S(3): 84.8; S(5): 7.5; S(8): 0.1; T(10): 0.1; S(12): 0.0	NA	NA	NA	NA	17.8613	20.2529	NA	NA	0	2
347841568	AVDMEGDGNAENENEISEDEDRQILR	M4(Oxidation); S17(Phospho)	AVDMEGDGNAENENEISEDEDRQILR_M4(Oxidation); S17(Phospho)	S(17): 100.0	NA	NA	NA	NA	NA	NA	23.3117	22.7525	0	2
347841600	STSPQSPESNQPLPTSHPTEEIQDAQR	N-Term(Acetyl); S1(Phospho)	STSPQSPESNQPLPTSHPTEEIQDAQR_N-Term(Acetyl); S1(Phospho)	S(1): 79.0; T(2): 10.4; S(3): 10.4; S(6): 0.2; S(9): 0.0; T(15): 0.0; S(16): 0.0; T(19): 0.0	25.1002	23.4749	NA	NA	NA	NA	23.9763	NA	2	1
347841600	STSPQSPESNQPLPTSHPTEEIQDAQRR	N-Term(Acetyl); S6(Phospho)	STSPQSPESNQPLPTSHPTEEIQDAQRR_N-Term(Acetyl); S6(Phospho)	S(1): 8.6; T(2): 8.6; S(3): 8.6; S(6): 73.1; S(9): 1.1; T(15): 0.0; S(16): 0.0; T(19): 0.0	25.4157	25.8364	25.3105	26.1025	24.7703	25.427	26.3211	25.62	4	4
347841600	STSPQSPESNQPLPTSHPTEEIQDAQRRESESTTR	N-Term(Acetyl); S30(Phospho)	STSPQSPESNQPLPTSHPTEEIQDAQRRESESTTR_N-Term(Acetyl); S30(Phospho)	S(1): 0.0; T(2): 0.0; S(3): 0.0; S(6): 0.0; S(9): 0.0; T(15): 1.3; S(16): 1.3; T(19): 91.3; S(30): 5.0; S(32): 0.4; T(33): 0.4; T(34): 0.4	NA	NA	NA	NA	NA	22.4138	NA	NA	0	1
347841637	KPAEPTRNPSHTSSSGK	S10(Phospho)	KPAEPTRNPSHTSSSGK_S10(Phospho)	T(6): 0.0; S(10): 0.4; T(12): 47.7; S(13): 47.7; S(14): 4.0; S(15): 0.4	NA	NA	NA	NA	NA	NA	16.6734	NA	0	1
347841637	PPSVAPLDKPSSPTSK	S12(Phospho)	PPSVAPLDKPSSPTSK_S12(Phospho)	S(3): 0.0; S(11): 8.0; S(12): 91.1; T(14): 0.8; S(15): 0.1	NA	NA	NA	NA	NA	NA	20.769	NA	0	1
347841675	APTPTFEK	T3(Phospho)	APTPTFEK_T3(Phospho)	T(3): 100.0; T(5): 0.0	NA	22.6966	NA	24.0839	NA	23.2442	23.7727	NA	2	2
347841679	RESMGHVQAAR	S3(Phospho)	RESMGHVQAAR_S3(Phospho)	S(3): 100.0	NA	NA	NA	20.7262	NA	NA	NA	NA	1	0
347841679	RQSFADVPTSESATIYSR	S3(Phospho)	RQSFADVPTSESATIYSR_S3(Phospho)	S(3): 100.0; T(9): 0.0; S(10): 0.0; S(12): 0.0; T(14): 0.0; Y(16): 0.0; S(17): 0.0	21.6528	NA	19.6046	20.8642	NA	NA	NA	NA	3	0
347841679	TRSPPVYR	T1(Phospho)	TRSPPVYR_T1(Phospho)	T(1): 94.5; S(3): 5.5; Y(7): 0.0	NA	NA	NA	NA	NA	NA	NA	NA	0	0
347841679	TSFLSK	S2(Phospho)	TSFLSK_S2(Phospho)	T(1): 5.7; S(2): 94.3; S(5): 0.0	NA	NA	NA	19.8235	NA	NA	NA	NA	1	0
347841701	SPSATEITETTMAKPTK	S1(Phospho); M12(Oxidation)	SPSATEITETTMAKPTK_S1(Phospho); M12(Oxidation)	S(1): 99.3; S(3): 0.7; T(5): 0.0; T(8): 0.0; T(10): 0.0; T(11): 0.0; T(16): 0.0	NA	NA	NA	NA	22.521	23.0509	NA	20.7397	0	3
347841726	AQSHDADDGDDNDTEMIDDGQK	S3(Phospho); M16(Oxidation)	AQSHDADDGDDNDTEMIDDGQK_S3(Phospho); M16(Oxidation)	S(3): 100.0; T(14): 0.0	NA	NA	NA	NA	NA	NA	20.293	20.1835	0	2
347841780	TLSSAPPKPAPSK	S3(Phospho)	TLSSAPPKPAPSK_S3(Phospho)	T(1): 0.0; S(3): 99.4; S(4): 0.5; S(12): 0.0	25.0423	25.0409	NA	24.362	NA	NA	NA	23.0285	3	1
347841800	ARPLTPDETKYEQAR	T5(Phospho)	ARPLTPDETKYEQAR_T5(Phospho)	T(5): 100.0; T(9): 0.0; Y(11): 0.0	21.212	NA	NA	NA	NA	NA	NA	NA	1	0
347841800;154315089	NISPLPAPAEIPVVQK	S3(Phospho)	NISPLPAPAEIPVVQK_S3(Phospho)	S(3): 100.0	22.6404	21.0666	NA	NA	NA	23.6089	23.9833	23.6816	2	3
347841889	VEGSPATVHLITPVIDAVTTDDR	S4(Phospho)	VEGSPATVHLITPVIDAVTTDDR_S4(Phospho)	S(4): 91.2; T(7): 8.8; T(12): 0.0; T(19): 0.0; T(20): 0.0	NA	NA	NA	NA	NA	NA	20.6054	19.4977	0	2
347841917	RLSQPADQDQGEMAR	S3(Phospho)	RLSQPADQDQGEMAR_S3(Phospho)	S(3): 100.0	21.3308	NA	NA	20.1786	NA	19.8832	21.9417	20.6314	2	3
347841917	RLSQPADQDQGEMAR	S3(Phospho); M13(Oxidation)	RLSQPADQDQGEMAR_S3(Phospho); M13(Oxidation)	S(3): 100.0	NA	NA	NA	NA	22.7327	23.2586	23.6951	23.4292	0	4
347841917	TRRLSQPADQDQGEMAR	S5(Phospho); M15(Oxidation)	TRRLSQPADQDQGEMAR_S5(Phospho); M15(Oxidation)	T(1): 1.0; S(5): 99.0	NA	NA	NA	NA	20.7225	21.3694	21.9596	NA	0	3
347841920	EREDETESMEGMIR	T6(Phospho); M9(Oxidation); M12(Oxidation)	EREDETESMEGMIR_T6(Phospho); M9(Oxidation); M12(Oxidation)	T(6): 100.0; S(8): 0.0	NA	NA	NA	NA	22.1522	23.7023	23.6468	23.6665	0	4
347841920	EYEVSVER	S5(Phospho)	EYEVSVER_S5(Phospho)	Y(2): 0.0; S(5): 100.0	NA	NA	NA	NA	NA	NA	20.0483	19.0237	0	2
347841920	SGGEGASSVNVGR	S8(Phospho)	SGGEGASSVNVGR_S8(Phospho)	S(1): 0.0; S(7): 6.4; S(8): 93.6	NA	NA	NA	NA	20.2544	20.7255	21.1483	NA	0	3
347841973	SIDDDANVGR	S1(Phospho)	SIDDDANVGR_S1(Phospho)	S(1): 100.0	NA	NA	NA	NA	NA	NA	20.0578	19.3025	0	2
347842034	TNQTPVSEDQAQR	T4(Phospho)	TNQTPVSEDQAQR_T4(Phospho)	T(1): 0.1; T(4): 99.9; S(7): 0.1	NA	NA	NA	19.598	NA	NA	NA	NA	1	0
347842037	AALITPMK	T5(Phospho); M7(Oxidation)	AALITPMK_T5(Phospho); M7(Oxidation)	T(5): 100.0	NA	20.4752	NA	20.171	NA	NA	NA	NA	2	0
347842179	DALYNETESTASDHSKPESAMAV	S19(Phospho); M21(Oxidation)	DALYNETESTASDHSKPESAMAV_S19(Phospho); M21(Oxidation)	Y(4): 0.0; T(7): 0.0; S(9): 0.0; T(10): 0.0; S(12): 0.0; S(15): 0.0; S(19): 100.0	NA	21.4092	NA	NA	22.7576	23.016	23.6176	23.0725	1	4
347842179	DALYNETESTASDHSKPESAMAV	S19(Phospho)	DALYNETESTASDHSKPESAMAV_S19(Phospho)	Y(4): 0.0; T(7): 0.0; S(9): 0.0; T(10): 0.0; S(12): 0.0; S(15): 0.0; S(19): 100.0	NA	22.0899	NA	NA	NA	NA	NA	NA	1	0
347842179	VNSGQEDGVDIPR	S3(Phospho)	VNSGQEDGVDIPR_S3(Phospho)	S(3): 100.0	25.5484	26.5662	24.3222	24.9635	26.1212	26.682	27.1003	26.6651	4	4
347842252	SFSDPYIVER	S3(Phospho)	SFSDPYIVER_S3(Phospho)	S(1): 0.2; S(3): 99.8; Y(6): 0.0	NA	NA	NA	NA	NA	NA	20.6162	NA	0	1
347842281	GRSLSREPEPYVGGSK	S3(Phospho)	GRSLSREPEPYVGGSK_S3(Phospho)	S(3): 98.2; S(5): 1.8; Y(11): 0.0; S(15): 0.0	NA	NA	NA	NA	NA	NA	22.0296	NA	0	1
347842281	SLSREPEPYVGGSK	S1(Phospho)	SLSREPEPYVGGSK_S1(Phospho)	S(1): 99.6; S(3): 0.4; Y(9): 0.0; S(13): 0.0	24.5314	24.9274	23.2261	24.8217	NA	19.6502	23.2239	NA	4	2
347842356	AAAAQTPRPSTPSR	S13(Phospho)	AAAAQTPRPSTPSR_S13(Phospho)	T(6): 0.0; S(10): 0.0; T(11): 0.0; S(13): 100.0	21.7424	NA	NA	NA	NA	20.7664	22.1473	NA	1	2
347842356	GLGSPTGGFSFGGAGSR	S4(Phospho)	GLGSPTGGFSFGGAGSR_S4(Phospho)	S(4): 99.9; T(6): 0.1; S(10): 0.0; S(16): 0.0	NA	NA	NA	NA	NA	NA	20.7761	20.4575	0	2
347842356	LATESRAETPVAER	T9(Phospho)	LATESRAETPVAER_T9(Phospho)	T(3): 0.0; S(5): 0.0; T(9): 100.0	21.0521	NA	NA	NA	NA	21.2686	21.8425	21.8112	1	3
347842356	SATPGIPIDK	T3(Phospho)	SATPGIPIDK_T3(Phospho)	S(1): 0.4; T(3): 99.6	NA	NA	NA	NA	NA	NA	NA	19.351	0	1
347842442	ETASPAPVPAR	S4(Phospho)	ETASPAPVPAR_S4(Phospho)	T(2): 1.2; S(4): 98.8	NA	NA	NA	NA	NA	20.9516	NA	NA	0	1
347842450	SLTDPSHLPSPFDAPPTLHK	T3(Phospho)	SLTDPSHLPSPFDAPPTLHK_T3(Phospho)	S(1): 50.0; T(3): 50.0; S(6): 0.0; S(10): 0.0; T(17): 0.0	NA	NA	NA	NA	NA	19.763	20.6502	NA	0	2
347842478	EGDEVFDEDDARAMSPR	M14(Oxidation); S15(Phospho)	EGDEVFDEDDARAMSPR_M14(Oxidation); S15(Phospho)	S(15): 100.0	NA	NA	NA	NA	22.4981	22.9367	23.7002	23.2707	0	4
347842478	EGDEVFDEDDARAMSPRR	M14(Oxidation); S15(Phospho)	EGDEVFDEDDARAMSPRR_M14(Oxidation); S15(Phospho)	S(15): 100.0	NA	NA	NA	NA	NA	21.8276	22.423	NA	0	2
347842478	KSSGTIIVPR	S3(Phospho)	KSSGTIIVPR_S3(Phospho)	S(2): 0.3; S(3): 99.7; T(5): 0.0	23.2934	23.2795	NA	22.7053	22.366	22.496	22.9177	NA	3	3
347842478	LGTRKSSGTIIVPR	S6(Phospho); S7(Phospho)	LGTRKSSGTIIVPR_S6(Phospho); S7(Phospho)	T(3): 0.1; S(6): 99.4; S(7): 99.4; T(9): 1.1	NA	NA	NA	NA	NA	22.321	23.0676	NA	0	2
347842478	SSGTIIVPR	S2(Phospho)	SSGTIIVPR_S2(Phospho)	S(1): 33.3; S(2): 33.3; T(4): 33.3	NA	22.8917	NA	22.0627	22.4555	NA	23.1651	22.581	2	3
347842490	KKTEAGVGGDASDVETVVDEEGPPGSK	S12(Phospho)	KKTEAGVGGDASDVETVVDEEGPPGSK_S12(Phospho)	T(3): 0.0; S(12): 100.0; T(16): 0.0; S(26): 0.0	23.0611	NA	23.4691	24.1894	NA	NA	NA	24.477	3	1
347842490	KKTEAGVGGDASDVETVVDEEGPPGSK	S12(Phospho); T16(Phospho)	KKTEAGVGGDASDVETVVDEEGPPGSK_S12(Phospho); T16(Phospho)	T(3): 0.0; S(12): 100.0; T(16): 100.0; S(26): 0.0	NA	NA	NA	NA	NA	NA	22.5039	NA	0	1
347842490	KTEAGVGGDASDVETVVDEEGPPGSK	S11(Phospho)	KTEAGVGGDASDVETVVDEEGPPGSK_S11(Phospho)	T(2): 0.0; S(11): 100.0; T(15): 0.0; S(25): 0.0	27.9113	26.7804	26.5219	27.7449	23.4579	26.4843	26.9449	26.5324	4	4
347842490	KTEAGVGGDASDVETVVDEEGPPGSK	S11(Phospho); T15(Phospho)	KTEAGVGGDASDVETVVDEEGPPGSK_S11(Phospho); T15(Phospho)	T(2): 0.0; S(11): 100.0; T(15): 100.0; S(25): 0.0	NA	NA	NA	NA	NA	23.8883	24.7032	23.9954	0	3
347842490	SEPSTEDEWEKVSENEK	S13(Phospho)	SEPSTEDEWEKVSENEK_S13(Phospho)	S(1): 0.0; S(4): 0.0; T(5): 0.0; S(13): 100.0	22.1999	23.1147	NA	22.7756	23.4424	23.1366	23.4049	23.592	3	4
347842490	TEAGVGGDASDVETVVDEEGPPGSK	S10(Phospho)	TEAGVGGDASDVETVVDEEGPPGSK_S10(Phospho)	T(1): 0.0; S(10): 100.0; T(14): 0.0; S(24): 0.0	26.831	24.6806	25.8138	26.1337	25.3914	25.829	26.1173	25.5799	4	4
347842490	TEAGVGGDASDVETVVDEEGPPGSK	S10(Phospho); T14(Phospho)	TEAGVGGDASDVETVVDEEGPPGSK_S10(Phospho); T14(Phospho)	T(1): 0.0; S(10): 100.0; T(14): 100.0; S(24): 0.0	NA	NA	NA	NA	NA	21.6561	23.3997	22.7949	0	3
347842500	ADTSPFTK	S4(Phospho)	ADTSPFTK_S4(Phospho)	T(3): 6.0; S(4): 93.9; T(7): 0.0	NA	NA	NA	NA	NA	20.5336	NA	NA	0	1
347842500	ATPNPFAAPAKPTQNPFAAALPPAPSSPPVTIK	S26(Phospho)	ATPNPFAAPAKPTQNPFAAALPPAPSSPPVTIK_S26(Phospho)	T(2): 0.0; T(13): 0.0; S(26): 49.3; S(27): 49.3; T(31): 1.5	NA	NA	NA	NA	NA	NA	NA	22.4301	0	1
347842500	DADMDASEAEEQTKPQSATPSSTPAPAK	M4(Oxidation); T19(Phospho)	DADMDASEAEEQTKPQSATPSSTPAPAK_M4(Oxidation); T19(Phospho)	S(7): 0.0; T(13): 0.0; S(17): 93.0; T(19): 7.0; S(21): 0.0; S(22): 0.0; T(23): 0.0	NA	NA	NA	NA	20.0592	22.9874	22.5075	NA	0	3
347842512	LQDDIADEHDDSAFDNEK	S12(Phospho)	LQDDIADEHDDSAFDNEK_S12(Phospho)	S(12): 100.0	NA	NA	NA	NA	NA	20.4878	NA	20.4231	0	2
374093882	RYSGGILQR	S3(Phospho)	RYSGGILQR_S3(Phospho)	Y(2): 7.5; S(3): 92.5	NA	NA	NA	NA	NA	NA	22.2279	NA	0	1
39726338	AIESPTPNALVEK	S4(Phospho)	AIESPTPNALVEK_S4(Phospho)	S(4): 99.6; T(6): 0.4	NA	NA	NA	NA	NA	NA	22.6622	21.9864	0	2
399162275	TLVTATTASIANK	S9(Phospho)	TLVTATTASIANK_S9(Phospho)	T(1): 0.0; T(4): 0.0; T(6): 0.5; T(7): 0.5; S(9): 98.9	NA	NA	NA	21.2485	19.0857	NA	NA	NA	1	1
399162275	TPSSTYAPAR	S3(Phospho)	TPSSTYAPAR_S3(Phospho)	T(1): 0.8; S(3): 84.0; S(4): 7.5; T(5): 7.5; Y(6): 0.1	NA	NA	NA	20.1783	NA	NA	NA	NA	1	0
402694868	AYTTTGPINHGSAESPSLVTADAEDPLAR	S15(Phospho)	AYTTTGPINHGSAESPSLVTADAEDPLAR_S15(Phospho)	Y(2): 0.0; T(3): 0.0; T(4): 0.0; T(5): 0.0; S(12): 0.0; S(15): 99.9; S(17): 0.1; T(20): 0.0	22.2252	23.4004	21.5549	22.9633	23.3546	23.1196	23.707	23.6228	4	4
42602082	GGYDGTVQSPSATPVPALR	T6(Phospho)	GGYDGTVQSPSATPVPALR_T6(Phospho)	Y(3): 12.7; T(6): 0.4; S(9): 86.6; S(11): 0.4; T(13): 0.0	20.4526	NA	NA	NA	NA	NA	NA	NA	1	0
42602082	GGYDGTVQSPSATPVPALRR	S9(Phospho)	GGYDGTVQSPSATPVPALRR_S9(Phospho)	Y(3): 0.0; T(6): 10.9; S(9): 87.6; S(11): 1.5; T(13): 0.0	NA	NA	NA	NA	NA	NA	21.2585	NA	0	1
472235345	VTTPMGTTVQSIPGAGR	T2(Phospho); M5(Oxidation)	VTTPMGTTVQSIPGAGR_T2(Phospho); M5(Oxidation)	T(2): 7.3; T(3): 92.7; T(7): 0.0; T(8): 0.0; S(11): 0.0	21.4149	NA	NA	NA	NA	NA	NA	NA	1	0
472235354	AFNPDLLESPGAGR	S9(Phospho)	AFNPDLLESPGAGR_S9(Phospho)	S(9): 100.0	NA	24.4687	NA	23.8061	21.8099	NA	23.1466	22.9101	2	3
472235354	AFNPDLLESPGAGRR	S9(Phospho)	AFNPDLLESPGAGRR_S9(Phospho)	S(9): 100.0	NA	NA	NA	23.4527	NA	NA	23.315	24.2684	1	2
472235354	GSEEPTYAALDAPPLATPAVER	T17(Phospho)	GSEEPTYAALDAPPLATPAVER_T17(Phospho)	S(2): 0.0; T(6): 0.0; Y(7): 0.0; T(17): 100.0	NA	22.4693	NA	22.3295	NA	NA	NA	NA	2	0
472235494	TTSPMAQGTPR	S3(Phospho)	TTSPMAQGTPR_S3(Phospho)	T(1): 7.6; T(2): 7.6; S(3): 84.9; T(9): 0.0	21.5914	NA	NA	21.636	NA	NA	21.4492	NA	2	1
472235590	KRDEEEESDGDDGMYA	S8(Phospho); M14(Oxidation)	KRDEEEESDGDDGMYA_S8(Phospho); M14(Oxidation)	S(8): 100.0; Y(15): 0.0	NA	NA	NA	NA	NA	NA	NA	NA	0	0
472235708	STQKPGDEFITDFRK	S1(Phospho)	STQKPGDEFITDFRK_S1(Phospho)	S(1): 50.0; T(2): 50.0; T(11): 0.0	NA	NA	NA	NA	22.5249	22.2945	22.786	NA	0	3
472235708	TETLSSGSPHTK	S8(Phospho)	TETLSSGSPHTK_S8(Phospho)	T(1): 0.0; T(3): 0.0; S(5): 0.1; S(6): 0.6; S(8): 0.6; T(11): 98.7	NA	NA	NA	21.2268	NA	NA	NA	NA	1	0
472235777	AGASQRTTNAAAAAK	S4(Phospho)	AGASQRTTNAAAAAK_S4(Phospho)	S(4): 98.1; T(7): 1.7; T(8): 0.3	NA	NA	NA	19.1534	NA	NA	18.4752	NA	1	1
472235777	HSLALPEAK	S2(Phospho)	HSLALPEAK_S2(Phospho)	S(2): 100.0	NA	NA	NA	NA	NA	NA	NA	NA	0	0
472235777	RHSLALPEAK	S3(Phospho)	RHSLALPEAK_S3(Phospho)	S(3): 100.0	22.1161	22.8175	NA	NA	NA	22.8812	22.6368	21.8158	2	3
472235777	SDSKVPTGEPVEAK	S1(Phospho)	SDSKVPTGEPVEAK_S1(Phospho)	S(1): 93.7; S(3): 6.3; T(7): 0.0	NA	NA	NA	21.1697	21.9669	NA	22.8262	22.7438	1	3
472235777	TRSDSKVPTGEPVEAK	S5(Phospho)	TRSDSKVPTGEPVEAK_S5(Phospho)	T(1): 1.0; S(3): 8.9; S(5): 90.1; T(9): 0.0	NA	NA	NA	NA	21.4062	25.188	22.0355	NA	0	3
472235853	RSNSSSYTAGLK	S4(Phospho)	RSNSSSYTAGLK_S4(Phospho)	S(2): 0.0; S(4): 83.9; S(5): 5.3; S(6): 5.3; Y(7): 5.3; T(8): 0.4	NA	NA	NA	NA	NA	21.1345	NA	21.5096	0	2
472235853	SNSSSYTAGLK	S3(Phospho)	SNSSSYTAGLK_S3(Phospho)	S(1): 0.5; S(3): 99.4; S(4): 0.0; S(5): 0.0; Y(6): 0.0; T(7): 0.0	NA	NA	NA	NA	22.4503	22.4332	23.1918	22.6677	0	4
472235853	SNTNSSESSSVDEDVK	T3(Phospho)	SNTNSSESSSVDEDVK_T3(Phospho)	S(1): 5.9; T(3): 94.1; S(5): 0.0; S(6): 0.0; S(8): 0.0; S(9): 0.0; S(10): 0.0	NA	NA	NA	NA	20.7699	21.576	22.2937	21.875	0	4
472235853	SNTNSSESSSVDEDVK	S9(Phospho); S10(Phospho)	SNTNSSESSSVDEDVK_S9(Phospho); S10(Phospho)	S(1): 0.0; T(3): 0.0; S(5): 0.0; S(6): 0.2; S(8): 14.3; S(9): 92.8; S(10): 92.8	NA	NA	NA	NA	NA	NA	20.1773	NA	0	1
472235998	ATLTHNQLHSGDQDPNLFDNIAQAQESK	S27(Phospho)	ATLTHNQLHSGDQDPNLFDNIAQAQESK_S27(Phospho)	T(2): 0.0; T(4): 0.0; S(10): 0.0; S(27): 100.0	26.1952	27.1003	25.8865	25.2195	NA	NA	NA	NA	4	0
472235998	DHSPASNSFSNEK	S8(Phospho)	DHSPASNSFSNEK_S8(Phospho)	S(3): 0.0; S(6): 0.0; S(8): 100.0; S(10): 0.0	29.1511	30.0845	28.2965	29.4023	23.4364	23.4158	24.3017	23.9093	4	4
472235998	DHSPASNSFSNEK	S3(Phospho); S8(Phospho)	DHSPASNSFSNEK_S3(Phospho); S8(Phospho)	S(3): 100.0; S(6): 0.6; S(8): 98.8; S(10): 0.6	NA	21.4164	NA	NA	NA	NA	NA	NA	1	0
472235998	DVEKITISSEMAEER	T6(Phospho)	DVEKITISSEMAEER_T6(Phospho)	T(6): 100.0; S(8): 0.0; S(9): 0.0	25.9685	26.5898	24.7696	26.4036	NA	NA	NA	NA	4	0
472235998	DVEKITISSEMAEER	T6(Phospho); M11(Oxidation)	DVEKITISSEMAEER_T6(Phospho); M11(Oxidation)	T(6): 100.0; S(8): 0.0; S(9): 0.0	25.0758	26.5412	25.1999	25.973	NA	NA	NA	NA	4	0
472235998	DVEKITISSEMAEER	T6(Phospho); S8(Phospho); M11(Oxidation)	DVEKITISSEMAEER_T6(Phospho); S8(Phospho); M11(Oxidation)	T(6): 100.0; S(8): 99.6; S(9): 0.4	NA	20.293	NA	NA	NA	22.7849	23.8264	23.5459	1	3
472235998	DVEKITISSEMAEER	T6(Phospho); S9(Phospho)	DVEKITISSEMAEER_T6(Phospho); S9(Phospho)	T(6): 0.3; S(8): 99.7; S(9): 100.0	20.5065	NA	NA	NA	NA	NA	NA	NA	1	0
472235998	ITISSEMAEER	S5(Phospho); M7(Oxidation)	ITISSEMAEER_S5(Phospho); M7(Oxidation)	T(2): 0.0; S(4): 0.0; S(5): 100.0	27.4283	28.3967	26.8928	27.8936	NA	NA	22.6712	22.9451	4	2
472235998	ITISSEMAEER	S5(Phospho)	ITISSEMAEER_S5(Phospho)	T(2): 0.0; S(4): 0.0; S(5): 100.0	28.0774	28.2287	26.1347	27.8299	NA	NA	NA	NA	4	0
472235998	RATLTHNQLHSGDQDPNLFDNIAQAQESK	T5(Phospho)	RATLTHNQLHSGDQDPNLFDNIAQAQESK_T5(Phospho)	T(3): 8.5; T(5): 91.5; S(11): 0.0; S(28): 0.0	31.1304	31.885	29.868	28.631	NA	24.8476	23.0087	23.4324	4	3
472235998	YGFAHGPSIEDVVTNQPGNNTTR	S8(Phospho)	YGFAHGPSIEDVVTNQPGNNTTR_S8(Phospho)	Y(1): 94.7; S(8): 5.3; T(14): 0.0; T(21): 0.0; T(22): 0.0	27.2935	27.741	26.161	26.1666	NA	NA	NA	NA	4	0
472235998	YGFAHGPSIEDVVTNQPGNNTTRR	T21(Phospho)	YGFAHGPSIEDVVTNQPGNNTTRR_T21(Phospho)	Y(1): 0.0; S(8): 0.0; T(14): 0.3; T(21): 98.0; T(22): 1.8	NA	22.0831	NA	NA	NA	NA	NA	NA	1	0
472236014	GDVESNTGSLRGGPGANINANNEK	S9(Phospho)	GDVESNTGSLRGGPGANINANNEK_S9(Phospho)	S(5): 2.1; T(7): 12.8; S(9): 85.1	NA	NA	NA	NA	NA	NA	22.23	NA	0	1
472236014	TAVTIPDVEAGSESLRK	S14(Phospho)	TAVTIPDVEAGSESLRK_S14(Phospho)	T(1): 0.0; T(4): 0.0; S(12): 0.6; S(14): 99.4	NA	NA	NA	NA	NA	NA	23.2507	NA	0	1
472236158	SARSGGFLER	S4(Phospho)	SARSGGFLER_S4(Phospho)	S(1): 10.5; S(4): 89.5	NA	NA	NA	NA	NA	NA	20.1188	NA	0	1
472236180	GGSPWGAGSFAGADGSRSPSALELELATIQGEEFGK	S16(Phospho)	GGSPWGAGSFAGADGSRSPSALELELATIQGEEFGK_S16(Phospho)	S(3): 0.0; S(9): 6.8; S(16): 31.1; S(18): 31.1; S(20): 31.1; T(28): 0.0	NA	NA	NA	NA	NA	20.3295	NA	NA	0	1
472236211	GLDGLESNVSGFDHR	S10(Phospho)	GLDGLESNVSGFDHR_S10(Phospho)	S(7): 0.9; S(10): 99.1	NA	NA	NA	NA	NA	NA	22.2248	21.476	0	2
472236211	GNPPLTTTHTGSR	T10(Phospho)	GNPPLTTTHTGSR_T10(Phospho)	T(6): 0.0; T(7): 0.0; T(8): 0.0; T(10): 94.4; S(12): 5.6	22.3798	NA	NA	NA	25.5526	26.0972	26.5411	26.3137	1	4
472236250	LLEDVAPSDDDDEGDMVHGGAMYDRPQR	S8(Phospho); M16(Oxidation); M22(Oxidation)	LLEDVAPSDDDDEGDMVHGGAMYDRPQR_S8(Phospho); M16(Oxidation); M22(Oxidation)	S(8): 100.0; Y(23): 0.0	23.5301	24.355	24.6827	24.4467	25.3024	26.4546	27.0017	26.3014	4	4
472236250	LLEDVAPSDDDDEGDMVHGGAMYDRPQR	S8(Phospho); M16(Oxidation)	LLEDVAPSDDDDEGDMVHGGAMYDRPQR_S8(Phospho); M16(Oxidation)	S(8): 100.0; Y(23): 0.0	25.4727	24.8794	24.4775	24.8247	NA	NA	NA	NA	4	0
472236250	LLEDVAPSDDDDEGDMVHGGAMYDRPQR	S8(Phospho)	LLEDVAPSDDDDEGDMVHGGAMYDRPQR_S8(Phospho)	S(8): 100.0; Y(23): 0.0	25.5512	24.4213	24.0551	23.4094	NA	NA	NA	NA	4	0
472236317	ASSPGIIEVR	S3(Phospho)	ASSPGIIEVR_S3(Phospho)	S(2): 4.9; S(3): 95.1	NA	NA	NA	21.0661	23.3584	NA	24.7002	24.2445	1	3
472236317	SNSPYPSRVR	S1(Phospho); Y5(Phospho)	SNSPYPSRVR_S1(Phospho); Y5(Phospho)	S(1): 50.0; S(3): 50.0; Y(5): 99.6; S(7): 0.4	NA	NA	NA	NA	NA	NA	22.8514	NA	0	1
472236605	STTSSFKPVNLEMGYYDDEAGAPAVAAPK	S1(Phospho)	STTSSFKPVNLEMGYYDDEAGAPAVAAPK_S1(Phospho)	S(1): 20.0; T(2): 20.0; T(3): 20.0; S(4): 20.0; S(5): 20.0; Y(15): 0.0; Y(16): 0.0	22.1881	NA	21.9779	23.9947	NA	NA	NA	NA	3	0
472236605	STTSSFKPVNLEMGYYDDEAGAPAVAAPK	T2(Phospho); M13(Oxidation)	STTSSFKPVNLEMGYYDDEAGAPAVAAPK_T2(Phospho); M13(Oxidation)	S(1): 32.1; T(2): 32.1; T(3): 32.1; S(4): 3.3; S(5): 0.3; Y(15): 0.0; Y(16): 0.0	23.2229	NA	NA	24.3141	23.7462	24.4264	24.6394	24.459	2	4
472236605	STTSSFKPVNLEMGYYDDEAGAPAVAAPK	S4(Phospho); S5(Phospho); M13(Oxidation)	STTSSFKPVNLEMGYYDDEAGAPAVAAPK_S4(Phospho); S5(Phospho); M13(Oxidation)	S(1): 19.1; T(2): 19.1; T(3): 19.1; S(4): 71.4; S(5): 71.4; Y(15): 0.0; Y(16): 0.0	NA	NA	NA	NA	NA	NA	21.8602	21.3369	0	2
472236605	YTPPAPKSTTSSFKPVNLEMGYYDDEAGAPAVAAPK	S8(Phospho); S11(Phospho); M20(Oxidation)	YTPPAPKSTTSSFKPVNLEMGYYDDEAGAPAVAAPK_S8(Phospho); S11(Phospho); M20(Oxidation)	Y(1): 0.3; T(2): 0.1; S(8): 49.2; T(9): 49.2; T(10): 46.3; S(11): 46.3; S(12): 8.7; Y(22): 0.0; Y(23): 0.0	NA	NA	NA	NA	NA	NA	NA	NA	0	0
472236614	EAEADHQDVDDSDDEDADSKPNPLQSEVEQPDEVATQEK	S12(Phospho)	EAEADHQDVDDSDDEDADSKPNPLQSEVEQPDEVATQEK_S12(Phospho)	S(12): 99.9; S(19): 0.1; S(26): 0.0; T(36): 0.0	NA	NA	NA	NA	NA	NA	23.6617	22.5612	0	2
472236786	ISADTSGYYEK	T5(Phospho)	ISADTSGYYEK_T5(Phospho)	S(2): 0.0; T(5): 33.3; S(6): 33.3; Y(8): 33.3; Y(9): 0.1	NA	20.312	NA	20.3899	NA	20.0949	NA	19.9214	2	2
472236796	TLSPGGPAPR	S3(Phospho)	TLSPGGPAPR_S3(Phospho)	T(1): 0.3; S(3): 99.7	NA	20.7578	NA	21.0756	NA	NA	21.4951	21.1152	2	2
472236903	ADTEMDVDAPSSPQEQR	N-Term(Acetyl); M5(Oxidation); S11(Phospho)	ADTEMDVDAPSSPQEQR_N-Term(Acetyl); M5(Oxidation); S11(Phospho)	T(3): 0.1; S(11): 50.0; S(12): 50.0	NA	NA	NA	NA	NA	NA	23.9728	NA	0	1
472236903	ADTEMDVDAPSSPQEQRNDTK	N-Term(Acetyl); M5(Oxidation); S11(Phospho)	ADTEMDVDAPSSPQEQRNDTK_N-Term(Acetyl); M5(Oxidation); S11(Phospho)	T(3): 0.0; S(11): 92.2; S(12): 7.8; T(20): 0.0	20.747	NA	NA	22.2957	NA	25.1103	NA	NA	2	1
472236988	AGSLESLTEVPSQGHPPHVSR	S3(Phospho)	AGSLESLTEVPSQGHPPHVSR_S3(Phospho)	S(3): 99.8; S(6): 0.2; T(8): 0.0; S(12): 0.0; S(20): 0.0	NA	NA	NA	NA	NA	20.797	21.654	21.6442	0	3
472236994	MASIGNIPQK	M1(Oxidation); S3(Phospho)	MASIGNIPQK_M1(Oxidation); S3(Phospho)	S(3): 100.0	NA	NA	NA	NA	NA	21.0174	NA	NA	0	1
472236994	MASIGNIPQKK	M1(Oxidation); S3(Phospho)	MASIGNIPQKK_M1(Oxidation); S3(Phospho)	S(3): 100.0	NA	NA	NA	NA	21.9762	22.4962	NA	NA	0	2
472236994	STTPPALSGHPPALK	S1(Phospho)	STTPPALSGHPPALK_S1(Phospho)	S(1): 33.3; T(2): 33.3; T(3): 33.3; S(8): 0.0	22.9471	17.1088	NA	NA	NA	NA	NA	NA	2	0
472237031	MLDTKDEVLTTMAGSFGYAAPEVMLK	M1(Oxidation); T10(Phospho); M12(Oxidation)	MLDTKDEVLTTMAGSFGYAAPEVMLK_M1(Oxidation); T10(Phospho); M12(Oxidation)	T(4): 9.4; T(10): 81.1; T(11): 9.4; S(15): 0.0; Y(18): 0.0	NA	22.727	NA	NA	NA	NA	NA	NA	1	0
472237031	MLDTKDEVLTTMAGSFGYAAPEVMLK	M1(Oxidation); T4(Phospho); M12(Oxidation); M24(Oxidation)	MLDTKDEVLTTMAGSFGYAAPEVMLK_M1(Oxidation); T4(Phospho); M12(Oxidation); M24(Oxidation)	T(4): 33.3; T(10): 33.3; T(11): 33.3; S(15): 0.0; Y(18): 0.0	NA	NA	NA	NA	NA	23.2418	23.4777	23.1322	0	3
472237031	MQEDDGEESDVPGNAAAAASDAIPGSPERK	M1(Oxidation); S26(Phospho)	MQEDDGEESDVPGNAAAAASDAIPGSPERK_M1(Oxidation); S26(Phospho)	S(9): 0.0; S(20): 0.0; S(26): 100.0	25.7461	25.9932	24.041	26.0779	26.606	27.0119	27.5835	27.0516	4	4
472237031	MQEDDGEESDVPGNAAAAASDAIPGSPERK	S26(Phospho)	MQEDDGEESDVPGNAAAAASDAIPGSPERK_S26(Phospho)	S(9): 0.0; S(20): 0.0; S(26): 100.0	26.1155	26.1199	24.1339	26.0896	23.6055	NA	24.0967	23.4533	4	3
472237031	MQEDDGEESDVPGNAAAAASDAIPGSPERK	M1(Oxidation); S9(Phospho); S26(Phospho)	MQEDDGEESDVPGNAAAAASDAIPGSPERK_M1(Oxidation); S9(Phospho); S26(Phospho)	S(9): 100.0; S(20): 0.0; S(26): 100.0	NA	NA	NA	NA	NA	NA	22.1814	NA	0	1
472237108	SPGITIGSYK	S1(Phospho)	SPGITIGSYK_S1(Phospho)	S(1): 100.0; T(5): 0.0; S(8): 0.0; Y(9): 0.0	NA	NA	NA	NA	NA	NA	20.3214	NA	0	1
472237168	AESGSLMGISSPVPSVDLR	M7(Oxidation); S11(Phospho)	AESGSLMGISSPVPSVDLR_M7(Oxidation); S11(Phospho)	S(3): 0.0; S(5): 0.0; S(10): 6.0; S(11): 94.0; S(15): 0.0	NA	22.4946	22.0802	22.3708	NA	22.4578	22.0971	21.9972	3	3
472237168	AESGSLMGISSPVPSVDLR	S11(Phospho)	AESGSLMGISSPVPSVDLR_S11(Phospho)	S(3): 0.0; S(5): 0.0; S(10): 8.2; S(11): 91.0; S(15): 0.8	NA	20.8537	NA	NA	NA	NA	NA	NA	1	0
472237168	AESGSLMGISSPVPSVDLRR	M7(Oxidation); S11(Phospho)	AESGSLMGISSPVPSVDLRR_M7(Oxidation); S11(Phospho)	S(3): 0.0; S(5): 0.0; S(10): 0.4; S(11): 99.6; S(15): 0.0	23.267	22.9693	NA	22.4942	21.076	22.2297	22.421	21.8086	3	4
472237168	AESGSLMGISSPVPSVDLRR	S11(Phospho)	AESGSLMGISSPVPSVDLRR_S11(Phospho)	S(3): 0.0; S(5): 0.0; S(10): 8.2; S(11): 91.8; S(15): 0.0	22.3312	NA	NA	NA	NA	NA	NA	NA	1	0
472237168	AESGSLMGISSPVPSVDLRR	M7(Oxidation); S11(Phospho); S15(Phospho)	AESGSLMGISSPVPSVDLRR_M7(Oxidation); S11(Phospho); S15(Phospho)	S(3): 0.0; S(5): 0.0; S(10): 7.9; S(11): 92.1; S(15): 100.0	NA	NA	NA	NA	NA	NA	20.9264	NA	0	1
472237168	HYSPGLVK	S3(Phospho)	HYSPGLVK_S3(Phospho)	Y(2): 0.3; S(3): 99.7	NA	20.4273	NA	20.7613	NA	NA	NA	NA	2	0
472237263	SRSPMSGAAGVGGSGGSAYGGQPHR	S3(Phospho)	SRSPMSGAAGVGGSGGSAYGGQPHR_S3(Phospho)	S(1): 0.2; S(3): 99.7; S(6): 0.2; S(14): 0.0; S(17): 0.0; Y(19): 0.0	22.087	NA	NA	NA	NA	NA	NA	NA	1	0
472237263	SRSPMSGAAGVGGSGGSAYGGQPHR	S1(Phospho); S3(Phospho); M5(Oxidation)	SRSPMSGAAGVGGSGGSAYGGQPHR_S1(Phospho); S3(Phospho); M5(Oxidation)	S(1): 100.0; S(3): 100.0; S(6): 0.0; S(14): 0.0; S(17): 0.0; Y(19): 0.0	NA	NA	NA	NA	NA	22.4237	25.7903	25.1801	0	3
472237263	SRSPMSGAAGVGGSGGSAYGGQPHR	S1(Phospho); M5(Oxidation)	SRSPMSGAAGVGGSGGSAYGGQPHR_S1(Phospho); M5(Oxidation)	S(1): 6.2; S(3): 93.8; S(6): 0.0; S(14): 0.0; S(17): 0.0; Y(19): 0.0	NA	NA	NA	NA	NA	22.4511	21.9928	NA	0	2
472237312	IQSPLSPLPVHFPNPSEIPVLR	S3(Phospho)	IQSPLSPLPVHFPNPSEIPVLR_S3(Phospho)	S(3): 98.0; S(6): 2.0; S(16): 0.0	NA	NA	NA	NA	NA	NA	17.82	NA	0	1
472237455	RESAGSATFDTK	S3(Phospho)	RESAGSATFDTK_S3(Phospho)	S(3): 100.0; S(6): 0.0; T(8): 0.0; T(11): 0.0	22.7841	23.1299	NA	22.5781	22.716	23.9824	24.3172	24.2044	3	4
472237455	RRESAGSATFDTK	S4(Phospho)	RRESAGSATFDTK_S4(Phospho)	S(4): 100.0; S(7): 0.0; T(9): 0.0; T(12): 0.0	NA	21.8859	NA	NA	NA	21.9328	NA	NA	1	1
472237455	SAGLTSPTIEPLPVSGPR	S6(Phospho)	SAGLTSPTIEPLPVSGPR_S6(Phospho)	S(1): 0.0; T(5): 0.4; S(6): 99.6; T(8): 0.0; S(15): 0.0	26.551	26.5089	24.9533	25.9621	24.4872	24.9443	25.1969	24.9274	4	4
472237561	HARTPPASPLPTSK	T4(Phospho)	HARTPPASPLPTSK_T4(Phospho)	T(4): 100.0; S(8): 0.0; T(12): 0.0; S(13): 0.0	24.3879	24.0896	NA	22.7706	21.728	21.4258	NA	20.8037	3	3
472237647	RMEGVAEDSDDEEENRTR	M2(Oxidation); S9(Phospho)	RMEGVAEDSDDEEENRTR_M2(Oxidation); S9(Phospho)	S(9): 100.0; T(17): 0.0	NA	NA	NA	NA	NA	NA	NA	20.9142	0	1
472237673	SSVDESKISDAEDETTVVEPDQGNVLSHIISQLRPGADLSR	S9(Phospho)	SSVDESKISDAEDETTVVEPDQGNVLSHIISQLRPGADLSR_S9(Phospho)	S(1): 0.2; S(2): 0.2; S(6): 3.9; S(9): 95.6; T(15): 0.0; T(16): 0.0; S(27): 0.0; S(31): 0.0; S(40): 0.0	NA	NA	NA	NA	22.3673	24.3974	NA	NA	0	2
472237676	DITPIGTHGS	T3(Phospho)	DITPIGTHGS_T3(Phospho)	T(3): 100.0; T(7): 0.0; S(10): 0.0	NA	NA	NA	NA	NA	NA	NA	20.7972	0	1
472237676	DVVENGDESEKPTRSSSESAMAAK	S16(Phospho); S19(Phospho)	DVVENGDESEKPTRSSSESAMAAK_S16(Phospho); S19(Phospho)	S(9): 0.0; T(13): 8.4; S(15): 8.4; S(16): 76.2; S(17): 16.4; S(19): 90.7	NA	NA	NA	NA	NA	NA	22.4998	NA	0	1
472237676	DVVENGDESEKPTRSSSESAMAAK	T13(Phospho); M21(Oxidation)	DVVENGDESEKPTRSSSESAMAAK_T13(Phospho); M21(Oxidation)	S(9): 0.1; T(13): 3.2; S(15): 24.2; S(16): 24.2; S(17): 24.2; S(19): 24.2	NA	NA	NA	NA	NA	NA	22.9374	NA	0	1
472237676	FGSGDSGESIEGESLLDHQTWIEGK	S9(Phospho)	FGSGDSGESIEGESLLDHQTWIEGK_S9(Phospho)	S(3): 0.0; S(6): 0.0; S(9): 100.0; S(14): 0.0; T(20): 0.0	25.3712	25.0959	24.1805	24.5859	24.1266	23.973	24.1663	24.2517	4	4
472237676	GSALPGSGVPIPEIMPPKTPPEPNHGR	M15(Oxidation); T19(Phospho)	GSALPGSGVPIPEIMPPKTPPEPNHGR_M15(Oxidation); T19(Phospho)	S(2): 0.0; S(7): 0.0; T(19): 100.0	NA	NA	NA	NA	NA	20.6059	NA	NA	0	1
472237676	IVTGVAGAPIK	T3(Phospho)	IVTGVAGAPIK_T3(Phospho)	T(3): 100.0	NA	20.8748	NA	NA	NA	NA	NA	NA	1	0
472237676	RGSALPGSGVPIPEIMPPKTPPEPNHGR	T20(Phospho)	RGSALPGSGVPIPEIMPPKTPPEPNHGR_T20(Phospho)	S(3): 0.0; S(8): 0.0; T(20): 100.0	NA	20.8093	NA	NA	NA	NA	NA	NA	1	0
472237676	RGSALPGSGVPIPEIMPPKTPPEPNHGR	M16(Oxidation); T20(Phospho)	RGSALPGSGVPIPEIMPPKTPPEPNHGR_M16(Oxidation); T20(Phospho)	S(3): 0.0; S(8): 0.0; T(20): 100.0	NA	NA	NA	NA	NA	NA	NA	NA	0	0
472237676	SNFIMSSTENGSESPK	M5(Oxidation); S12(Phospho)	SNFIMSSTENGSESPK_M5(Oxidation); S12(Phospho)	S(1): 0.0; S(6): 0.0; S(7): 0.0; T(8): 0.0; S(12): 0.2; S(14): 99.8	NA	NA	NA	NA	NA	NA	20.9201	NA	0	1
472237676	SRQGSSTFSGTFATPGK	S5(Phospho)	SRQGSSTFSGTFATPGK_S5(Phospho)	S(1): 0.0; S(5): 1.0; S(6): 0.1; T(7): 1.0; S(9): 9.2; T(11): 88.5; T(14): 0.1	22.2873	NA	NA	NA	NA	NA	NA	NA	1	0
472237757	RPSDSPTSTHSGNVVYK	S3(Phospho)	RPSDSPTSTHSGNVVYK_S3(Phospho)	S(3): 99.2; S(5): 0.8; T(7): 0.0; S(8): 0.0; T(9): 0.0; S(11): 0.0; Y(16): 0.0	NA	NA	NA	NA	NA	21.8195	22.3323	NA	0	2
472237788	AGPSPSPSPEPK	S6(Phospho)	AGPSPSPSPEPK_S6(Phospho)	S(4): 0.9; S(6): 98.2; S(8): 0.9	NA	NA	NA	NA	NA	NA	22.1336	NA	0	1
472237839	ATGSEVALVPDESSK	T2(Phospho)	ATGSEVALVPDESSK_T2(Phospho)	T(2): 50.0; S(4): 50.0; S(13): 0.0; S(14): 0.0	NA	NA	NA	22.3758	NA	NA	21.9708	NA	1	1
472237856	DAQDSTPIPSGMSTPTSPTDTRHPLSR	M12(Oxidation); T14(Phospho)	DAQDSTPIPSGMSTPTSPTDTRHPLSR_M12(Oxidation); T14(Phospho)	S(5): 0.0; T(6): 0.0; S(10): 4.7; S(13): 47.6; T(14): 47.6; T(16): 0.1; S(17): 0.0; T(19): 0.0; T(21): 0.0; S(26): 0.0	NA	NA	NA	NA	NA	21.4414	21.7687	21.817	0	3
472237856	DAQDSTPIPSGMSTPTSPTDTRHPLSR	S10(Phospho); M12(Oxidation); S13(Phospho)	DAQDSTPIPSGMSTPTSPTDTRHPLSR_S10(Phospho); M12(Oxidation); S13(Phospho)	S(5): 0.0; T(6): 0.0; S(10): 99.8; S(13): 89.0; T(14): 9.9; T(16): 1.2; S(17): 0.1; T(19): 0.0; T(21): 0.0; S(26): 0.0	NA	NA	NA	NA	NA	NA	22.8089	NA	0	1
472237856	LDSSHEEEAEAEAEAEAAASTSGER	S20(Phospho)	LDSSHEEEAEAEAEAEAAASTSGER_S20(Phospho)	S(3): 0.0; S(4): 0.0; S(20): 92.1; T(21): 7.3; S(22): 0.6	NA	22.9496	NA	21.7631	21.1781	22.1358	22.5996	21.8001	2	4
472237858	QASMDPHNDLNPHVDHFIGIDVGTGSAR	S3(Phospho)	QASMDPHNDLNPHVDHFIGIDVGTGSAR_S3(Phospho)	S(3): 100.0; T(24): 0.0; S(26): 0.0	NA	NA	NA	NA	NA	NA	NA	NA	0	0
472237931	LAGNEAEGDADESDDESSGGLLVK	S13(Phospho)	LAGNEAEGDADESDDESSGGLLVK_S13(Phospho)	S(13): 100.0; S(17): 0.0; S(18): 0.0	NA	NA	NA	NA	NA	23.0863	24.0438	23.6896	0	3
472238008	ATSQSFFEK	S3(Phospho)	ATSQSFFEK_S3(Phospho)	T(2): 0.2; S(3): 99.8; S(5): 0.0	NA	NA	NA	20.6316	NA	NA	21.4129	21.2534	1	2
[truncated: 319 more rows]

## Sheet: Absent Glu
Protein.Group.Accessions	Peptide	Modification	Modified sequence	Phospho RS probabilities	Glu1	Glu2	Glu3	Glu4	Tcw1	Tcw2	Tcw3	Tcw4	COUNT Glu	COUNT Tcw
154323998	ANRGSPPPPETPIDPPNELGGGGIEAR	S5(Phospho)	ANRGSPPPPETPIDPPNELGGGGIEAR_S5(Phospho)	S(5): 100.0; T(11): 0.0	NA	NA	NA	NA	24.4715	24.9755	25.6343	25.0943	0	4
347835237	KEEKEEAKEESDEDMGFGLFD	S11(Phospho); M15(Oxidation)	KEEKEEAKEESDEDMGFGLFD_S11(Phospho); M15(Oxidation)	S(11): 100.0	NA	NA	NA	NA	29.5718	30.6492	30.6923	30.796	0	4
472238558	RPTPPEQSQQR	T3(Phospho)	RPTPPEQSQQR_T3(Phospho)	T(3): 100.0; S(8): 0.0	NA	NA	NA	NA	19.3031	21.7386	23.9431	20.2279	0	4
154317266	MNSEAIGPSLENTK	M1(Oxidation); S3(Phospho)	MNSEAIGPSLENTK_M1(Oxidation); S3(Phospho)	S(3): 100.0; S(9): 0.0; T(13): 0.0	NA	NA	NA	NA	22.099	22.5553	22.9269	22.3655	0	4
347826782	AAAAEENPEDEAPESEDVHFEPVIR	S15(Phospho)	AAAAEENPEDEAPESEDVHFEPVIR_S15(Phospho)	S(15): 100.0	NA	NA	NA	NA	21.4824	21.982	22.5474	22.5516	0	4
472244439	SIVEGAMALAGLGAAAK	S1(Phospho); M7(Oxidation)	SIVEGAMALAGLGAAAK_S1(Phospho); M7(Oxidation)	S(1): 100.0	NA	NA	NA	NA	21.8177	21.7708	22.4111	22.1812	0	4
154304151	SVIVDPNESEESAPEEDDVSDQPHQTTGAPR	S12(Phospho)	SVIVDPNESEESAPEEDDVSDQPHQTTGAPR_S12(Phospho)	S(1): 0.0; S(9): 1.0; S(12): 99.0; S(20): 0.0; T(26): 0.0; T(27): 0.0	NA	NA	NA	NA	24.0019	24.8444	25.4173	24.9255	0	4
347827583	NSSGSGLGTGVGAEAAEK	S3(Phospho)	NSSGSGLGTGVGAEAAEK_S3(Phospho)	S(2): 7.0; S(3): 93.0; S(5): 0.0; T(9): 0.0	NA	NA	NA	NA	21.434	22.1451	22.7465	22.4	0	4
347831438	YQFEADSEDDEMENEIDSNLDALGHAAGR	S7(Phospho); M12(Oxidation)	YQFEADSEDDEMENEIDSNLDALGHAAGR_S7(Phospho); M12(Oxidation)	Y(1): 0.0; S(7): 100.0; S(18): 0.0	NA	NA	NA	NA	21.9953	23.2682	23.0793	23.1139	0	4
347829942	FDDEEDDDEVLDSWSAAEDSEVEREK	S20(Phospho)	FDDEEDDDEVLDSWSAAEDSEVEREK_S20(Phospho)	S(13): 0.0; S(15): 8.3; S(20): 91.7	NA	NA	NA	NA	22.6429	23.037	22.4403	23.8041	0	4
347838096	AQIEEPTTEESSEETSEPK	S12(Phospho)	AQIEEPTTEESSEETSEPK_S12(Phospho)	T(7): 0.0; T(8): 0.0; S(11): 6.4; S(12): 93.6; T(15): 0.0; S(16): 0.0	NA	NA	NA	NA	22.83	23.529	23.9909	23.7627	0	4
154304151	RSVIVDPNESEESAPEEDDVSDQPHQTTGAPR	S13(Phospho)	RSVIVDPNESEESAPEEDDVSDQPHQTTGAPR_S13(Phospho)	S(2): 0.0; S(10): 9.0; S(13): 91.0; S(21): 0.0; T(27): 0.0; T(28): 0.0	NA	NA	NA	NA	22.8751	23.1418	24.1497	23.8259	0	4
154292954	TNTQYEETEVAHTRSDDEK	S15(Phospho)	TNTQYEETEVAHTRSDDEK_S15(Phospho)	T(1): 0.0; T(3): 0.0; Y(5): 0.0; T(8): 0.0; T(13): 0.0; S(15): 100.0	NA	NA	NA	NA	20.8817	21.8782	22.1431	22.2644	0	4
154304151	APSTVQQVYIGESDSQADSPQR	S13(Phospho)	APSTVQQVYIGESDSQADSPQR_S13(Phospho)	S(3): 0.0; T(4): 0.0; Y(9): 0.0; S(13): 100.0; S(15): 0.0; S(19): 0.0	NA	NA	NA	NA	20.8225	22.3824	24.2014	22.4263	0	4
154297987	AAASSGEGVESPKPIEK	S11(Phospho)	AAASSGEGVESPKPIEK_S11(Phospho)	S(4): 0.0; S(5): 0.0; S(11): 100.0	NA	NA	NA	NA	24.1473	24.9048	25.2162	25.0877	0	4
154299377	KASTTLSGGQSAGGIGMAYSDGSPTHALSDTR	S3(Phospho); M17(Oxidation)	KASTTLSGGQSAGGIGMAYSDGSPTHALSDTR_S3(Phospho); M17(Oxidation)	S(3): 89.7; T(4): 9.3; T(5): 1.0; S(7): 0.0; S(11): 0.0; Y(19): 0.0; S(20): 0.0; S(23): 0.0; T(25): 0.0; S(29): 0.0; T(31): 0.0	NA	NA	NA	NA	22.8309	23.1469	23.2061	23.0779	0	4
154310282	VTTSDAQGDAKSTDGKPHVGR	S12(Phospho)	VTTSDAQGDAKSTDGKPHVGR_S12(Phospho)	T(2): 0.0; T(3): 0.0; S(4): 0.0; S(12): 99.3; T(13): 0.7	NA	NA	NA	NA	20.8473	20.9247	21.4379	20.6784	0	4
347836477	NVTAPVDQSEPEVYNPPAAHH	S9(Phospho)	NVTAPVDQSEPEVYNPPAAHH_S9(Phospho)	T(3): 0.0; S(9): 100.0; Y(14): 0.0	NA	NA	NA	NA	25.5291	26.9318	27.0086	25.4355	0	4
154314257	KRGENEEGEGDESEEEIEDEDGVVR	S13(Phospho)	KRGENEEGEGDESEEEIEDEDGVVR_S13(Phospho)	S(13): 100.0	NA	NA	NA	NA	21.473	23.1392	24.7787	24.2772	0	4
347828735	SSITPPSDSFDATEAEK	S7(Phospho)	SSITPPSDSFDATEAEK_S7(Phospho)	S(1): 0.0; S(2): 0.0; T(4): 0.0; S(7): 99.5; S(9): 0.5; T(13): 0.0	NA	NA	NA	NA	23.997	23.842	25.0216	24.6	0	4
472235853	SNTNSSESSSVDEDVK	T3(Phospho)	SNTNSSESSSVDEDVK_T3(Phospho)	S(1): 5.9; T(3): 94.1; S(5): 0.0; S(6): 0.0; S(8): 0.0; S(9): 0.0; S(10): 0.0	NA	NA	NA	NA	20.7699	21.576	22.2937	21.875	0	4
154304151	RAPSTVQQVYIGESDSQADSPQR	S14(Phospho)	RAPSTVQQVYIGESDSQADSPQR_S14(Phospho)	S(4): 0.0; T(5): 0.0; Y(10): 0.0; S(14): 4.9; S(16): 95.1; S(20): 0.0	NA	NA	NA	NA	24.3001	24.2211	24.7663	24.6168	0	4
154296250	SNTLNTTGITR	T3(Phospho)	SNTLNTTGITR_T3(Phospho)	S(1): 0.4; T(3): 99.6; T(6): 0.0; T(7): 0.0; T(10): 0.0	NA	NA	NA	NA	21.2846	21.3905	22.0639	21.7059	0	4
154316660	RSSVNTASPQSQASWDEWGDVK	S3(Phospho)	RSSVNTASPQSQASWDEWGDVK_S3(Phospho)	S(2): 7.0; S(3): 93.0; T(6): 0.0; S(8): 0.0; S(11): 0.0; S(14): 0.0	NA	NA	NA	NA	22.487	22.3075	21.9764	22.8232	0	4
347830415	IDDQYAEFASDEEK	S10(Phospho)	IDDQYAEFASDEEK_S10(Phospho)	Y(5): 0.0; S(10): 100.0	NA	NA	NA	NA	20.3206	21.6142	22.366	21.9408	0	4
347826643	RGSQEGTLFSGLQNQK	T7(Phospho)	RGSQEGTLFSGLQNQK_T7(Phospho)	S(3): 50.0; T(7): 50.0; S(10): 0.0	NA	NA	NA	NA	26.4102	25.7243	26.7122	26.2768	0	4
154303562	KGTKTPTPTASTPVAGVSTNTPAVSAR	T7(Phospho); T9(Phospho)	KGTKTPTPTASTPVAGVSTNTPAVSAR_T7(Phospho); T9(Phospho)	T(3): 0.5; T(5): 51.9; T(7): 52.0; T(9): 95.6; S(11): 0.0; T(12): 0.0; S(18): 0.0; T(19): 0.0; T(21): 0.0; S(25): 0.0	NA	NA	NA	NA	23.338	23.4115	24.0464	23.9386	0	4
154294768	TGSGDLSGGLRSLPLSPVSSDGPDTPFR	S12(Phospho)	TGSGDLSGGLRSLPLSPVSSDGPDTPFR_S12(Phospho)	T(1): 0.0; S(3): 0.0; S(7): 0.0; S(12): 100.0; S(16): 0.0; S(19): 0.0; S(20): 0.0; T(25): 0.0	NA	NA	NA	NA	20.6628	21.9418	22.4001	22.1231	0	4
347442085	DATTSTQASSDAGKDEDIK	S10(Phospho)	DATTSTQASSDAGKDEDIK_S10(Phospho)	T(3): 0.0; T(4): 0.0; S(5): 0.0; T(6): 0.0; S(9): 6.8; S(10): 93.2	NA	NA	NA	NA	22.8167	24.728	24.9481	24.4821	0	4
154318469	EEIGSDDELADMMTPR	S5(Phospho); M12(Oxidation); M13(Oxidation)	EEIGSDDELADMMTPR_S5(Phospho); M12(Oxidation); M13(Oxidation)	S(5): 100.0; T(14): 0.0	NA	NA	NA	NA	21.6303	23.0619	23.7195	23.383	0	4
154302330	LPSEISLNSTSSPAPR	S12(Phospho)	LPSEISLNSTSSPAPR_S12(Phospho)	S(3): 0.0; S(6): 0.0; S(9): 0.0; T(10): 0.0; S(11): 4.5; S(12): 95.4	NA	NA	NA	NA	22.8565	22.1407	22.2222	22.1681	0	4
347840699	SPATSTTHSPAVSR	S9(Phospho)	SPATSTTHSPAVSR_S9(Phospho)	S(1): 0.0; T(4): 0.0; S(5): 0.0; T(6): 0.0; T(7): 0.0; S(9): 100.0; S(13): 0.0	NA	NA	NA	NA	19.4586	20.8022	20.3613	20.6402	0	4
347830300	VKEEQRPTPDSNNVISGVYGTQR	T8(Phospho)	VKEEQRPTPDSNNVISGVYGTQR_T8(Phospho)	T(8): 100.0; S(11): 0.0; S(16): 0.0; Y(19): 0.0; T(21): 0.0	NA	NA	NA	NA	22.6012	22.5689	23.1978	22.4529	0	4
347828586	WQPLNAMEPSPIGDADNDHDPFSLGDSEDEK	M7(Oxidation); S27(Phospho)	WQPLNAMEPSPIGDADNDHDPFSLGDSEDEK_M7(Oxidation); S27(Phospho)	S(10): 0.0; S(23): 0.0; S(27): 100.0	NA	NA	NA	NA	23.5565	24.9207	24.9555	25.3322	0	4
347837697	ENTTHEPAPTEVNK	T4(Phospho)	ENTTHEPAPTEVNK_T4(Phospho)	T(3): 6.4; T(4): 93.6; T(10): 0.0	NA	NA	NA	NA	23.4988	23.8348	22.4902	24.1172	0	4
347831438	NASPAPAANPYATPQPQADPYAQDSNK	S3(Phospho)	NASPAPAANPYATPQPQADPYAQDSNK_S3(Phospho)	S(3): 100.0; Y(11): 0.0; T(13): 0.0; Y(21): 0.0; S(25): 0.0	NA	NA	NA	NA	22.62	23.3745	23.9179	23.4564	0	4
154312975	SNAITEEKPTLSEVEAHPTSADVPVYGDEK	N-Term(Acetyl); S20(Phospho)	SNAITEEKPTLSEVEAHPTSADVPVYGDEK_N-Term(Acetyl); S20(Phospho)	S(1): 0.0; T(5): 0.0; T(10): 0.0; S(12): 0.0; T(19): 50.0; S(20): 50.0; Y(26): 0.0	NA	NA	NA	NA	22.0378	22.2294	23.0767	22.2902	0	4
154295292	NVSGSTAEYQHADMTYDQNRASPSQQER	M14(Oxidation); S22(Phospho)	NVSGSTAEYQHADMTYDQNRASPSQQER_M14(Oxidation); S22(Phospho)	S(3): 0.0; S(5): 0.0; T(6): 0.0; Y(9): 0.0; T(15): 0.1; Y(16): 0.7; S(22): 98.6; S(24): 0.7	NA	NA	NA	NA	22.9543	23.7809	23.9978	23.8016	0	4
154316396	MADGASPSVEVK	M1(Oxidation); S6(Phospho)	MADGASPSVEVK_M1(Oxidation); S6(Phospho)	S(6): 100.0; S(8): 0.0	NA	NA	NA	NA	20.4445	21.9513	22.3008	22.2383	0	4
154304694	RISIPNITLQPVIHGVETSGDK	S3(Phospho)	RISIPNITLQPVIHGVETSGDK_S3(Phospho)	S(3): 100.0; T(8): 0.0; T(18): 0.0; S(19): 0.0	NA	NA	NA	NA	20.4272	21.2987	21.3236	21.1089	0	4
472240064	AQSPASVASPAPSTMSANNPFFK	S3(Phospho); M15(Oxidation)	AQSPASVASPAPSTMSANNPFFK_S3(Phospho); M15(Oxidation)	S(3): 99.9; S(6): 0.1; S(9): 0.0; S(13): 0.0; T(14): 0.0; S(16): 0.0	NA	NA	NA	NA	22.5629	22.4423	22.159	22.2985	0	4
472235853	SNSSSYTAGLK	S3(Phospho)	SNSSSYTAGLK_S3(Phospho)	S(1): 0.5; S(3): 99.4; S(4): 0.0; S(5): 0.0; Y(6): 0.0; T(7): 0.0	NA	NA	NA	NA	22.4503	22.4332	23.1918	22.6677	0	4
347441480	SRLSVGEVGGR	S4(Phospho)	SRLSVGEVGGR_S4(Phospho)	S(1): 0.5; S(4): 99.5	NA	NA	NA	NA	22.4517	23.3855	23.6798	23.3251	0	4
347835591	VPELDDAPAFVVTPDEIDGPQDGILEHANPEDMK	T13(Phospho); M33(Oxidation)	VPELDDAPAFVVTPDEIDGPQDGILEHANPEDMK_T13(Phospho); M33(Oxidation)	T(13): 100.0	NA	NA	NA	NA	21.888	23.0384	23.6113	23.5243	0	4
347840802	TNTPTTAVDQHGWK	T3(Phospho)	TNTPTTAVDQHGWK_T3(Phospho)	T(1): 0.0; T(3): 100.0; T(5): 0.0; T(6): 0.0	NA	NA	NA	NA	20.6816	20.6962	22.4556	21.0252	0	4
347827331	SITPDLIPDR	T3(Phospho)	SITPDLIPDR_T3(Phospho)	S(1): 0.3; T(3): 99.7	NA	NA	NA	NA	22.3933	23.6559	23.7353	23.4933	0	4
347836560	GPGVHHNFDDSDSGYDVDMDQK	S11(Phospho); M19(Oxidation)	GPGVHHNFDDSDSGYDVDMDQK_S11(Phospho); M19(Oxidation)	S(11): 100.0; S(13): 0.0; Y(15): 0.0	NA	NA	NA	NA	21.417	26.4779	27.4722	26.8462	0	4
472243851	EAESPKVEATPMESDVPSAGDVTTEK	S4(Phospho); M12(Oxidation)	EAESPKVEATPMESDVPSAGDVTTEK_S4(Phospho); M12(Oxidation)	S(4): 100.0; T(10): 0.0; S(14): 0.0; S(18): 0.0; T(23): 0.0; T(24): 0.0	NA	NA	NA	NA	25.6276	26.3166	26.7667	26.4951	0	4
347841917	RLSQPADQDQGEMAR	S3(Phospho); M13(Oxidation)	RLSQPADQDQGEMAR_S3(Phospho); M13(Oxidation)	S(3): 100.0	NA	NA	NA	NA	22.7327	23.2586	23.6951	23.4292	0	4
347831507	SPTPEPEEEPERESSPVR	S1(Phospho); S15(Phospho)	SPTPEPEEEPERESSPVR_S1(Phospho); S15(Phospho)	S(1): 7.5; T(3): 92.5; S(14): 0.7; S(15): 99.3	NA	NA	NA	NA	23.3067	25.3105	26.0658	25.3619	0	4
154302244	SRAPSNPPGIER	S5(Phospho)	SRAPSNPPGIER_S5(Phospho)	S(1): 0.0; S(5): 100.0	NA	NA	NA	NA	23.1733	23.8571	24.4275	23.9932	0	4
347831872	VDSAVQGLSSSPTEEK	S3(Phospho); T13(Phospho)	VDSAVQGLSSSPTEEK_S3(Phospho); T13(Phospho)	S(3): 100.0; S(9): 0.0; S(10): 0.0; S(11): 0.6; T(13): 99.4	NA	NA	NA	NA	25.0084	26.3506	27.2215	26.8452	0	4
347831872	VDSAVQGLSSSPTEEKK	S3(Phospho); S10(Phospho)	VDSAVQGLSSSPTEEKK_S3(Phospho); S10(Phospho)	S(3): 100.0; S(9): 7.5; S(10): 84.2; S(11): 7.5; T(13): 0.7	NA	NA	NA	NA	25.3824	26.5589	27.1444	26.6962	0	4
347826802	AKSPDTESSVDSMTAR	S3(Phospho); M13(Oxidation)	AKSPDTESSVDSMTAR_S3(Phospho); M13(Oxidation)	S(3): 98.9; T(6): 0.9; S(8): 0.0; S(9): 0.1; S(12): 0.0; T(14): 0.0	NA	NA	NA	NA	19.3569	19.0346	19.3487	19.6417	0	4
472244968	LRPVLPDLPLTPFVEDK	T11(Phospho)	LRPVLPDLPLTPFVEDK_T11(Phospho)	T(11): 100.0	NA	NA	NA	NA	20.7452	22.9397	21.578	22.1228	0	4
347837756	SDNERSPGGAEPIEPVSEHLNIK	N-Term(Acetyl); S1(Phospho); S6(Phospho)	SDNERSPGGAEPIEPVSEHLNIK_N-Term(Acetyl); S1(Phospho); S6(Phospho)	S(1): 100.0; S(6): 100.0; S(17): 0.0	NA	NA	NA	NA	26.2664	27.8	28.4592	28.2084	0	4
154295928	DGFPYTAVQDDNVSPLEPSPK	S14(Phospho)	DGFPYTAVQDDNVSPLEPSPK_S14(Phospho)	Y(5): 0.0; T(6): 0.0; S(14): 100.0; S(19): 0.0	NA	NA	NA	NA	21.2516	22.1503	22.5599	20.0009	0	4
154312128	DENEAEVPKSPTISAAKPDETPIPSYTQK	S10(Phospho)	DENEAEVPKSPTISAAKPDETPIPSYTQK_S10(Phospho)	S(10): 50.0; T(12): 50.0; S(14): 0.0; T(21): 0.0; S(25): 0.0; Y(26): 0.0; T(27): 0.0	NA	NA	NA	NA	22.6782	22.8006	23.8022	23.0397	0	4
347831419	RNSGGEALPSSAETWKPNLDR	S3(Phospho)	RNSGGEALPSSAETWKPNLDR_S3(Phospho)	S(3): 100.0; S(10): 0.0; S(11): 0.0; T(14): 0.0	NA	NA	NA	NA	25.3868	25.131	25.4331	25.8494	0	4
154320147	KPEPKPEPEEPEEQEQEQESEAEPEAEKEEAEK	S20(Phospho)	KPEPKPEPEEPEEQEQEQESEAEPEAEKEEAEK_S20(Phospho)	S(20): 100.0	NA	NA	NA	NA	23.1252	23.8219	24.7835	24.4471	0	4
472240951	TASPMSLTGSPITASGDHR	S3(Phospho); M5(Oxidation)	TASPMSLTGSPITASGDHR_S3(Phospho); M5(Oxidation)	T(1): 7.9; S(3): 83.5; S(6): 0.8; T(8): 7.9; S(10): 0.0; T(13): 0.0; S(15): 0.0	NA	NA	NA	NA	20.3739	21.8804	22.5058	22.4343	0	4
472244968	SLDRAEGSTTSSPVPGQDSPSITVQPATPAASVNVK	T10(Phospho); S11(Phospho)	SLDRAEGSTTSSPVPGQDSPSITVQPATPAASVNVK_T10(Phospho); S11(Phospho)	S(1): 1.4; S(8): 10.2; T(9): 10.2; T(10): 77.9; S(11): 50.2; S(12): 50.2; S(19): 0.0; S(21): 0.0; T(23): 0.0; T(28): 0.0; S(32): 0.0	NA	NA	NA	NA	24.5725	25.1427	25.6057	25.4494	0	4
472244968	DAHSLHAQDASPDHITIR	S11(Phospho)	DAHSLHAQDASPDHITIR_S11(Phospho)	S(4): 0.0; S(11): 100.0; T(16): 0.0	NA	NA	NA	NA	21.9307	22.0188	22.5601	22.2498	0	4
154318339	APAAEEEDDDDVDLFGSDDEEEDAEAAR	S17(Phospho)	APAAEEEDDDDVDLFGSDDEEEDAEAAR_S17(Phospho)	S(17): 100.0	NA	NA	NA	NA	29.5227	30.2368	30.6756	30.456	0	4
347828480	VIEDSEDDEEPLPK	S5(Phospho)	VIEDSEDDEEPLPK_S5(Phospho)	S(5): 100.0	NA	NA	NA	NA	20.9007	22.845	23.2061	23.0272	0	4
154319913	GVLETEGDSDEGRAER	S9(Phospho)	GVLETEGDSDEGRAER_S9(Phospho)	T(5): 0.0; S(9): 100.0	NA	NA	NA	NA	20.4588	21.9256	22.2833	22.1319	0	4
154309531	SVADSMGLASGAQSPGTK	M6(Oxidation); S14(Phospho)	SVADSMGLASGAQSPGTK_M6(Oxidation); S14(Phospho)	S(1): 0.0; S(5): 0.0; S(10): 0.0; S(14): 100.0; T(17): 0.0	NA	NA	NA	NA	23.4059	23.5967	24.0067	23.7339	0	4
154308428	AARSLDDVQNYGGNTIK	S4(Phospho)	AARSLDDVQNYGGNTIK_S4(Phospho)	S(4): 100.0; Y(11): 0.0; T(15): 0.0	NA	NA	NA	NA	20.6168	20.8068	21.5509	21.1602	0	4
154304151	SSQLASRNTPTPR	T9(Phospho)	SSQLASRNTPTPR_T9(Phospho)	S(1): 0.0; S(2): 0.0; S(6): 0.0; T(9): 100.0; T(11): 0.0	NA	NA	NA	NA	23.7874	24.4771	25.0176	23.4101	0	4
472245765	YDDGYDSEGYVIRK	S7(Phospho)	YDDGYDSEGYVIRK_S7(Phospho)	Y(1): 0.0; Y(5): 0.0; S(7): 99.6; Y(10): 0.4	NA	NA	NA	NA	20.2201	20.9668	22.0352	21.7091	0	4
347833388	INVYGSRDPSPAAVPR	S10(Phospho)	INVYGSRDPSPAAVPR_S10(Phospho)	Y(4): 0.0; S(6): 0.0; S(10): 100.0	NA	NA	NA	NA	21.6525	21.0917	22.0142	21.4756	0	4
154321397	SGAGFESSPGTGNEQTGNEQDDEDAERK	S1(Phospho)	SGAGFESSPGTGNEQTGNEQDDEDAERK_S1(Phospho)	S(1): 100.0; S(7): 0.0; S(8): 0.0; T(11): 0.0; T(16): 0.0	NA	NA	NA	NA	19.8866	21.3317	22.4181	21.8261	0	4
347841920	EREDETESMEGMIR	T6(Phospho); M9(Oxidation); M12(Oxidation)	EREDETESMEGMIR_T6(Phospho); M9(Oxidation); M12(Oxidation)	T(6): 100.0; S(8): 0.0	NA	NA	NA	NA	22.1522	23.7023	23.6468	23.6665	0	4
472246560	SATTTSTHTTSPPPATSGR	T10(Phospho)	SATTTSTHTTSPPPATSGR_T10(Phospho)	S(1): 0.0; T(3): 0.0; T(4): 0.0; T(5): 0.0; S(6): 0.0; T(7): 0.0; T(9): 0.1; T(10): 91.9; S(11): 8.0; T(16): 0.0; S(17): 0.0	NA	NA	NA	NA	22.4814	21.0641	22.8089	21.365	0	4
154291670	VAAATGEIQPSSGAVTPDARPTSAR	T16(Phospho)	VAAATGEIQPSSGAVTPDARPTSAR_T16(Phospho)	T(5): 0.0; S(11): 0.9; S(12): 0.9; T(16): 98.2; T(22): 0.0; S(23): 0.0	NA	NA	NA	NA	20.8327	21.6145	21.7397	21.9328	0	4
347837664	ETFGYELQPAVSPSFER	S12(Phospho)	ETFGYELQPAVSPSFER_S12(Phospho)	T(2): 0.0; Y(5): 0.0; S(12): 94.4; S(14): 5.6	NA	NA	NA	NA	20.2412	22.1397	22.4371	22.1306	0	4
154300354	LEHTSDDEAPQPQK	S5(Phospho)	LEHTSDDEAPQPQK_S5(Phospho)	T(4): 0.3; S(5): 99.7	NA	NA	NA	NA	19.6108	21.0253	21.7532	21.2747	0	4
154296250	IDPDTPSHGEVPGTPAYEK	T14(Phospho)	IDPDTPSHGEVPGTPAYEK_T14(Phospho)	T(5): 0.0; S(7): 0.0; T(14): 100.0; Y(17): 0.0	NA	NA	NA	NA	21.8177	22.9903	23.4448	23.2553	0	4
347831945	TVKSEEPPEYK	S4(Phospho)	TVKSEEPPEYK_S4(Phospho)	T(1): 0.1; S(4): 99.9; Y(10): 0.0	NA	NA	NA	NA	20.732	21.6605	22.5586	21.8302	0	4
347841170	VGTAGSSPATDGAAMTTHLEDIVDSDLDTVK	S7(Phospho); M15(Oxidation)	VGTAGSSPATDGAAMTTHLEDIVDSDLDTVK_S7(Phospho); M15(Oxidation)	T(3): 0.0; S(6): 12.4; S(7): 75.2; T(10): 12.4; T(16): 0.0; T(17): 0.0; S(25): 0.0; T(29): 0.0	NA	NA	NA	NA	20.8894	21.5999	21.605	21.6663	0	4
154315489	TAESPAPFQAKPATPQPAQNNVVNLPSAKEDEK	T14(Phospho)	TAESPAPFQAKPATPQPAQNNVVNLPSAKEDEK_T14(Phospho)	T(1): 0.0; S(4): 0.0; T(14): 100.0; S(27): 0.0	NA	NA	NA	NA	22.2576	21.9575	22.8363	22.7124	0	4
154310041	TVGGFIADDSDEENDESTPINTGHLQLPASDDPK	S10(Phospho)	TVGGFIADDSDEENDESTPINTGHLQLPASDDPK_S10(Phospho)	T(1): 0.0; S(10): 100.0; S(17): 0.0; T(18): 0.0; T(22): 0.0; S(30): 0.0	NA	NA	NA	NA	22.7582	23.2741	23.5629	23.6439	0	4
347830102	AKASAPGTPTTITGPK	S4(Phospho)	AKASAPGTPTTITGPK_S4(Phospho)	S(4): 100.0; T(8): 0.0; T(10): 0.0; T(11): 0.0; T(13): 0.0	NA	NA	NA	NA	20.8254	21.5481	21.8453	21.9148	0	4
347835237	EESDEDMGFGLFD	S3(Phospho); M7(Oxidation)	EESDEDMGFGLFD_S3(Phospho); M7(Oxidation)	S(3): 100.0	NA	NA	NA	NA	22.4476	25.2544	26.3114	26.2328	0	4
472243851	KSDEEPKPVNTSPPATK	S12(Phospho)	KSDEEPKPVNTSPPATK_S12(Phospho)	S(2): 0.0; T(11): 0.4; S(12): 99.6; T(16): 0.0	NA	NA	NA	NA	24.2727	25.1196	25.7907	25.1515	0	4
347839196	VRSPDEVEKQEETEEEK	S3(Phospho)	VRSPDEVEKQEETEEEK_S3(Phospho)	S(3): 100.0; T(13): 0.0	NA	NA	NA	NA	22.0327	23.3068	23.4787	23.3137	0	4
154296250	RKADAVPDLVLDSTPGRSR	S18(Phospho)	RKADAVPDLVLDSTPGRSR_S18(Phospho)	S(13): 0.0; T(14): 0.0; S(18): 100.0	NA	NA	NA	NA	21.4598	21.0553	22.0076	22.6211	0	4
347831654	ISRPFSVPGSPR	S6(Phospho); S10(Phospho)	ISRPFSVPGSPR_S6(Phospho); S10(Phospho)	S(2): 0.0; S(6): 100.0; S(10): 100.0	NA	NA	NA	NA	23.9481	25.1883	25.946	25.7486	0	4
154312100	MEYTQDDIAEQSDNEEAK	M1(Oxidation); S12(Phospho)	MEYTQDDIAEQSDNEEAK_M1(Oxidation); S12(Phospho)	Y(3): 0.0; T(4): 0.0; S(12): 100.0	NA	NA	NA	NA	22.6352	24.1763	24.7751	24.5386	0	4
347842478	EGDEVFDEDDARAMSPR	M14(Oxidation); S15(Phospho)	EGDEVFDEDDARAMSPR_M14(Oxidation); S15(Phospho)	S(15): 100.0	NA	NA	NA	NA	22.4981	22.9367	23.7002	23.2707	0	4
347835282	NSFHRSPPFQAPITTSAPPITSPK	S6(Phospho)	NSFHRSPPFQAPITTSAPPITSPK_S6(Phospho)	S(2): 0.0; S(6): 100.0; T(14): 0.0; T(15): 0.0; S(16): 0.0; T(21): 0.0; S(22): 0.0	NA	NA	NA	NA	24.4484	NA	24.2103	24.0299	0	3
347835237	KEEKEEAKEESDEDMGFGLFD	S11(Phospho)	KEEKEEAKEESDEDMGFGLFD_S11(Phospho)	S(11): 100.0	NA	NA	NA	NA	NA	22.5155	26.1996	25.5696	0	3
347828768	SSTALTQTPR	T3(Phospho)	SSTALTQTPR_T3(Phospho)	S(1): 0.0; S(2): 0.0; T(3): 100.0; T(6): 0.0; T(8): 0.0	NA	NA	NA	NA	NA	20.0247	20.4175	20.2785	0	3
347827235	ADDSETEIEEKK	S4(Phospho)	ADDSETEIEEKK_S4(Phospho)	S(4): 100.0; T(6): 0.0	NA	NA	NA	NA	NA	20.2219	21.2095	20.7003	0	3
347836560	GPGVHHNFDDSDSGYDVDMDQK	S11(Phospho)	GPGVHHNFDDSDSGYDVDMDQK_S11(Phospho)	S(11): 100.0; S(13): 0.0; Y(15): 0.0	NA	NA	NA	NA	NA	21.2996	24.305	23.0548	0	3
347827327	IRANSSIMQLKK	S5(Phospho); M8(Oxidation)	IRANSSIMQLKK_S5(Phospho); M8(Oxidation)	S(5): 91.7; S(6): 8.3	NA	NA	NA	NA	23.4255	24.0363	23.5195	NA	0	3
347840647	VGASEFGMPVQSSAPSTPATPSHESGNPFK	M8(Oxidation); T17(Phospho); T20(Phospho)	VGASEFGMPVQSSAPSTPATPSHESGNPFK_M8(Oxidation); T17(Phospho); T20(Phospho)	S(4): 0.0; S(12): 0.0; S(13): 0.0; S(16): 9.1; T(17): 90.9; T(20): 99.0; S(22): 1.0; S(25): 0.0	NA	NA	NA	NA	NA	24.2616	24.305	24.1178	0	3
472244968	VSDNPDVETVTSVKDSPSDHGVETESK	S16(Phospho)	VSDNPDVETVTSVKDSPSDHGVETESK_S16(Phospho)	S(2): 0.0; T(9): 0.0; T(11): 0.0; S(12): 0.0; S(16): 100.0; S(18): 0.0; T(24): 0.0; S(26): 0.0	NA	NA	NA	NA	NA	21.2165	21.8741	21.6933	0	3
347827002	ATAPTFSPVTSIPESK	S7(Phospho)	ATAPTFSPVTSIPESK_S7(Phospho)	T(2): 0.0; T(5): 0.0; S(7): 94.1; T(10): 5.5; S(11): 0.3; S(15): 0.0	NA	NA	NA	NA	NA	23.0957	23.507	23.279	0	3
154312128	SSPPPDQTALMQEILNSIK	N-Term(Acetyl); S1(Phospho)	SSPPPDQTALMQEILNSIK_N-Term(Acetyl); S1(Phospho)	S(1): 50.0; S(2): 50.0; T(8): 0.0; S(17): 0.0	NA	NA	NA	NA	21.5471	20.975	NA	20.5294	0	3
154304151	RSVIVDPNESEESAPEEDDVSDQPHQTTGAPR	S10(Phospho); S13(Phospho)	RSVIVDPNESEESAPEEDDVSDQPHQTTGAPR_S10(Phospho); S13(Phospho)	S(2): 0.0; S(10): 100.0; S(13): 100.0; S(21): 0.0; T(27): 0.0; T(28): 0.0	NA	NA	NA	NA	NA	26.5841	27.9364	27.4837	0	3
154304660	STAGSSTSPTSDEAYR	S8(Phospho)	STAGSSTSPTSDEAYR_S8(Phospho)	S(1): 0.0; T(2): 0.0; S(5): 0.0; S(6): 0.0; T(7): 6.7; S(8): 85.9; T(10): 6.7; S(11): 0.6; Y(15): 0.0	NA	NA	NA	NA	20.5092	NA	22.3284	22.0838	0	3
154301338	LGSEIDAVGGVASVEDGK	S3(Phospho)	LGSEIDAVGGVASVEDGK_S3(Phospho)	S(3): 100.0; S(13): 0.0	NA	NA	NA	NA	20.54	20.5939	21.5029	NA	0	3
347837664	ATESLTPTLATNTAGESLHGATEIAAGAEK	T6(Phospho)	ATESLTPTLATNTAGESLHGATEIAAGAEK_T6(Phospho)	T(2): 0.2; S(4): 0.2; T(6): 99.3; T(8): 0.2; T(11): 0.0; T(13): 0.0; S(17): 0.0; T(22): 0.0	NA	NA	NA	NA	23.3093	23.3091	23.4234	NA	0	3
347837664	AYESEADPEDTIHVDTPSR	S4(Phospho)	AYESEADPEDTIHVDTPSR_S4(Phospho)	Y(2): 0.0; S(4): 100.0; T(11): 0.0; T(16): 0.0; S(18): 0.0	NA	NA	NA	NA	20.6694	NA	21.982	21.7546	0	3
347836245	RTSSDTSSTGIPSR	S3(Phospho)	RTSSDTSSTGIPSR_S3(Phospho)	T(2): 7.1; S(3): 85.1; S(4): 7.1; T(6): 0.6; S(7): 0.1; S(8): 0.0; T(9): 0.0; S(13): 0.0	NA	NA	NA	NA	22.0589	22.3953	23.2192	NA	0	3
347840153	KSSSGNFITNK	S3(Phospho)	KSSSGNFITNK_S3(Phospho)	S(2): 0.1; S(3): 93.2; S(4): 6.8; T(9): 0.0	NA	NA	NA	NA	20.7398	21.1806	21.8602	NA	0	3
154297648	DRIANPEAYASAGPAVTEAAPAAVAEEAKKEESEAEESADEGFGGMFD	S38(Phospho); M46(Oxidation)	DRIANPEAYASAGPAVTEAAPAAVAEEAKKEESEAEESADEGFGGMFD_S38(Phospho); M46(Oxidation)	Y(9): 0.0; S(11): 0.0; T(17): 0.0; S(33): 14.3; S(38): 85.7	NA	NA	NA	NA	25.0972	26.1684	24.0464	NA	0	3
347840153	RDSITSSNAVPNSPGSQHDFGGPR	S3(Phospho)	RDSITSSNAVPNSPGSQHDFGGPR_S3(Phospho)	S(3): 99.9; T(5): 0.0; S(6): 0.0; S(7): 0.0; S(13): 0.0; S(16): 0.0	NA	NA	NA	NA	21.4981	21.6168	22.1419	NA	0	3
347828586	TADELPPQKPPRPLSPQQQAESTLK	S15(Phospho)	TADELPPQKPPRPLSPQQQAESTLK_S15(Phospho)	T(1): 0.0; S(15): 100.0; S(22): 0.0; T(23): 0.0	NA	NA	NA	NA	22.828	NA	24.2633	22.8748	0	3
347841701	SPSATEITETTMAKPTK	S1(Phospho); M12(Oxidation)	SPSATEITETTMAKPTK_S1(Phospho); M12(Oxidation)	S(1): 99.3; S(3): 0.7; T(5): 0.0; T(8): 0.0; T(10): 0.0; T(11): 0.0; T(16): 0.0	NA	NA	NA	NA	22.521	23.0509	NA	20.7397	0	3
154302244	RVTSDSIGESSR	T3(Phospho)	RVTSDSIGESSR_T3(Phospho)	T(3): 87.6; S(4): 6.2; S(6): 6.2; S(10): 0.0; S(11): 0.0	NA	NA	NA	NA	21.3769	22.1433	22.3001	NA	0	3
347842500	DADMDASEAEEQTKPQSATPSSTPAPAK	M4(Oxidation); T19(Phospho)	DADMDASEAEEQTKPQSATPSSTPAPAK_M4(Oxidation); T19(Phospho)	S(7): 0.0; T(13): 0.0; S(17): 93.0; T(19): 7.0; S(21): 0.0; S(22): 0.0; T(23): 0.0	NA	NA	NA	NA	20.0592	22.9874	22.5075	NA	0	3
347837664	APAKSPAPVSAASK	S5(Phospho)	APAKSPAPVSAASK_S5(Phospho)	S(5): 100.0; S(10): 0.0; S(13): 0.0	NA	NA	NA	NA	22.0895	23.2788	24.9251	NA	0	3
347440822	KTEPAPKPSKSPAPQVIAAPAPR	S11(Phospho)	KTEPAPKPSKSPAPQVIAAPAPR_S11(Phospho)	T(2): 0.0; S(9): 1.0; S(11): 99.0	NA	NA	NA	NA	22.1178	22.74	22.1661	NA	0	3
347830592	AVEDDLLSELDIQPR	S8(Phospho)	AVEDDLLSELDIQPR_S8(Phospho)	S(8): 100.0	NA	NA	NA	NA	NA	22.3194	22.9488	22.359	0	3
472240333	FQDDDEEEADDNSSFEEIQKPIQK	S14(Phospho)	FQDDDEEEADDNSSFEEIQKPIQK_S14(Phospho)	S(13): 7.6; S(14): 92.4	NA	NA	NA	NA	22.4481	23.2646	24.2707	NA	0	3
154316175	RTSLATETILEEADEVIEK	S3(Phospho)	RTSLATETILEEADEVIEK_S3(Phospho)	T(2): 5.5; S(3): 94.1; T(6): 0.3; T(8): 0.0	NA	NA	NA	NA	19.3696	NA	21.1449	20.5637	0	3
347839088	RASEAGYTGGNAGWSDGPWWR	S3(Phospho)	RASEAGYTGGNAGWSDGPWWR_S3(Phospho)	S(3): 49.9; Y(7): 49.9; T(8): 0.2; S(15): 0.0	NA	NA	NA	NA	21.882	NA	16.3567	21.2591	0	3
347838821	SSSISPGLHASR	S5(Phospho)	SSSISPGLHASR_S5(Phospho)	S(1): 0.0; S(2): 0.0; S(3): 0.0; S(5): 100.0; S(11): 0.0	NA	NA	NA	NA	21.7138	NA	22.2874	21.9096	0	3
347841920	SGGEGASSVNVGR	S8(Phospho)	SGGEGASSVNVGR_S8(Phospho)	S(1): 0.0; S(7): 6.4; S(8): 93.6	NA	NA	NA	NA	20.2544	20.7255	21.1483	NA	0	3
347834940	TPSPLHDLDRR	S3(Phospho)	TPSPLHDLDRR_S3(Phospho)	T(1): 0.3; S(3): 99.7	NA	NA	NA	NA	20.3495	20.5359	NA	20.7654	0	3
347841917	TRRLSQPADQDQGEMAR	S5(Phospho); M15(Oxidation)	TRRLSQPADQDQGEMAR_S5(Phospho); M15(Oxidation)	T(1): 1.0; S(5): 99.0	NA	NA	NA	NA	20.7225	21.3694	21.9596	NA	0	3
472241340	ETDVEQGVSPDDTDAQMNEHTDPHAPGGYEFEVK	S9(Phospho); M17(Oxidation)	ETDVEQGVSPDDTDAQMNEHTDPHAPGGYEFEVK_S9(Phospho); M17(Oxidation)	T(2): 0.0; S(9): 99.9; T(13): 0.1; T(21): 0.0; Y(29): 0.0	NA	NA	NA	NA	24.0641	24.7443	NA	25.0779	0	3
347830512	ESNPPQVPNDPAILGSGTRPAPTSAPGPPTPQNQNPR	T30(Phospho)	ESNPPQVPNDPAILGSGTRPAPTSAPGPPTPQNQNPR_T30(Phospho)	S(2): 0.0; S(16): 0.0; T(18): 0.0; T(23): 0.0; S(24): 0.0; T(30): 100.0	NA	NA	NA	NA	21.3211	NA	23.5041	23.2636	0	3
472235777	TRSDSKVPTGEPVEAK	S5(Phospho)	TRSDSKVPTGEPVEAK_S5(Phospho)	T(1): 1.0; S(3): 8.9; S(5): 90.1; T(9): 0.0	NA	NA	NA	NA	21.4062	25.188	22.0355	NA	0	3
154317224	DQQASTAAAPAKESPISAPQPESPWAK	S14(Phospho)	DQQASTAAAPAKESPISAPQPESPWAK_S14(Phospho)	S(5): 0.0; T(6): 0.0; S(14): 100.0; S(17): 0.0; S(23): 0.0	NA	NA	NA	NA	22.4096	NA	21.8296	22.0137	0	3
472235708	STQKPGDEFITDFRK	S1(Phospho)	STQKPGDEFITDFRK_S1(Phospho)	S(1): 50.0; T(2): 50.0; T(11): 0.0	NA	NA	NA	NA	22.5249	22.2945	22.786	NA	0	3
154315268	GNISDEEDELDAEELADELQELRPSR	S4(Phospho)	GNISDEEDELDAEELADELQELRPSR_S4(Phospho)	S(4): 100.0; S(25): 0.0	NA	NA	NA	NA	NA	21.3075	20.7483	21.4175	0	3
154310371	VRSHDSAWADNVGDEFEAQLDED	S3(Phospho)	VRSHDSAWADNVGDEFEAQLDED_S3(Phospho)	S(3): 50.0; S(6): 50.0	NA	NA	NA	NA	21.9474	NA	22.2021	20.2181	0	3
347840647	RVSSISDMTYLTNKPDHEPTRK	S6(Phospho); M8(Oxidation)	RVSSISDMTYLTNKPDHEPTRK_S6(Phospho); M8(Oxidation)	S(3): 4.6; S(4): 47.7; S(6): 47.7; T(9): 0.0; Y(10): 0.0; T(12): 0.0; T(20): 0.0	NA	NA	NA	NA	24.0011	26.7684	24.7476	NA	0	3
347837879	DMSGTDKDTTPEAEPIDAQDEEMRDR	M2(Oxidation); T10(Phospho); M23(Oxidation)	DMSGTDKDTTPEAEPIDAQDEEMRDR_M2(Oxidation); T10(Phospho); M23(Oxidation)	S(3): 0.0; T(5): 0.0; T(9): 50.0; T(10): 50.0	NA	NA	NA	NA	24.0586	25.3427	25.5671	NA	0	3
154322859	HNSIGSASGIAAK	S3(Phospho)	HNSIGSASGIAAK_S3(Phospho)	S(3): 100.0; S(6): 0.0; S(8): 0.0	NA	NA	NA	NA	20.6727	21.2331	NA	21.4017	0	3
472243851	SISEEFEARK	S1(Phospho)	SISEEFEARK_S1(Phospho)	S(1): 100.0; S(3): 0.0	NA	NA	NA	NA	21.9484	21.9322	22.995	NA	0	3
154292751	RLSSEDEVSR	S3(Phospho)	RLSSEDEVSR_S3(Phospho)	S(3): 93.6; S(4): 6.4; S(9): 0.0	NA	NA	NA	NA	20.025	NA	21.5629	21.1819	0	3
472242337	DVSPHTGPATGDDATPVVSSGLGSTTVPETSSSAPATPPK	T37(Phospho)	DVSPHTGPATGDDATPVVSSGLGSTTVPETSSSAPATPPK_T37(Phospho)	S(3): 0.0; T(6): 0.0; T(10): 0.0; T(15): 0.0; S(19): 0.0; S(20): 0.0; S(24): 0.0; T(25): 0.0; T(26): 0.0; T(30): 0.0; S(31): 0.0; S(32): 0.0; S(33): 0.0; T(37): 100.0	NA	NA	NA	NA	21.7813	23.5901	24.2559	NA	0	3
154303997	KPPLIDEDGENIDSDEEDEEK	S14(Phospho)	KPPLIDEDGENIDSDEEDEEK_S14(Phospho)	S(14): 100.0	NA	NA	NA	NA	NA	23.4039	23.2168	23.4197	0	3
472240064	EVPSPEHSTSSAVAAPQTSFGAPTQPAPPAK	T9(Phospho)	EVPSPEHSTSSAVAAPQTSFGAPTQPAPPAK_T9(Phospho)	S(4): 0.7; S(8): 46.6; T(9): 46.6; S(10): 5.4; S(11): 0.7; T(18): 0.0; S(19): 0.0; T(24): 0.0	NA	NA	NA	NA	23.1566	23.301	23.6651	NA	0	3
472245035	TTAQTSPPVTR	S6(Phospho)	TTAQTSPPVTR_S6(Phospho)	T(1): 0.0; T(2): 0.0; T(5): 0.6; S(6): 98.8; T(10): 0.6	NA	NA	NA	NA	23.2282	23.4756	NA	23.6736	0	3
347828260	VGMTSPDLK	M3(Oxidation); S5(Phospho)	VGMTSPDLK_M3(Oxidation); S5(Phospho)	T(4): 4.4; S(5): 95.6	NA	NA	NA	NA	19.5288	20.8114	20.7311	NA	0	3
154297646	KPEASTPDAPLESSTPPAK	S13(Phospho)	KPEASTPDAPLESSTPPAK_S13(Phospho)	S(5): 0.0; T(6): 0.1; S(13): 90.5; S(14): 8.5; T(15): 0.9	NA	NA	NA	NA	20.0555	21.7774	22.048	NA	0	3
347838482	SALSDDEDDSIAPPPK	S4(Phospho)	SALSDDEDDSIAPPPK_S4(Phospho)	S(1): 50.0; S(4): 50.0; S(10): 0.0	NA	NA	NA	NA	NA	23.1482	23.7237	22.9989	0	3
154295069	SASMTAGAPSPER	S3(Phospho); M4(Oxidation)	SASMTAGAPSPER_S3(Phospho); M4(Oxidation)	S(1): 49.8; S(3): 49.8; T(5): 0.4; S(10): 0.0	NA	NA	NA	NA	20.3759	20.7032	NA	20.8392	0	3
154304196	NTSIVGGGLGSSR	S3(Phospho)	NTSIVGGGLGSSR_S3(Phospho)	T(2): 0.9; S(3): 99.1; S(11): 0.0; S(12): 0.0	NA	NA	NA	NA	18.4522	19.394	20.1498	NA	0	3
347830207	SHSPSNASPLMR	S5(Phospho); M11(Oxidation)	SHSPSNASPLMR_S5(Phospho); M11(Oxidation)	S(1): 2.5; S(3): 48.8; S(5): 48.8; S(8): 0.0	NA	NA	NA	NA	23.1887	NA	24.4875	23.7467	0	3
154298261	ENITPQPR	T4(Phospho)	ENITPQPR_T4(Phospho)	T(4): 100.0	NA	NA	NA	NA	22.1108	22.3394	22.6106	NA	0	3
154308257	RDSMPMVGPSR	S3(Phospho); M4(Oxidation); M6(Oxidation)	RDSMPMVGPSR_S3(Phospho); M4(Oxidation); M6(Oxidation)	S(3): 100.0; S(10): 0.0	NA	NA	NA	NA	23.8357	21.6777	25.3404	NA	0	3
347442030	AVVEADDDSDFGEEESMDAK	S9(Phospho); M17(Oxidation)	AVVEADDDSDFGEEESMDAK_S9(Phospho); M17(Oxidation)	S(9): 100.0; S(16): 0.0	NA	NA	NA	NA	NA	21.7583	22.5843	22.3317	0	3
347826739	RLEEPDDDEAPEDEPEDSDDEDEEITENER	S18(Phospho)	RLEEPDDDEAPEDEPEDSDDEDEEITENER_S18(Phospho)	S(18): 100.0; T(26): 0.0	NA	NA	NA	NA	NA	23.6331	24.6442	24.3342	0	3
472237931	LAGNEAEGDADESDDESSGGLLVK	S13(Phospho)	LAGNEAEGDADESDDESSGGLLVK_S13(Phospho)	S(13): 100.0; S(17): 0.0; S(18): 0.0	NA	NA	NA	NA	NA	23.0863	24.0438	23.6896	0	3
347827041	DGDGDVAMDGSAEGEEGAGVEK	M8(Oxidation); S11(Phospho)	DGDGDVAMDGSAEGEEGAGVEK_M8(Oxidation); S11(Phospho)	S(11): 100.0	NA	NA	NA	NA	NA	20.8094	21.7726	21.4915	0	3
347835078	AAERYGDDFEEDESEDDDEEEQDTRK	S14(Phospho)	AAERYGDDFEEDESEDDDEEEQDTRK_S14(Phospho)	Y(5): 0.0; S(14): 100.0; T(24): 0.0	NA	NA	NA	NA	NA	22.6296	23.4865	23.2719	0	3
154301900	LREGEEDSDDDDDEAEEEEENEGRK	S8(Phospho)	LREGEEDSDDDDDEAEEEEENEGRK_S8(Phospho)	S(8): 100.0	NA	NA	NA	NA	NA	23.0591	24.5432	24.0209	0	3
154309509	DGTEEFGDFSDDDDGESLERK	S10(Phospho)	DGTEEFGDFSDDDDGESLERK_S10(Phospho)	T(3): 0.0; S(10): 100.0; S(17): 0.0	NA	NA	NA	NA	NA	22.6889	23.1266	22.8834	0	3
154299099	DTKWDNAISDEDELDYSK	S9(Phospho)	DTKWDNAISDEDELDYSK_S9(Phospho)	T(2): 0.0; S(9): 100.0; Y(16): 0.0; S(17): 0.0	NA	NA	NA	NA	NA	21.9424	22.4273	22.4452	0	3
347832302	AAAEEDDEESDEEITETESTR	S10(Phospho)	AAAEEDDEESDEEITETESTR_S10(Phospho)	S(10): 100.0; T(15): 0.0; T(17): 0.0; S(19): 0.0; T(20): 0.0	NA	NA	NA	NA	NA	23.0687	24.0793	23.739	0	3
347832661	DTGGDSDEEGGDAMDSFFK	S6(Phospho); M14(Oxidation)	DTGGDSDEEGGDAMDSFFK_S6(Phospho); M14(Oxidation)	T(2): 0.0; S(6): 100.0; S(16): 0.0	NA	NA	NA	NA	NA	23.8539	24.0689	24.1725	0	3
347829942	FDDEEDDDEVLDSWSAAEDSEVEREK	S15(Phospho); S20(Phospho)	FDDEEDDDEVLDSWSAAEDSEVEREK_S15(Phospho); S20(Phospho)	S(13): 0.1; S(15): 99.9; S(20): 100.0	NA	NA	NA	NA	NA	24.1123	24.488	25.0923	0	3
347838321	ELLASIGKDDSDEEMEDASDK	S11(Phospho); M15(Oxidation)	ELLASIGKDDSDEEMEDASDK_S11(Phospho); M15(Oxidation)	S(5): 0.0; S(11): 100.0; S(19): 0.0	NA	NA	NA	NA	NA	25.0772	25.4188	24.9705	0	3
347829942	RKFDDEEDDDEVLDSWSAAEDSEVEREK	S17(Phospho); S22(Phospho)	RKFDDEEDDDEVLDSWSAAEDSEVEREK_S17(Phospho); S22(Phospho)	S(15): 8.5; S(17): 91.5; S(22): 100.0	NA	NA	NA	NA	NA	23.7868	24.3128	24.541	0	3
154294023	TIQTGDGGSDDEEEEDPSVLLK	S9(Phospho)	TIQTGDGGSDDEEEEDPSVLLK_S9(Phospho)	T(1): 0.0; T(4): 0.0; S(9): 100.0; S(18): 0.0	NA	NA	NA	NA	NA	22.2167	22.9559	22.8982	0	3
154309509	KDGTEEFGDFSDDDDGESLERK	S11(Phospho)	KDGTEEFGDFSDDDDGESLERK_S11(Phospho)	T(4): 0.0; S(11): 100.0; S(18): 0.0	NA	NA	NA	NA	NA	21.8641	22.4502	22.3922	0	3
347836717	EQDTPATSDDEETVGETDK	S8(Phospho)	EQDTPATSDDEETVGETDK_S8(Phospho)	T(4): 0.0; T(7): 0.5; S(8): 99.5; T(13): 0.0; T(17): 0.0	NA	NA	NA	NA	NA	20.1077	20.4346	20.4315	0	3
347833400	VSDAVTDVTAALGNTSISDKPAETTTGEK	S16(Phospho)	VSDAVTDVTAALGNTSISDKPAETTTGEK_S16(Phospho)	S(2): 0.0; T(6): 0.0; T(9): 0.0; T(15): 9.1; S(16): 90.8; S(18): 0.1; T(24): 0.0; T(25): 0.0; T(26): 0.0	NA	NA	NA	NA	NA	22.1188	22.7414	22.2486	0	3
472242694	KQESEPAEELKVESDEEGEEEQAEDEYVVEK	S14(Phospho)	KQESEPAEELKVESDEEGEEEQAEDEYVVEK_S14(Phospho)	S(4): 0.0; S(14): 100.0; Y(27): 0.0	NA	NA	NA	NA	NA	23.4888	24.0162	23.3874	0	3
154318748	AGQLEQESDKDISTSK	S8(Phospho)	AGQLEQESDKDISTSK_S8(Phospho)	S(8): 100.0; S(13): 0.0; T(14): 0.0; S(15): 0.0	NA	NA	NA	NA	NA	23.1776	23.712	23.1969	0	3
472245434	SQADSDGSYDVVGAASGAPSRAPNSPK	S25(Phospho)	SQADSDGSYDVVGAASGAPSRAPNSPK_S25(Phospho)	S(1): 0.0; S(5): 0.0; S(8): 0.0; Y(9): 0.0; S(16): 0.1; S(20): 0.9; S(25): 99.0	NA	NA	NA	NA	NA	22.4913	22.9909	22.2651	0	3
347836632	SVLEDDSDEGEDEK	S7(Phospho)	SVLEDDSDEGEDEK_S7(Phospho)	S(1): 0.0; S(7): 100.0	NA	NA	NA	NA	NA	22.2004	22.8616	22.5219	0	3
347831805	GRGDYAVVDEDEGELLGEDSDEEV	S20(Phospho)	GRGDYAVVDEDEGELLGEDSDEEV_S20(Phospho)	Y(5): 0.0; S(20): 100.0	NA	NA	NA	NA	NA	21.2452	21.452	22.5764	0	3
154322911	ELSSSPDELDGEEAVYPHGLK	S3(Phospho)	ELSSSPDELDGEEAVYPHGLK_S3(Phospho)	S(3): 93.0; S(4): 6.9; S(5): 0.0; Y(16): 0.0	NA	NA	NA	NA	NA	21.7011	21.9247	21.737	0	3
347827385	ATTPTGPSPSSSQVNLTITPADEEHK	S8(Phospho); S10(Phospho)	ATTPTGPSPSSSQVNLTITPADEEHK_S8(Phospho); S10(Phospho)	T(2): 0.0; T(3): 0.0; T(5): 0.0; S(8): 99.8; S(10): 98.7; S(11): 0.7; S(12): 0.7; T(17): 0.0; T(19): 0.0	NA	NA	NA	NA	NA	23.1521	23.9099	23.2105	0	3
347832661	DTGGDSDEEGGDAMDSFFKK	S6(Phospho); M14(Oxidation)	DTGGDSDEEGGDAMDSFFKK_S6(Phospho); M14(Oxidation)	T(2): 0.1; S(6): 99.9; S(16): 0.0	NA	NA	NA	NA	NA	22.6567	22.9072	22.8995	0	3
154300527	HMVGTDDDEEGDEEANPVGR	M2(Oxidation); T5(Phospho)	HMVGTDDDEEGDEEANPVGR_M2(Oxidation); T5(Phospho)	T(5): 100.0	NA	NA	NA	NA	NA	20.8218	20.7908	20.5775	0	3
347830878	AGELYDAFAAGSDDEDDEYRDGGDEREK	S12(Phospho)	AGELYDAFAAGSDDEDDEYRDGGDEREK_S12(Phospho)	Y(5): 0.0; S(12): 100.0; Y(19): 0.0	NA	NA	NA	NA	NA	22.3656	23.1291	22.8325	0	3
154312782	KDNSPTGSAGWQTAGGDAK	S4(Phospho); S8(Phospho)	KDNSPTGSAGWQTAGGDAK_S4(Phospho); S8(Phospho)	S(4): 99.9; T(6): 0.1; S(8): 100.0; T(13): 0.0	NA	NA	NA	NA	NA	22.7759	23.2645	23.2848	0	3
347832696	TGPSTPGQEGPSFAPPPLPSGWIAQWDGNSKK	T1(Phospho)	TGPSTPGQEGPSFAPPPLPSGWIAQWDGNSKK_T1(Phospho)	T(1): 98.9; S(4): 1.0; T(5): 0.1; S(12): 0.0; S(20): 0.0; S(30): 0.0	NA	NA	NA	NA	NA	15.7938	21.3319	20.5798	0	3
154312830	AASGTTTPGELAVDADGNVLPDDEQPATKDMDEVK	S3(Phospho); M31(Oxidation)	AASGTTTPGELAVDADGNVLPDDEQPATKDMDEVK_S3(Phospho); M31(Oxidation)	S(3): 85.5; T(5): 12.4; T(6): 1.9; T(7): 0.3; T(28): 0.0	NA	NA	NA	NA	NA	22.1669	22.0762	22.3559	0	3
154304151	SVIVDPNESEESAPEEDDVSDQPHQTTGAPR	S9(Phospho); S12(Phospho)	SVIVDPNESEESAPEEDDVSDQPHQTTGAPR_S9(Phospho); S12(Phospho)	S(1): 0.0; S(9): 100.0; S(12): 100.0; S(20): 0.0; T(26): 0.0; T(27): 0.0	NA	NA	NA	NA	NA	26.7923	27.8187	27.3449	0	3
472237263	SRSPMSGAAGVGGSGGSAYGGQPHR	S1(Phospho); S3(Phospho); M5(Oxidation)	SRSPMSGAAGVGGSGGSAYGGQPHR_S1(Phospho); S3(Phospho); M5(Oxidation)	S(1): 100.0; S(3): 100.0; S(6): 0.0; S(14): 0.0; S(17): 0.0; Y(19): 0.0	NA	NA	NA	NA	NA	22.4237	25.7903	25.1801	0	3
347835218	TAEAAAAPESDETNPNIEPAPLK	S10(Phospho)	TAEAAAAPESDETNPNIEPAPLK_S10(Phospho)	T(1): 0.0; S(10): 100.0; T(13): 0.0	NA	NA	NA	NA	NA	21.6905	22.307	21.8769	0	3
347835078	YGDDFEEDESEDDDEEEQDTRK	S10(Phospho)	YGDDFEEDESEDDDEEEQDTRK_S10(Phospho)	Y(1): 0.0; S(10): 100.0; T(20): 0.0	NA	NA	NA	NA	NA	22.283	23.2541	22.7307	0	3
154309875	DGFESDDETADSTPSDPK	S5(Phospho)	DGFESDDETADSTPSDPK_S5(Phospho)	S(5): 100.0; T(9): 0.0; S(12): 0.0; T(13): 0.0; S(15): 0.0	NA	NA	NA	NA	NA	22.5807	23.3734	23.3798	0	3
154314257	RGENEEGEGDESEEEIEDEDGVVR	S12(Phospho)	RGENEEGEGDESEEEIEDEDGVVR_S12(Phospho)	S(12): 100.0	NA	NA	NA	NA	NA	22.6439	23.4069	22.9715	0	3
347829942	KFDDEEDDDEVLDSWSAAEDSEVEREK	S16(Phospho); S21(Phospho)	KFDDEEDDDEVLDSWSAAEDSEVEREK_S16(Phospho); S21(Phospho)	S(14): 1.5; S(16): 98.5; S(21): 100.0	NA	NA	NA	NA	NA	24.1559	24.2192	24.8081	0	3
347840162	TIDSFAEADAAGDPGPDQGSGETK	T1(Phospho)	TIDSFAEADAAGDPGPDQGSGETK_T1(Phospho)	T(1): 91.5; S(4): 8.5; S(20): 0.0; T(23): 0.0	NA	NA	NA	NA	NA	21.3019	22.117	21.7205	0	3
154305637	APLDTVSPLPSPRE	S7(Phospho); S11(Phospho)	APLDTVSPLPSPRE_S7(Phospho); S11(Phospho)	T(5): 0.0; S(7): 100.0; S(11): 100.0	NA	NA	NA	NA	NA	24.0536	24.5123	24.1	0	3
347835073	DASPVATASSSGPAQR	S3(Phospho)	DASPVATASSSGPAQR_S3(Phospho)	S(3): 100.0; T(7): 0.0; S(9): 0.0; S(10): 0.0; S(11): 0.0	NA	NA	NA	NA	NA	21.3001	21.7011	21.0258	0	3
154322136	YVLDAAGNKIPYSNDDSDDDTAEYEHSPR	S17(Phospho)	YVLDAAGNKIPYSNDDSDDDTAEYEHSPR_S17(Phospho)	Y(1): 0.0; Y(12): 0.2; S(13): 0.2; S(17): 99.7; T(21): 0.0; Y(24): 0.0; S(27): 0.0	NA	NA	NA	NA	NA	22.225	23.1379	22.8617	0	3
154318469	RKEEIGSDDELADMMTPR	S7(Phospho); M14(Oxidation); M15(Oxidation)	RKEEIGSDDELADMMTPR_S7(Phospho); M14(Oxidation); M15(Oxidation)	S(7): 100.0; T(16): 0.0	NA	NA	NA	NA	NA	23.5891	23.9964	23.7115	0	3
154301338	RVVDSDDESDDEPR	S5(Phospho)	RVVDSDDESDDEPR_S5(Phospho)	S(5): 100.0; S(9): 0.0	NA	NA	NA	NA	NA	21.7861	20.6304	22.326	0	3
154296250	RPSTPGDLPIPITVVEK	S3(Phospho)	RPSTPGDLPIPITVVEK_S3(Phospho)	S(3): 99.6; T(4): 0.4; T(13): 0.0	NA	NA	NA	NA	NA	21.3913	21.8812	21.7827	0	3
472242694	KQESEPAEELKVESDEEGEEEQAEDEYVVEK	S4(Phospho); S14(Phospho)	KQESEPAEELKVESDEEGEEEQAEDEYVVEK_S4(Phospho); S14(Phospho)	S(4): 100.0; S(14): 100.0; Y(27): 0.0	NA	NA	NA	NA	NA	23.0342	23.9545	23.6256	0	3
347835246	AEPVETYDSDGGFVSDDDGAVRK	S15(Phospho)	AEPVETYDSDGGFVSDDDGAVRK_S15(Phospho)	T(6): 0.0; Y(7): 0.0; S(9): 0.0; S(15): 100.0	NA	NA	NA	NA	NA	22.2238	22.7321	22.7118	0	3
154314257	KRGENEEGEGDESEEEIEDEDGVVRK	S13(Phospho)	KRGENEEGEGDESEEEIEDEDGVVRK_S13(Phospho)	S(13): 100.0	NA	NA	NA	NA	NA	23.0984	24.0806	20.5263	0	3
154323157	SFSNQEPPSSPDR	S1(Phospho)	SFSNQEPPSSPDR_S1(Phospho)	S(1): 100.0; S(3): 0.0; S(9): 0.0; S(10): 0.0	NA	NA	NA	NA	NA	22.1005	22.8171	21.4537	0	3
347441847	RNSGSEDENRLIDQLDEEWDD	S5(Phospho)	RNSGSEDENRLIDQLDEEWDD_S5(Phospho)	S(3): 50.0; S(5): 50.0	NA	NA	NA	NA	NA	22.477	21.8119	22.6533	0	3
154320147	KSEPKPEPEEQDQESEAEPEAEQEEPEK	S15(Phospho)	KSEPKPEPEEQDQESEAEPEAEQEEPEK_S15(Phospho)	S(2): 0.0; S(15): 100.0	NA	NA	NA	NA	NA	22.3167	23.1749	23.1283	0	3
347830792	ANNAEVDSDLEVEPSAK	S8(Phospho)	ANNAEVDSDLEVEPSAK_S8(Phospho)	S(8): 100.0; S(15): 0.0	NA	NA	NA	NA	NA	21.2169	22.0016	21.4813	0	3
472240653	NVSDEATDEDDEVIEEEKPAAKK	T7(Phospho)	NVSDEATDEDDEVIEEEKPAAKK_T7(Phospho)	S(3): 0.0; T(7): 100.0	NA	NA	NA	NA	NA	22.914	23.6167	23.2445	0	3
154317772	LLTEGGPAGLIDEQGEASDLEDRIDR	S18(Phospho)	LLTEGGPAGLIDEQGEASDLEDRIDR_S18(Phospho)	T(3): 0.0; S(18): 100.0	NA	NA	NA	NA	NA	22.3614	22.8885	21.5247	0	3
347826838	LADYEEEDHTDDEDVQR	T10(Phospho)	LADYEEEDHTDDEDVQR_T10(Phospho)	Y(4): 0.0; T(10): 100.0	NA	NA	NA	NA	NA	21.576	21.6456	22.1251	0	3
347837618	RRPEYDSDDDLPR	S7(Phospho)	RRPEYDSDDDLPR_S7(Phospho)	Y(5): 0.1; S(7): 99.9	NA	NA	NA	NA	NA	24.2946	25.1645	24.9756	0	3
347840183	RSSVSDDANESTIR	S3(Phospho)	RSSVSDDANESTIR_S3(Phospho)	S(2): 0.8; S(3): 98.5; S(5): 0.8; S(11): 0.0; T(12): 0.0	NA	NA	NA	NA	NA	20.7536	21.264	20.9895	0	3
472237856	DAQDSTPIPSGMSTPTSPTDTRHPLSR	M12(Oxidation); T14(Phospho)	DAQDSTPIPSGMSTPTSPTDTRHPLSR_M12(Oxidation); T14(Phospho)	S(5): 0.0; T(6): 0.0; S(10): 4.7; S(13): 47.6; T(14): 47.6; T(16): 0.1; S(17): 0.0; T(19): 0.0; T(21): 0.0; S(26): 0.0	NA	NA	NA	NA	NA	21.4414	21.7687	21.817	0	3
347838048	TFHDDVAEEESDEE	S11(Phospho)	TFHDDVAEEESDEE_S11(Phospho)	T(1): 0.0; S(11): 100.0	NA	NA	NA	NA	NA	24.9249	25.6032	25.2863	0	3
472241533	RESMDIDQTPATPK	S3(Phospho); M4(Oxidation); T12(Phospho)	RESMDIDQTPATPK_S3(Phospho); M4(Oxidation); T12(Phospho)	S(3): 100.0; T(9): 0.0; T(12): 100.0	NA	NA	NA	NA	NA	23.3102	23.7711	23.5882	0	3
472236605	RPSSEADFQLER	S3(Phospho); S4(Phospho)	RPSSEADFQLER_S3(Phospho); S4(Phospho)	S(3): 100.0; S(4): 100.0	NA	NA	NA	NA	NA	24.7228	26.8026	26.3505	0	3
347828614	IELQGEGDDGLTSPGAR	S13(Phospho)	IELQGEGDDGLTSPGAR_S13(Phospho)	T(12): 5.9; S(13): 94.1	NA	NA	NA	NA	NA	20.8385	21.7427	20.8625	0	3
472245035	MGGPLTGPATSQDSR	M1(Oxidation); T6(Phospho)	MGGPLTGPATSQDSR_M1(Oxidation); T6(Phospho)	T(6): 99.5; T(10): 0.5; S(11): 0.0; S(14): 0.0	NA	NA	NA	NA	NA	22.5681	22.5797	22.2832	0	3
154289507	SAATSDEETEKPKSPFAK	S14(Phospho)	SAATSDEETEKPKSPFAK_S14(Phospho)	S(1): 0.0; T(4): 0.0; S(5): 0.0; T(9): 0.0; S(14): 100.0	NA	NA	NA	NA	NA	21.0712	20.8961	21.5506	0	3
347838482	KSVVSDDDEDESIAPPPK	S5(Phospho)	KSVVSDDDEDESIAPPPK_S5(Phospho)	S(2): 0.0; S(5): 100.0; S(12): 0.0	NA	NA	NA	NA	NA	21.3066	22.1289	20.8302	0	3
154302137	FNRPEDAEGFMQSASEVGVDADEDSR	M11(Oxidation); S15(Phospho)	FNRPEDAEGFMQSASEVGVDADEDSR_M11(Oxidation); S15(Phospho)	S(13): 0.0; S(15): 100.0; S(25): 0.0	NA	NA	NA	NA	NA	20.9533	21.1543	20.6627	0	3
154324176	SVQEAPPASTPADGDDAELK	T10(Phospho)	SVQEAPPASTPADGDDAELK_T10(Phospho)	S(1): 0.0; S(9): 0.4; T(10): 99.6	NA	NA	NA	NA	NA	21.1976	22.3337	22.1492	0	3
347835055	RGSSKPPEDPTDPSLLQDIPSWLR	S3(Phospho)	RGSSKPPEDPTDPSLLQDIPSWLR_S3(Phospho)	S(3): 50.0; S(4): 50.0; T(11): 0.0; S(14): 0.0; S(21): 0.0	NA	NA	NA	NA	NA	21.1801	18.5515	21.6877	0	3
347827602	RKLEESEDVEEGSEVEGIEK	S13(Phospho)	RKLEESEDVEEGSEVEGIEK_S13(Phospho)	S(6): 0.0; S(13): 100.0	NA	NA	NA	NA	NA	21.7141	22.3628	21.8657	0	3
347840647	VGASEFGMPVQSSAPSTPATPSHESGNPFK	M8(Oxidation); S16(Phospho); T17(Phospho); T20(Phospho)	VGASEFGMPVQSSAPSTPATPSHESGNPFK_M8(Oxidation); S16(Phospho); T17(Phospho); T20(Phospho)	S(4): 0.0; S(12): 91.5; S(13): 8.4; S(16): 50.0; T(17): 50.0; T(20): 99.9; S(22): 0.1; S(25): 0.0	NA	NA	NA	NA	NA	25.6838	25.7183	25.6536	0	3
347827805	SEGEIEVEAVSGYQVLPK	N-Term(Acetyl); S1(Phospho)	SEGEIEVEAVSGYQVLPK_N-Term(Acetyl); S1(Phospho)	S(1): 100.0; S(11): 0.0; Y(13): 0.0	NA	NA	NA	NA	NA	22.5487	24.0728	23.3387	0	3
154305940	SSDRPFIESESPNENK	S11(Phospho)	SSDRPFIESESPNENK_S11(Phospho)	S(1): 0.0; S(2): 0.0; S(9): 0.5; S(11): 99.5	NA	NA	NA	NA	NA	21.2145	22.208	21.4508	0	3
154297279	SEESEDDEDLQR	S4(Phospho)	SEESEDDEDLQR_S4(Phospho)	S(1): 0.0; S(4): 100.0	NA	NA	NA	NA	NA	20.3987	21.2749	20.7458	0	3
154310001	KKPLPEDEEEEDEDKDPFAISDDEDDEEEMAELR	S21(Phospho); M30(Oxidation)	KKPLPEDEEEEDEDKDPFAISDDEDDEEEMAELR_S21(Phospho); M30(Oxidation)	S(21): 100.0	NA	NA	NA	NA	NA	22.5982	23.7791	24.6808	0	3
472236605	HYEPSEVDSQFSAPQK	S9(Phospho); S12(Phospho)	HYEPSEVDSQFSAPQK_S9(Phospho); S12(Phospho)	Y(2): 0.0; S(5): 0.0; S(9): 100.0; S(12): 100.0	NA	NA	NA	NA	NA	22.764	23.385	22.9096	0	3
347831397	NKSTDTVGSLPSQK	S3(Phospho)	NKSTDTVGSLPSQK_S3(Phospho)	S(3): 6.7; T(4): 93.3; T(6): 0.0; S(9): 0.0; S(12): 0.0	NA	NA	NA	NA	NA	21.8645	22.1196	21.8235	0	3
347840617	ENNTPQAARQPDSPTLNPATIPR	S13(Phospho)	ENNTPQAARQPDSPTLNPATIPR_S13(Phospho)	T(4): 0.0; S(13): 100.0; T(15): 0.0; T(20): 0.0	NA	NA	NA	NA	NA	21.8423	22.0483	22.3073	0	3
472244439	REDSNLSIEEVRR	S4(Phospho); S7(Phospho)	REDSNLSIEEVRR_S4(Phospho); S7(Phospho)	S(4): 100.0; S(7): 100.0	NA	NA	NA	NA	NA	22.6623	23.3423	23.0202	0	3
154318880	AGVSEEASPKDDASK	S8(Phospho)	AGVSEEASPKDDASK_S8(Phospho)	S(4): 0.0; S(8): 100.0; S(14): 0.0	NA	NA	NA	NA	NA	19.5996	20.24	20.1643	0	3
347835785	DAESEKEEDPIDEEIYSLGTQDILTR	S4(Phospho)	DAESEKEEDPIDEEIYSLGTQDILTR_S4(Phospho)	S(4): 100.0; Y(16): 0.0; S(17): 0.0; T(20): 0.0; T(25): 0.0	NA	NA	NA	NA	NA	22.324	21.6021	22.9633	0	3
472244439	NGEVQESYYSEDEEIKPEK	S10(Phospho)	NGEVQESYYSEDEEIKPEK_S10(Phospho)	S(7): 4.1; Y(8): 45.9; Y(9): 4.1; S(10): 45.9	NA	NA	NA	NA	NA	21.1135	22.97	21.2916	0	3
347835056	NSTGMNTSDHIPSGTETK	S2(Phospho); M5(Oxidation)	NSTGMNTSDHIPSGTETK_S2(Phospho); M5(Oxidation)	S(2): 99.4; T(3): 0.6; T(7): 0.0; S(8): 0.0; S(13): 0.0; T(15): 0.0; T(17): 0.0	NA	NA	NA	NA	NA	21.7761	23.1688	22.2252	0	3
347840243	DRPGQTGSDQESQNAPVK	S8(Phospho)	DRPGQTGSDQESQNAPVK_S8(Phospho)	T(6): 0.1; S(8): 99.9; S(12): 0.0	NA	NA	NA	NA	NA	20.841	21.5606	20.9075	0	3
347833576	NAQGHDLTGQDQPLNDNESGLWVPAEVHK	S19(Phospho)	NAQGHDLTGQDQPLNDNESGLWVPAEVHK_S19(Phospho)	T(8): 0.0; S(19): 100.0	NA	NA	NA	NA	NA	22.6144	22.7914	20.9208	0	3
347842490	KTEAGVGGDASDVETVVDEEGPPGSK	S11(Phospho); T15(Phospho)	KTEAGVGGDASDVETVVDEEGPPGSK_S11(Phospho); T15(Phospho)	T(2): 0.0; S(11): 100.0; T(15): 100.0; S(25): 0.0	NA	NA	NA	NA	NA	23.8883	24.7032	23.9954	0	3
347840802	EAAHAHSPEVASVQDNVDFR	S7(Phospho); S12(Phospho)	EAAHAHSPEVASVQDNVDFR_S7(Phospho); S12(Phospho)	S(7): 100.0; S(12): 100.0	NA	NA	NA	NA	NA	26.7128	27.5778	26.8343	0	3
347835000	GYRYEGDSDGDMDLYQ	S8(Phospho); M12(Oxidation)	GYRYEGDSDGDMDLYQ_S8(Phospho); M12(Oxidation)	Y(2): 0.0; Y(4): 0.0; S(8): 100.0; Y(15): 0.0	NA	NA	NA	NA	NA	22.0345	22.9881	22.7236	0	3
154299099	WDNAISDEDELDYSK	S6(Phospho)	WDNAISDEDELDYSK_S6(Phospho)	S(6): 100.0; Y(13): 0.0; S(14): 0.0	NA	NA	NA	NA	NA	21.9872	22.5496	22.1824	0	3
472237031	MLDTKDEVLTTMAGSFGYAAPEVMLK	M1(Oxidation); T4(Phospho); M12(Oxidation); M24(Oxidation)	MLDTKDEVLTTMAGSFGYAAPEVMLK_M1(Oxidation); T4(Phospho); M12(Oxidation); M24(Oxidation)	T(4): 33.3; T(10): 33.3; T(11): 33.3; S(15): 0.0; Y(18): 0.0	NA	NA	NA	NA	NA	23.2418	23.4777	23.1322	0	3
154322911	NNTPEESAPVNIPLQK	T3(Phospho)	NNTPEESAPVNIPLQK_T3(Phospho)	T(3): 100.0; S(7): 0.0	NA	NA	NA	NA	NA	22.7666	23.1178	22.7082	0	3
347840481	VVSYAESDDDDEDVTPR	S7(Phospho)	VVSYAESDDDDEDVTPR_S7(Phospho)	S(3): 0.0; Y(4): 0.0; S(7): 100.0; T(15): 0.0	NA	NA	NA	NA	NA	21.5383	22.6222	22.1433	0	3
347831736	HSPAPQSMQNISK	S2(Phospho); M8(Oxidation)	HSPAPQSMQNISK_S2(Phospho); M8(Oxidation)	S(2): 100.0; S(7): 0.0; S(12): 0.0	NA	NA	NA	NA	NA	20.3422	22.5845	20.9518	0	3
472245035	AQTDDGAGSSLVSR	T3(Phospho)	AQTDDGAGSSLVSR_T3(Phospho)	T(3): 100.0; S(9): 0.0; S(10): 0.0; S(13): 0.0	NA	NA	NA	NA	NA	20.8638	20.3976	19.9382	0	3
154301338	VVDSDDESDDEPRVK	S4(Phospho); S8(Phospho)	VVDSDDESDDEPRVK_S4(Phospho); S8(Phospho)	S(4): 100.0; S(8): 100.0	NA	NA	NA	NA	NA	24.3717	27.028	26.0514	0	3
154303170	DSLDDPVHYSQAPPSYAEPSASADNDALLGGPRSSEDNIPDDFK	S34(Phospho)	DSLDDPVHYSQAPPSYAEPSASADNDALLGGPRSSEDNIPDDFK_S34(Phospho)	S(2): 0.0; Y(9): 0.0; S(10): 0.0; S(15): 0.0; Y(16): 0.0; S(20): 0.0; S(22): 0.1; S(34): 50.0; S(35): 50.0	NA	NA	NA	NA	NA	25.8161	25.9834	25.3376	0	3
154310240	KAEVEKEEAVTEEDK	T11(Phospho)	KAEVEKEEAVTEEDK_T11(Phospho)	T(11): 100.0	NA	NA	NA	NA	NA	23.2975	21.217	23.7934	0	3
154292751	LPGSATKPAESGEETEK	S11(Phospho)	LPGSATKPAESGEETEK_S11(Phospho)	S(4): 0.0; T(6): 0.0; S(11): 100.0; T(15): 0.0	NA	NA	NA	NA	NA	20.2394	20.6841	20.5668	0	3
347827559	DVGEHVVVPHDGSEKSTNAETVREV	S13(Phospho); S16(Phospho)	DVGEHVVVPHDGSEKSTNAETVREV_S13(Phospho); S16(Phospho)	S(13): 100.0; S(16): 90.1; T(17): 9.9; T(21): 0.0	NA	NA	NA	NA	NA	23.1274	24.2719	23.7728	0	3
472243957	YGQGNPDSSPEADAEK	S8(Phospho)	YGQGNPDSSPEADAEK_S8(Phospho)	Y(1): 0.0; S(8): 94.3; S(9): 5.7	NA	NA	NA	NA	NA	19.1955	19.5351	20.121	0	3
347838096	AQIEEPTTEESSEETSEPK	T8(Phospho); S12(Phospho)	AQIEEPTTEESSEETSEPK_T8(Phospho); S12(Phospho)	T(7): 0.9; T(8): 99.1; S(11): 92.0; S(12): 8.0; T(15): 0.0; S(16): 0.0	NA	NA	NA	NA	NA	23.1077	23.7935	23.1399	0	3
154320269	DKNDEMEVDEESDDPFASQPTISK	M6(Oxidation); S12(Phospho)	DKNDEMEVDEESDDPFASQPTISK_M6(Oxidation); S12(Phospho)	S(12): 100.0; S(18): 0.0; T(21): 0.0; S(23): 0.0	NA	NA	NA	NA	NA	22.7175	23.3128	23.1719	0	3
472239820	SSNSPTSQSPTSPTSR	S4(Phospho)	SSNSPTSQSPTSPTSR_S4(Phospho)	S(1): 0.0; S(2): 0.0; S(4): 91.3; T(6): 8.6; S(7): 0.1; S(9): 0.0; T(11): 0.0; S(12): 0.0; T(14): 0.0; S(15): 0.0	NA	NA	NA	NA	NA	20.6283	20.8919	20.4349	0	3
154294877	TPSFSGNPFAHLSDVESK	S13(Phospho)	TPSFSGNPFAHLSDVESK_S13(Phospho)	T(1): 0.0; S(3): 0.0; S(5): 0.0; S(13): 100.0; S(17): 0.0	NA	NA	NA	NA	NA	21.4751	21.9978	20.149	0	3
154311740	EGSGSPGDKENDEAGSTEAVASGRK	S5(Phospho)	EGSGSPGDKENDEAGSTEAVASGRK_S5(Phospho)	S(3): 50.0; S(5): 50.0; S(16): 0.0; T(17): 0.0; S(22): 0.0	NA	NA	NA	NA	NA	21.4313	22.3791	21.9429	0	3
154310903	IPVINLDKSDDDEETTFVDVPDTSGR	S9(Phospho)	IPVINLDKSDDDEETTFVDVPDTSGR_S9(Phospho)	S(9): 100.0; T(15): 0.0; T(16): 0.0; T(23): 0.0; S(24): 0.0	NA	NA	NA	NA	NA	20.7088	21.9368	21.7801	0	3
154322915	VFDSEDEVEEDEKPAPK	S4(Phospho)	VFDSEDEVEEDEKPAPK_S4(Phospho)	S(4): 100.0	NA	NA	NA	NA	NA	21.3835	21.9462	21.9526	0	3
589918265	IQDPQMTGYVSTR	M6(Oxidation); T7(Phospho); Y9(Phospho)	IQDPQMTGYVSTR_M6(Oxidation); T7(Phospho); Y9(Phospho)	T(7): 100.0; Y(9): 99.6; S(11): 0.0; T(12): 0.4	NA	NA	NA	NA	NA	21.9811	23.3413	22.4533	0	3
154296250	ARRPSTPGDLPIPITVVEK	S5(Phospho); T6(Phospho)	ARRPSTPGDLPIPITVVEK_S5(Phospho); T6(Phospho)	S(5): 100.0; T(6): 100.0; T(15): 0.0	NA	NA	NA	NA	NA	23.2187	23.8272	23.6375	0	3
472246520	SRDSDTIVVDK	S4(Phospho)	SRDSDTIVVDK_S4(Phospho)	S(1): 0.0; S(4): 99.8; T(6): 0.2	NA	NA	NA	NA	NA	21.2591	22.4431	21.8373	0	3
347829354	GLDQIFSDDEEQDAPHDYER	S7(Phospho)	GLDQIFSDDEEQDAPHDYER_S7(Phospho)	S(7): 100.0; Y(18): 0.0	NA	NA	NA	NA	NA	23.1248	23.7078	23.1348	0	3
347829770	AASPAPSPIPTETK	S3(Phospho); S7(Phospho)	AASPAPSPIPTETK_S3(Phospho); S7(Phospho)	S(3): 100.0; S(7): 100.0; T(11): 0.0; T(13): 0.0	NA	NA	NA	NA	NA	21.0954	21.916	21.6781	0	3
347840699	FIDHDEQVSPLSMSAPK	S9(Phospho); M13(Oxidation)	FIDHDEQVSPLSMSAPK_S9(Phospho); M13(Oxidation)	S(9): 100.0; S(12): 0.0; S(14): 0.0	NA	NA	NA	NA	NA	20.135	20.7085	20.6263	0	3
347826846	EREPSPSPSPPPTPPPEIIR	S5(Phospho); S9(Phospho); T13(Phospho)	EREPSPSPSPPPTPPPEIIR_S5(Phospho); S9(Phospho); T13(Phospho)	S(5): 50.0; S(7): 50.0; S(9): 100.0; T(13): 100.0	NA	NA	NA	NA	NA	20.6976	21.1454	21.7634	0	3
154323157	LGENRRPGTQSDIFEKTSEDEGEGGK	T17(Phospho)	LGENRRPGTQSDIFEKTSEDEGEGGK_T17(Phospho)	T(9): 0.0; S(11): 0.0; T(17): 50.0; S(18): 50.0	NA	NA	NA	NA	NA	23.1649	23.7468	22.9875	0	3
154321710	TSSNPMVAPSPPPAPITTFRPSSPTR	M6(Oxidation); S23(Phospho)	TSSNPMVAPSPPPAPITTFRPSSPTR_M6(Oxidation); S23(Phospho)	T(1): 0.0; S(2): 0.0; S(3): 0.0; S(10): 0.0; T(17): 0.6; T(18): 5.2; S(22): 46.8; S(23): 46.8; T(25): 0.6	NA	NA	NA	NA	NA	23.899	24.4152	24.1335	0	3
472245814	KDDADSDGDDAPTGPSDQDLK	S6(Phospho)	KDDADSDGDDAPTGPSDQDLK_S6(Phospho)	S(6): 100.0; T(13): 0.0; S(16): 0.0	NA	NA	NA	NA	NA	22.9081	21.2916	20.8005	0	3
154319546	ARTHGEDEVTEGMK	T3(Phospho); M13(Oxidation)	ARTHGEDEVTEGMK_T3(Phospho); M13(Oxidation)	T(3): 100.0; T(10): 0.0	NA	NA	NA	NA	NA	20.9622	22.7695	22.4068	0	3
154320147	DGEQDDNDESEKEEPQPEKPK	S10(Phospho)	DGEQDDNDESEKEEPQPEKPK_S10(Phospho)	S(10): 100.0	NA	NA	NA	NA	NA	23.3865	24.4301	24.0793	0	3
347826846	FRERSPSPPAPSPVR	S5(Phospho); S7(Phospho)	FRERSPSPPAPSPVR_S5(Phospho); S7(Phospho)	S(5): 100.0; S(7): 100.0; S(12): 0.0	NA	NA	NA	NA	NA	26.8219	27.2543	27.0352	0	3
347827583	ERIDDSPSAASRPPLGSPDQAGLGK	S6(Phospho)	ERIDDSPSAASRPPLGSPDQAGLGK_S6(Phospho)	S(6): 100.0; S(8): 0.0; S(11): 0.0; S(17): 0.0	NA	NA	NA	NA	NA	23.0301	23.2894	25.49	0	3
472240653	NVSDEATDEDDEVIEEEKPAAK	T7(Phospho)	NVSDEATDEDDEVIEEEKPAAK_T7(Phospho)	S(3): 0.0; T(7): 100.0	NA	NA	NA	NA	NA	22.8329	23.5684	23.1335	0	3
347828519	HTVILDDPYDDPAGLVEPPESPVPSK	S21(Phospho)	HTVILDDPYDDPAGLVEPPESPVPSK_S21(Phospho)	T(2): 0.0; Y(9): 0.0; S(21): 99.3; S(25): 0.7	NA	NA	NA	NA	NA	21.6357	22.0578	21.7118	0	3
347832416	SLSGSTGGLPGLK	S3(Phospho)	SLSGSTGGLPGLK_S3(Phospho)	S(1): 0.6; S(3): 99.4; S(5): 0.0; T(6): 0.0	NA	NA	NA	NA	NA	20.1639	20.8872	20.0871	0	3
154312782	KDNSPTGSAGWQTAGGDAKR	T6(Phospho)	KDNSPTGSAGWQTAGGDAKR_T6(Phospho)	S(4): 93.0; T(6): 7.0; S(8): 0.0; T(13): 0.0	NA	NA	NA	NA	NA	20.8385	20.9703	20.4838	0	3
154301338	RVVDSDDESDDEPRVK	S5(Phospho); S9(Phospho)	RVVDSDDESDDEPRVK_S5(Phospho); S9(Phospho)	S(5): 100.0; S(9): 100.0	NA	NA	NA	NA	NA	24.2853	26.8755	25.93	0	3
154289543	RAESIETTADSVV	S4(Phospho)	RAESIETTADSVV_S4(Phospho)	S(4): 100.0; T(7): 0.0; T(8): 0.0; S(11): 0.0	NA	NA	NA	NA	NA	21.9533	22.6124	22.4128	0	3
347842490	TEAGVGGDASDVETVVDEEGPPGSK	S10(Phospho); T14(Phospho)	TEAGVGGDASDVETVVDEEGPPGSK_S10(Phospho); T14(Phospho)	T(1): 0.0; S(10): 100.0; T(14): 100.0; S(24): 0.0	NA	NA	NA	NA	NA	21.6561	23.3997	22.7949	0	3
472240064	ASSPLSRPAFTPPIPQPSAGDWAISPIDK	S3(Phospho); T11(Phospho)	ASSPLSRPAFTPPIPQPSAGDWAISPIDK_S3(Phospho); T11(Phospho)	S(2): 49.8; S(3): 49.8; S(6): 0.4; T(11): 100.0; S(18): 0.0; S(25): 0.0	NA	NA	NA	NA	NA	22.8838	22.1783	23.1178	0	3
347828857	RKAEEEPEVEGENSDGGK	S14(Phospho)	RKAEEEPEVEGENSDGGK_S14(Phospho)	S(14): 100.0	NA	NA	NA	NA	NA	24.7001	26.6413	25.6796	0	3
154291141	SEGMQTPDSPSETEK	M4(Oxidation); T6(Phospho)	SEGMQTPDSPSETEK_M4(Oxidation); T6(Phospho)	S(1): 0.0; T(6): 100.0; S(9): 0.0; S(11): 0.0; T(13): 0.0	NA	NA	NA	NA	NA	20.6201	20.2813	19.7384	0	3
154315268	ASRSSNAGQEATEVVETTEDLAAGSR	S5(Phospho)	ASRSSNAGQEATEVVETTEDLAAGSR_S5(Phospho)	S(2): 33.2; S(4): 33.2; S(5): 33.2; T(12): 0.4; T(17): 0.0; T(18): 0.0; S(25): 0.0	NA	NA	NA	NA	NA	21.5085	22.0125	21.4324	0	3
347830452	NAGSPGSQSPVQPR	S4(Phospho); S9(Phospho)	NAGSPGSQSPVQPR_S4(Phospho); S9(Phospho)	S(4): 100.0; S(7): 0.6; S(9): 99.4	NA	NA	NA	NA	NA	21.4061	21.8668	21.5064	0	3
347828290	SRDYSTGHTSDTLTPGESSPDNEK	S18(Phospho)	SRDYSTGHTSDTLTPGESSPDNEK_S18(Phospho)	S(1): 0.0; Y(4): 0.0; S(5): 0.0; T(6): 0.0; T(9): 0.0; S(10): 0.0; T(12): 0.0; T(14): 0.0; S(18): 92.4; S(19): 7.6	NA	NA	NA	NA	NA	21.1654	21.9319	21.2424	0	3
347828480	SIDIESEDEEDVTPAK	S6(Phospho)	SIDIESEDEEDVTPAK_S6(Phospho)	S(1): 0.0; S(6): 100.0; T(13): 0.0	NA	NA	NA	NA	NA	22.3019	22.9287	22.4838	0	3
154305844	ALYDPEHNTFGDEDSGDERER	S15(Phospho)	ALYDPEHNTFGDEDSGDERER_S15(Phospho)	Y(3): 0.0; T(9): 0.0; S(15): 100.0	NA	NA	NA	NA	NA	21.6788	22.9445	22.2276	0	3
154304151	LRSENSDVER	S6(Phospho)	LRSENSDVER_S6(Phospho)	S(3): 0.0; S(6): 100.0	NA	NA	NA	NA	NA	19.6997	26.3073	20.7045	0	3
472238143	IQDGGYEEVTARASPPPSQPSR	S14(Phospho)	IQDGGYEEVTARASPPPSQPSR_S14(Phospho)	Y(6): 0.0; T(10): 0.0; S(14): 100.0; S(18): 0.0; S(21): 0.0	NA	NA	NA	NA	NA	23.261	23.8217	23.127	0	3
472238936	LANVRPRSPSL	S10(Phospho)	LANVRPRSPSL_S10(Phospho)	S(8): 50.0; S(10): 50.0	NA	NA	NA	NA	NA	22.9932	23.159	22.9016	0	3
347837664	KESSPLDGSKDEFEGALSK	S4(Phospho)	KESSPLDGSKDEFEGALSK_S4(Phospho)	S(3): 0.1; S(4): 99.7; S(9): 0.1; S(18): 0.0	NA	NA	NA	NA	NA	22.2182	22.9798	22.7111	0	3
154312782	AEEPAPTSEDIEK	S8(Phospho)	AEEPAPTSEDIEK_S8(Phospho)	T(7): 5.2; S(8): 94.8	NA	NA	NA	NA	NA	20.0744	20.9339	20.516	0	3
347841397	SDNDSAPATPGEEPVSAR	S5(Phospho)	SDNDSAPATPGEEPVSAR_S5(Phospho)	S(1): 0.9; S(5): 98.9; T(9): 0.1; S(16): 0.0	NA	NA	NA	NA	NA	20.7345	21.2189	20.8487	0	3
347835245	RLSRGSIPGDEEESGIR	S3(Phospho); S6(Phospho)	RLSRGSIPGDEEESGIR_S3(Phospho); S6(Phospho)	S(3): 100.0; S(6): 100.0; S(14): 0.0	NA	NA	NA	NA	NA	23.0315	22.4636	21.8347	0	3
154309599	LPSPPPPTEIQIGPK	S3(Phospho)	LPSPPPPTEIQIGPK_S3(Phospho)	S(3): 100.0; T(8): 0.0	NA	NA	NA	NA	NA	22.8678	23.4963	23.213	0	3
472243768	STNNLHDEYHR	N-Term(Acetyl); S1(Phospho)	STNNLHDEYHR_N-Term(Acetyl); S1(Phospho)	S(1): 94.7; T(2): 5.3; Y(9): 0.0	NA	NA	NA	NA	NA	20.3038	22.5294	19.9298	0	3
154294768	LFSSSPR	S4(Phospho)	LFSSSPR_S4(Phospho)	S(3): 4.1; S(4): 91.9; S(5): 4.1	NA	NA	NA	NA	NA	22.1651	22.2414	21.6806	0	3
154312742	AAPPSYEGEK	S5(Phospho)	AAPPSYEGEK_S5(Phospho)	S(5): 94.3; Y(6): 5.7	NA	NA	NA	NA	NA	22.5371	23.585	23.063	0	3
154321710	RPGDVSESEKEDTGAGPEK	S6(Phospho)	RPGDVSESEKEDTGAGPEK_S6(Phospho)	S(6): 91.1; S(8): 8.9; T(13): 0.0	NA	NA	NA	NA	NA	22.9484	23.1846	21.0468	0	3
347837664	AYESEADPEDTIHVDTPSRRSSR	S18(Phospho); S22(Phospho)	AYESEADPEDTIHVDTPSRRSSR_S18(Phospho); S22(Phospho)	Y(2): 0.0; S(4): 0.0; T(11): 0.0; T(16): 0.0; S(18): 99.9; S(21): 6.3; S(22): 93.7	NA	NA	NA	NA	NA	22.4209	23.2507	22.721	0	3
154319091	IPSPAAR	S3(Phospho)	IPSPAAR_S3(Phospho)	S(3): 100.0	NA	NA	NA	NA	NA	19.4488	19.9539	19.737	0	3
347831952	DSGNMTAGDADDDRSLTDSPEVGPTK	M5(Oxidation); S15(Phospho); S19(Phospho)	DSGNMTAGDADDDRSLTDSPEVGPTK_M5(Oxidation); S15(Phospho); S19(Phospho)	S(2): 0.0; T(6): 0.0; S(15): 89.1; T(17): 12.3; S(19): 98.6; T(25): 0.0	NA	NA	NA	NA	NA	24.8941	26.2373	26.1315	0	3
472240064	AISPDIDRR	S3(Phospho)	AISPDIDRR_S3(Phospho)	S(3): 100.0	NA	NA	NA	NA	NA	26.0105	22.0811	21.4047	0	3
347836732	SDVEEPTSPIVAEADEVEVSGDASK	N-Term(Acetyl); S1(Phospho); S8(Phospho)	SDVEEPTSPIVAEADEVEVSGDASK_N-Term(Acetyl); S1(Phospho); S8(Phospho)	S(1): 98.8; T(7): 2.4; S(8): 98.8; S(20): 0.0; S(24): 0.0	NA	NA	NA	NA	NA	23.9569	25.6601	25.0691	0	3
347835129	STSGNASSNPQVFEGPDHSVKR	S1(Phospho)	STSGNASSNPQVFEGPDHSVKR_S1(Phospho)	S(1): 49.8; T(2): 49.8; S(3): 0.5; S(7): 0.0; S(8): 0.0; S(19): 0.0	NA	NA	NA	NA	NA	22.7713	22.7024	22.3062	0	3
347838621	HWGNSDDEVLDSPVK	S5(Phospho)	HWGNSDDEVLDSPVK_S5(Phospho)	S(5): 100.0; S(12): 0.0	NA	NA	NA	NA	NA	22.1225	23.0087	23.4647	0	3
154323846	AGSGSPATPDASAPR	S5(Phospho)	AGSGSPATPDASAPR_S5(Phospho)	S(3): 9.8; S(5): 90.2; T(8): 0.0; S(12): 0.0	NA	NA	NA	NA	NA	20.0842	20.8462	20.6541	0	3
154292187	EMQGVLKQESNEDLAEGEDE	M2(Oxidation); S10(Phospho)	EMQGVLKQESNEDLAEGEDE_M2(Oxidation); S10(Phospho)	S(10): 100.0	NA	NA	NA	NA	NA	20.0202	21.2137	20.7157	0	3
259509967	RASREEEEEEEI	S3(Phospho)	RASREEEEEEEI_S3(Phospho)	S(3): 100.0	NA	NA	NA	NA	NA	22.9684	23.3713	22.9016	0	3
472244439	NRDNYDDYDSYEERPR	S10(Phospho)	NRDNYDDYDSYEERPR_S10(Phospho)	Y(5): 0.0; Y(8): 0.0; S(10): 99.7; Y(11): 0.3	NA	NA	NA	NA	NA	22.4923	23.5309	23.0712	0	3
472236988	AGSLESLTEVPSQGHPPHVSR	S3(Phospho)	AGSLESLTEVPSQGHPPHVSR_S3(Phospho)	S(3): 99.8; S(6): 0.2; T(8): 0.0; S(12): 0.0; S(20): 0.0	NA	NA	NA	NA	NA	20.797	21.654	21.6442	0	3
347841314	SGSPPIQEETSK	S3(Phospho)	SGSPPIQEETSK_S3(Phospho)	S(1): 50.0; S(3): 50.0; T(10): 0.0; S(11): 0.0	NA	NA	NA	NA	NA	20.5193	20.8842	20.3782	0	3
347831872	KADDELETPVLAGFEWDK	T8(Phospho)	KADDELETPVLAGFEWDK_T8(Phospho)	T(8): 100.0	NA	NA	NA	NA	NA	20.2586	20.4208	21.1141	0	3
347835237	EEKEEAKEESDEDMGFGLFD	S10(Phospho); M14(Oxidation)	EEKEEAKEESDEDMGFGLFD_S10(Phospho); M14(Oxidation)	S(10): 100.0	NA	NA	NA	NA	NA	25.31	24.3585	24.383	0	3
154299583	QLSLPASENK	S3(Phospho)	QLSLPASENK_S3(Phospho)	S(3): 100.0; S(7): 0.0	NA	NA	NA	NA	NA	21.5675	21.6967	21.4963	0	3
154304196	SGSPSMHNLGSIR	S1(Phospho); M6(Oxidation)	SGSPSMHNLGSIR_S1(Phospho); M6(Oxidation)	S(1): 50.0; S(3): 50.0; S(5): 0.0; S(11): 0.0	NA	NA	NA	NA	NA	22.2174	22.5753	22.2937	0	3
347828735	SSITPPSDSFDATEAEK	T4(Phospho); S9(Phospho)	SSITPPSDSFDATEAEK_T4(Phospho); S9(Phospho)	S(1): 0.1; S(2): 0.1; T(4): 99.8; S(7): 7.0; S(9): 86.2; T(13): 6.9	NA	NA	NA	NA	NA	21.1314	22.4036	21.82	0	3
472239523	RRTSLEDEDEYDGR	S4(Phospho)	RRTSLEDEDEYDGR_S4(Phospho)	T(3): 50.0; S(4): 50.0; Y(11): 0.0	NA	NA	NA	NA	NA	22.8274	23.4152	22.9799	0	3
154299015	DLSPVNEPEPMPK	S3(Phospho); M11(Oxidation)	DLSPVNEPEPMPK_S3(Phospho); M11(Oxidation)	S(3): 100.0	NA	NA	NA	NA	NA	20.6877	21.2414	21.0452	0	3
154316660	AYFNLPVSPK	S8(Phospho)	AYFNLPVSPK_S8(Phospho)	Y(2): 0.0; S(8): 100.0	NA	NA	NA	NA	NA	20.1109	20.641	20.4008	0	3
154308422	ALEGDDDEEEEKPAETATEGDKMEE	T18(Phospho); M23(Oxidation)	ALEGDDDEEEEKPAETATEGDKMEE_T18(Phospho); M23(Oxidation)	T(16): 8.4; T(18): 91.6	NA	NA	NA	NA	NA	22.0448	22.5237	22.3165	0	3
154293124	AFDPSAKSPK	S8(Phospho)	AFDPSAKSPK_S8(Phospho)	S(5): 50.0; S(8): 50.0	NA	NA	NA	NA	NA	20.6791	20.9287	20.8109	0	3

## Sheet: Absent Tcw
Protein.Group.Accessions	Peptide	Modification	Modified sequence	Phospho RS probabilities	Glu1	Glu2	Glu3	Glu4	Tcw1	Tcw2	Tcw3	Tcw4	COUNT Glu	COUNT Tcw
347840376	TQSHMAFENTSTSVAASQMR	T1(Phospho)	TQSHMAFENTSTSVAASQMR_T1(Phospho)	T(1): 93.5; S(3): 6.5; T(10): 0.0; S(11): 0.0; T(12): 0.0; S(13): 0.0; S(17): 0.0	23.05	24.2594	20.8194	22.7424	NA	NA	NA	NA	4	0
472241354	TVTSSTAESAPSTAAGSPNDTPR	S17(Phospho)	TVTSSTAESAPSTAAGSPNDTPR_S17(Phospho)	T(1): 0.0; T(3): 0.0; S(4): 0.0; S(5): 0.0; T(6): 0.0; S(9): 0.0; S(12): 0.0; T(13): 0.0; S(17): 100.0; T(21): 0.0	22.9528	23.0969	20.691	22.9676	NA	NA	NA	NA	4	0
472235998	YGFAHGPSIEDVVTNQPGNNTTR	S8(Phospho)	YGFAHGPSIEDVVTNQPGNNTTR_S8(Phospho)	Y(1): 94.7; S(8): 5.3; T(14): 0.0; T(21): 0.0; T(22): 0.0	27.2935	27.741	26.161	26.1666	NA	NA	NA	NA	4	0
472239594	NQLQHITSDVAIAIDPK	S8(Phospho)	NQLQHITSDVAIAIDPK_S8(Phospho)	T(7): 0.2; S(8): 99.8	27.0767	27.5381	27.0271	26.8294	NA	NA	NA	NA	4	0
154319750	TPSYMNDIISQEDVHNR	S3(Phospho)	TPSYMNDIISQEDVHNR_S3(Phospho)	T(1): 0.2; S(3): 49.9; Y(4): 49.9; S(10): 0.0	22.4357	22.1862	20.7048	22.4982	NA	NA	NA	NA	4	0
472235998	ATLTHNQLHSGDQDPNLFDNIAQAQESK	S27(Phospho)	ATLTHNQLHSGDQDPNLFDNIAQAQESK_S27(Phospho)	T(2): 0.0; T(4): 0.0; S(10): 0.0; S(27): 100.0	26.1952	27.1003	25.8865	25.2195	NA	NA	NA	NA	4	0
154317505	TLEAEEESIRGELEAGMSGSPTVSHEK	S20(Phospho)	TLEAEEESIRGELEAGMSGSPTVSHEK_S20(Phospho)	T(1): 0.0; S(8): 0.0; S(18): 0.0; S(20): 99.4; T(22): 0.6; S(24): 0.0	23.8486	24.3373	23.0319	23.9229	NA	NA	NA	NA	4	0
472235998	ITISSEMAEER	S5(Phospho)	ITISSEMAEER_S5(Phospho)	T(2): 0.0; S(4): 0.0; S(5): 100.0	28.0774	28.2287	26.1347	27.8299	NA	NA	NA	NA	4	0
347838799	LGSPGLIASGLDEMLPR	S3(Phospho); M14(Oxidation)	LGSPGLIASGLDEMLPR_S3(Phospho); M14(Oxidation)	S(3): 100.0; S(9): 0.0	21.5327	21.339	20.0431	21.0823	NA	NA	NA	NA	4	0
154322126	RMSFEEAAASGEGEVK	S3(Phospho)	RMSFEEAAASGEGEVK_S3(Phospho)	S(3): 100.0; S(10): 0.0	22.5177	22.2359	21.1985	22.8105	NA	NA	NA	NA	4	0
347826792	VPTSGEGPSR	T3(Phospho)	VPTSGEGPSR_T3(Phospho)	T(3): 99.5; S(4): 0.5; S(9): 0.0	22.0362	21.983	20.9782	19.5463	NA	NA	NA	NA	4	0
347830038	NSDASDEPKDEVR	S5(Phospho)	NSDASDEPKDEVR_S5(Phospho)	S(2): 0.0; S(5): 100.0	21.9699	22.9327	22.7321	22.9312	NA	NA	NA	NA	4	0
472244932	SHSFTLPEEEAPDNSEQLR	S1(Phospho)	SHSFTLPEEEAPDNSEQLR_S1(Phospho)	S(1): 99.6; S(3): 0.4; T(5): 0.0; S(15): 0.0	24.0104	24.5008	22.708	24.9302	NA	NA	NA	NA	4	0
347827169	RHPSEFPETPSR	S4(Phospho)	RHPSEFPETPSR_S4(Phospho)	S(4): 100.0; T(9): 0.0; S(11): 0.0	23.3377	24.0451	21.2885	23.2693	NA	NA	NA	NA	4	0
154318536	NSENAGAAMSTPLSPGSELREK	S14(Phospho)	NSENAGAAMSTPLSPGSELREK_S14(Phospho)	S(2): 0.0; S(10): 0.0; T(11): 0.0; S(14): 99.1; S(17): 0.9	23.8352	23.8686	22.1459	23.7108	NA	NA	NA	NA	4	0
472235998	DVEKITISSEMAEER	T6(Phospho)	DVEKITISSEMAEER_T6(Phospho)	T(6): 100.0; S(8): 0.0; S(9): 0.0	25.9685	26.5898	24.7696	26.4036	NA	NA	NA	NA	4	0
472235998	DVEKITISSEMAEER	T6(Phospho); M11(Oxidation)	DVEKITISSEMAEER_T6(Phospho); M11(Oxidation)	T(6): 100.0; S(8): 0.0; S(9): 0.0	25.0758	26.5412	25.1999	25.973	NA	NA	NA	NA	4	0
472244932	SHSFTLPEEEAPDNSEQLRR	S3(Phospho)	SHSFTLPEEEAPDNSEQLRR_S3(Phospho)	S(1): 0.4; S(3): 49.8; T(5): 49.8; S(15): 0.0	24.6257	25.2525	24.0025	25.3921	NA	NA	NA	NA	4	0
347832194	SERISIDSDSK	S5(Phospho)	SERISIDSDSK_S5(Phospho)	S(1): 0.0; S(5): 100.0; S(8): 0.0; S(10): 0.0	28.0529	28.3701	27.0805	28.0273	NA	NA	NA	NA	4	0
347830038	SAPELERSDLSLTEK	S11(Phospho)	SAPELERSDLSLTEK_S11(Phospho)	S(1): 0.0; S(8): 1.1; S(11): 98.9; T(13): 0.0	26.4727	26.8901	25.426	26.8029	NA	NA	NA	NA	4	0
347840647	VGASEFGMPVQSSAPSTPATPSHESGNPFK	S13(Phospho); S16(Phospho)	VGASEFGMPVQSSAPSTPATPSHESGNPFK_S13(Phospho); S16(Phospho)	S(4): 0.0; S(12): 50.0; S(13): 50.0; S(16): 88.4; T(17): 11.6; T(20): 0.0; S(22): 0.0; S(25): 0.0	24.0906	22.9179	21.9378	21.9979	NA	NA	NA	NA	4	0
347830038	SDLSLTEK	S4(Phospho)	SDLSLTEK_S4(Phospho)	S(1): 0.0; S(4): 99.7; T(6): 0.3	25.2114	25.997	23.531	25.3012	NA	NA	NA	NA	4	0
166990597	TGGLAASQEAR	S7(Phospho)	TGGLAASQEAR_S7(Phospho)	T(1): 0.0; S(7): 100.0	22.2342	22.3127	21.2548	22.7304	NA	NA	NA	NA	4	0
154289679	RATGNITTGIPIEEK	T3(Phospho)	RATGNITTGIPIEEK_T3(Phospho)	T(3): 100.0; T(7): 0.0; T(8): 0.0	24.2192	23.5103	22.1237	23.3195	NA	NA	NA	NA	4	0
347831952	DALSSGEQDK	S4(Phospho)	DALSSGEQDK_S4(Phospho)	S(4): 95.2; S(5): 4.8	21.3346	21.2957	20.3557	NA	NA	NA	NA	NA	3	0
154293412	MSDSVEGSPR	S8(Phospho)	MSDSVEGSPR_S8(Phospho)	S(2): 0.0; S(4): 0.0; S(8): 100.0	20.5972	19.4826	NA	20.6984	NA	NA	NA	NA	3	0
347840647	VGASEFGMPVQSSAPSTPATPSHESGNPFK	S13(Phospho)	VGASEFGMPVQSSAPSTPATPSHESGNPFK_S13(Phospho)	S(4): 0.0; S(12): 9.2; S(13): 90.7; S(16): 0.1; T(17): 0.0; T(20): 0.0; S(22): 0.0; S(25): 0.0	25.2908	24.8638	NA	22.4516	NA	NA	NA	NA	3	0
347831755	TFSAGNDLDAQTQR	S3(Phospho)	TFSAGNDLDAQTQR_S3(Phospho)	T(1): 0.4; S(3): 99.6; T(12): 0.0	20.5558	20.8878	NA	20.5521	NA	NA	NA	NA	3	0
166989509	LVEDEEGGSSTPLLER	S10(Phospho)	LVEDEEGGSSTPLLER_S10(Phospho)	S(9): 33.3; S(10): 33.3; T(11): 33.3	21.8099	21.9217	NA	21.5714	NA	NA	NA	NA	3	0
347837797	ASSFVGTAEYVSPELLTDK	S2(Phospho)	ASSFVGTAEYVSPELLTDK_S2(Phospho)	S(2): 50.0; S(3): 50.0; T(7): 0.0; Y(10): 0.0; S(12): 0.0; T(17): 0.0	21.4833	21.7634	NA	21.298	NA	NA	NA	NA	3	0
347836954	SEHLNSNENIMQQNR	S6(Phospho)	SEHLNSNENIMQQNR_S6(Phospho)	S(1): 0.0; S(6): 100.0	21.5341	21.3531	NA	21.9589	NA	NA	NA	NA	3	0
347831127	VTMDSPPPAHDELDTAE	S5(Phospho)	VTMDSPPPAHDELDTAE_S5(Phospho)	T(2): 0.0; S(5): 100.0; T(15): 0.0	NA	26.1281	24.5164	26.1223	NA	NA	NA	NA	3	0
347837132	RGSQASLEDDWVSK	S3(Phospho)	RGSQASLEDDWVSK_S3(Phospho)	S(3): 100.0; S(6): 0.0; S(13): 0.0	22.1957	22.0859	NA	21.0957	NA	NA	NA	NA	3	0
154304642	DLIQSIVSEEGNYESDQRPNYGSFNDH	S8(Phospho)	DLIQSIVSEEGNYESDQRPNYGSFNDH_S8(Phospho)	S(5): 0.0; S(8): 50.0; Y(13): 50.0; S(15): 0.0; Y(21): 0.0; S(23): 0.0	22.646	NA	21.7168	23.1898	NA	NA	NA	NA	3	0
347832531	SLDTADEDEEDK	T4(Phospho)	SLDTADEDEEDK_T4(Phospho)	S(1): 0.0; T(4): 100.0	21.8558	22.4805	NA	22.448	NA	NA	NA	NA	3	0
347828524	TMLNEQINVQKDSPSRGDAEDGDDSKDDVDSK	S13(Phospho)	TMLNEQINVQKDSPSRGDAEDGDDSKDDVDSK_S13(Phospho)	T(1): 0.0; S(13): 87.9; S(15): 12.1; S(25): 0.0; S(31): 0.0	22.1952	22.2641	NA	22.7991	NA	NA	NA	NA	3	0
347840494	GYDYGGNPLAHMNTGESAR	T14(Phospho)	GYDYGGNPLAHMNTGESAR_T14(Phospho)	Y(2): 0.0; Y(4): 0.0; T(14): 100.0; S(17): 0.0	22.8635	22.7907	NA	22.3642	NA	NA	NA	NA	3	0
472245331	DTSVTLSPNTPAPR	S7(Phospho)	DTSVTLSPNTPAPR_S7(Phospho)	T(2): 0.0; S(3): 0.0; T(5): 0.0; S(7): 100.0; T(10): 0.0	22.1783	NA	21.9947	23.8225	NA	NA	NA	NA	3	0
347841679	RQSFADVPTSESATIYSR	S3(Phospho)	RQSFADVPTSESATIYSR_S3(Phospho)	S(3): 100.0; T(9): 0.0; S(10): 0.0; S(12): 0.0; T(14): 0.0; Y(16): 0.0; S(17): 0.0	21.6528	NA	19.6046	20.8642	NA	NA	NA	NA	3	0
472240641	QVTIEGAGTGYGHAHNPEVVPNSGNNAR	T3(Phospho)	QVTIEGAGTGYGHAHNPEVVPNSGNNAR_T3(Phospho)	T(3): 100.0; T(9): 0.0; Y(11): 0.0; S(23): 0.0	23.6622	NA	22.7913	23.3845	NA	NA	NA	NA	3	0
154309537	MGPDIGSAHR	M1(Oxidation); S7(Phospho)	MGPDIGSAHR_M1(Oxidation); S7(Phospho)	S(7): 100.0	20.9846	21.4263	NA	20.6794	NA	NA	NA	NA	3	0
347832194	ISIDSDSK	S5(Phospho)	ISIDSDSK_S5(Phospho)	S(2): 0.0; S(5): 50.0; S(7): 50.0	25.2413	25.4523	NA	25.8232	NA	NA	NA	NA	3	0
347839567	SNTGFGSTSR	T3(Phospho)	SNTGFGSTSR_T3(Phospho)	S(1): 0.1; T(3): 99.9; S(7): 0.1; T(8): 0.0; S(9): 0.0	22.7453	22.1183	NA	21.0261	NA	NA	NA	NA	3	0
347835367	GPSEQSPPTAMQK	S3(Phospho)	GPSEQSPPTAMQK_S3(Phospho)	S(3): 100.0; S(6): 0.0; T(9): 0.0	22.0842	22.1249	NA	22.0729	NA	NA	NA	NA	3	0
347838932	RFSTHDPSANEMDSK	S3(Phospho)	RFSTHDPSANEMDSK_S3(Phospho)	S(3): 92.7; T(4): 7.3; S(8): 0.0; S(14): 0.0	25.2418	25.2271	NA	24.3826	NA	NA	NA	NA	3	0
472242312	STHDNATSGLLEAK	S8(Phospho)	STHDNATSGLLEAK_S8(Phospho)	S(1): 0.0; T(2): 0.0; T(7): 5.9; S(8): 94.1	21.5837	22.0865	NA	22.3107	NA	NA	NA	NA	3	0
[truncated: 19 more rows]

## Sheet: Differential expression
Protein.Group.Accessions	Peptide	Modification	Modified sequence	Phospho RS probabilities	Glu1	Glu2	Glu3	Glu4	Tcw1	Tcw2	Tcw3	Tcw4	COUNT Glu	COUNT Tcw	log2FC (Glu/Tcw)	TTEST (pvalue)	TTEST (qvalue)
[truncated: 199 more rows]

[truncated: 1 more sheets: Volcano Plot diferential expr]
