# Supplementary material for: Proteomic study of the membrane components of signalling cascades of Botrytis cinerea controlled by phosphorylation
Source: Sci Rep. 2019 Jul 8;9:9860. doi: 10.1038/s41598-019-46270-0 (PMC6614480; doi:10.1038/s41598-019-46270-0)
Supplement: Supplementary file 3 — Supplementary table S2 [file 41598_2019_46270_MOESM3_ESM.xlsx]

## Sheet: Manuscript
Proteomic study of the membrane components of signalling cascades of Botrytis cinerea controlled by phosphorylation.
Almudena Escobar-Niño1+, Eva Liñeiro1+, Francisco Amil2, Rafael Carrasco1, Cristina Chiva3,4, Carlos Fuentes5, Barbara Blanco-Ulate6, Jesús M. Cantoral Fernández1, Eduard Sabidó3,4, and Francisco Javier Fernández-Acero1

## Sheet: Table S2a
Uniprot Accession	GI number	Updated GI number	NCBI Protein Accession	B. cinerea database	description	Blast	E-value	ident	accesion	Peptide	Modification	Modified sequence	Phospho RS probabilities	Glu1	Glu2	Glu3	Glu4	Tcw1	Tcw2	Tcw3	Tcw4	COUNT Glu	COUNT Tcw	log2FC (Glu/Tcw)	TTEST	Query	Subject	% ID	E-value	Gene_Symbol	usual_names	further_description	GO_terms	KO	Definition	Score
A6S3R7	154309537	154309537		Bcin07g04640.2	hypothetical protein BC1G_07239 [Botrytis cinerea B05.10]	RecName: Full=Autophagy-related protein 22	0.0	1	A6S3R7.2	MGPDIGSAHR	M1(Oxidation); S7(Phospho)	MGPDIGSAHR_M1(Oxidation); S7(Phospho)	S(7): 100.0	20.9846	21.4263	NA	20.6794	NA	NA	NA	NA	3	0			A6S3R7	Bcin07g04640.2	99.851	0	-	-	-	-	K06902	UMF1; MFS transporter, UMF1 family	424
A6S8P6	166990597	166990597		Bcin08g04530.1	RecName: Full=Autophagy-related protein 3; AltName: Full=Autophagy-related E2-like conjugation enzyme atg3					TGGLAASQEAR	S7(Phospho)	TGGLAASQEAR_S7(Phospho)	T(1): 0.0; S(7): 100.0	22.2342	22.3127	21.2548	22.7304	NA	NA	NA	NA	4	0			A6S8P6	Bcin08g04530.1	95.592	0	Bcatg3	-	-	GO:0005829,GO:0005634,GO:0005737,GO:0005829,GO:0016236,GO:0006914,GO:0006995,GO:0006612,GO:0032258,GO:0034727,GO:0000045,GO:0019776,GO:0006501,GO:0000422,GO:0044805	K08343	ATG3; ubiquitin-like-conjugating enzyme ATG3	219
A6SG03	166989509	166989509		Bcin07g06790.1	RecName: Full=Autophagy-related protein 17					LVEDEEGGSSTPLLER	S10(Phospho)	LVEDEEGGSSTPLLER_S10(Phospho)	S(9): 33.3; S(10): 33.3; T(11): 33.3	21.8099	21.9217	NA	21.5714	NA	NA	NA	NA	3	0			A6SG03	Bcin07g06790.1	100	0	-	-	-	GO:0006914	K08329	ATG17; autophagy-related protein 17	204
G2XNM6	347826785	347826785		Bcin08g05290.1	glycosyltransferase family 15 protein [Botrytis cinerea T4]					RMPSSTQLPLDDVK	S4(Phospho)	RMPSSTQLPLDDVK_S4(Phospho)	S(4): 94.5; S(5): 5.5; T(6): 0.0	22.6196	22.276	NA	22.8239	NA	NA	NA	NA	3	0			G2XNM6	Bcin08g05290.1	100	0	-	-	-	GO:0016020,GO:0000030,GO:0006486	K03854	KTR; mannosyltransferase [EC:2.4.1.-]	548
G2XNN3	347826792	347826792		Bcin08g05270.1	similar to zinc transporter [Botrytis cinerea T4]					VPTSGEGPSR	T3(Phospho)	VPTSGEGPSR_T3(Phospho)	T(3): 99.5; S(4): 0.5; S(9): 0.0	22.0362	21.983	20.9782	19.5463	NA	NA	NA	NA	4	0			G2XNN3	Bcin08g05270.1	100	0	Bczrt2	-	-	GO:0016020,GO:0016021,GO:0055085,GO:0046873,GO:0030001,GO:0005385,GO:0071577,GO:0005886,GO:0000007,GO:0006831	K14709	SLC39A1_2_3; solute carrier family 39 (zinc transporter), member 1/2/3	297
G2XPX8	347827169	347827169		Bcin10g00360.1	hypothetical protein BofuT4_P071620.1 [Botrytis cinerea T4]	hypothetical protein BofuT4_P071620.1 [Botrytis cinerea T4]	2e-178	1	CCD42866.1	RHPSEFPETPSR	S4(Phospho)	RHPSEFPETPSR_S4(Phospho)	S(4): 100.0; T(9): 0.0; S(11): 0.0	23.3377	24.0451	21.2885	23.2693	NA	NA	NA	NA	4	0			G2XPX8	Bcin10g00360.1	99.588	0	-	-	-	-
G2XQQ6	347827327	347827327		Bcin01g09950.1	similar to pyruvate carboxylase [Botrytis cinerea T4]					ANSSIMQLKK	S3(Phospho)	ANSSIMQLKK_S3(Phospho)	S(3): 99.4; S(4): 0.6	21.1465	20.9927	NA	21.4443	NA	NA	NA	NA	3	0			G2XQQ6	Bcin01g09950.1	98.579	0	-	-	-	GO:0005524,GO:0003677,GO:0003824,GO:0008152,GO:0046872,GO:0006094,GO:0004736,GO:0009374,GO:0006090,GO:0004075,GO:0005829	K01958	PC; pyruvate carboxylase [EC:6.4.1.1]	1013
G2XS38	347827778	347827778		Bcin03g00800.1	hypothetical protein BofuT4_P011510.1 [Botrytis cinerea T4]	putative cytochrome b5-like heme steroid binding domain-containing protein [Botrytis cinerea BcDW1]	3e-67	0.95	EMR83259.1	RNSVDILQDEVPLTK	S3(Phospho)	RNSVDILQDEVPLTK_S3(Phospho)	S(3): 100.0; T(14): 0.0	25.7039	25.1643	24.7624	25.9067	23.3986	23.6303	24.6256	24.0987	4	4	1.44603	0.00851054	G2XS38	Bcin03g00800.1	94.545	2.22e-69	-	-	-	GO:0005515,GO:0005783,GO:0005768,GO:0008047,GO:0005789,GO:0006696,GO:0020037,GO:0032443,GO:0020037
G2XSU6	347440893	347440893		Bcin05g01620.1	similar to general stress response phosphoprotein phosphatase Psr1/2 [Botrytis cinerea T4]					SPGNPTGAAGASQPAVPDAPSVR	S21(Phospho)	SPGNPTGAAGASQPAVPDAPSVR_S21(Phospho)	S(1): 0.0; T(6): 0.0; S(12): 0.0; S(21): 100.0	25.8356	25.8773	24.3389	25.3627	22.7596	22.8903	23.5868	22.9119	4	4	2.31646	0.00312239	G2XSU6	Bcin05g01620.1	100	0	-	-	-	GO:0005515,GO:0016791	K15731	CTDSP; carboxy-terminal domain RNA polymerase II polypeptide A small phosphatase [EC:3.1.3.16]	303
										SPGNPTGAAGASQPAVPDAPSVRQPK	S21(Phospho)	SPGNPTGAAGASQPAVPDAPSVRQPK_S21(Phospho)	S(1): 0.0; T(6): 0.0; S(12): 0.0; S(21): 100.0	26.9866	27.0202	26.0077	26.5105	24.8588	25.109	25.4473	24.8588	4	4	1.56278	0.00265455
G2XUQ1	347828524	347828524		Bcin14g02590.4	hypothetical protein BofuT4_P058010.1 [Botrytis cinerea T4]	hypothetical protein BCIN_14g02590 [Botrytis cinerea B05.10]	0.0	1	XP_024552925.1	TMLNEQINVQKDSPSRGDAEDGDDSKDDVDSK	S13(Phospho)	TMLNEQINVQKDSPSRGDAEDGDDSKDDVDSK_S13(Phospho)	T(1): 0.0; S(13): 87.9; S(15): 12.1; S(25): 0.0; S(31): 0.0	22.1952	22.2641	NA	22.7991	NA	NA	NA	NA	3	0			G2XUQ1	Bcin14g02590.4	100	0	-	-	-	GO:0005515
G2XVQ8	347828881	347828881		Bcin09g03210.1	hypothetical protein BofuT4_P054790.1 [Botrytis cinerea T4]	Bchfi1 [Botrytis cinerea B05.10]	0.0	1	XP_024550834.1	SLTATTPVQK	T6(Phospho)	SLTATTPVQK_T6(Phospho)	S(1): 0.0; T(3): 0.0; T(5): 50.0; T(6): 50.0	20.1032	20.2951	NA	20.3242	NA	NA	NA	NA	3	0			G2XVQ8	Bcin09g03210.1	100	0	Bchfi1	-	-	GO:0070461,GO:0005634,GO:0006366,GO:0016573,GO:0016568,GO:0000124,GO:0046695,GO:0006338,GO:0003712,GO:0005671,GO:0003713,GO:0000124	K11362	HFI1; transcriptional coactivator HFI1/ADA1	283
G2XZ48	347830038	347830038		Bcin01g07090.1	similar to ferric-chelate reductase [Botrytis cinerea T4]					NSDASDEPKDEVR	S5(Phospho)	NSDASDEPKDEVR_S5(Phospho)	S(2): 0.0; S(5): 100.0	21.9699	22.9327	22.7321	22.9312	NA	NA	NA	NA	4	0			G2XZ48	Bcin01g07090.1	98.738	0	-	-	-	GO:0016491,GO:0055114
										SAPELERSDLSLTEK	S11(Phospho)	SAPELERSDLSLTEK_S11(Phospho)	S(1): 0.0; S(8): 1.1; S(11): 98.9; T(13): 0.0	26.4727	26.8901	25.426	26.8029	NA	NA	NA	NA	4	0
										SDLSLTEK	S4(Phospho)	SDLSLTEK_S4(Phospho)	S(1): 0.0; S(4): 99.7; T(6): 0.3	25.2114	25.997	23.531	25.3012	NA	NA	NA	NA	4	0
G2Y0M8	347830496	347830496		Bcin07g01890.1	similar to pyruvate dehydrogenase e1 component alpha subunit [Botrytis cinerea T4]					YGGHSMSDPGTTYR	S5(Phospho)	YGGHSMSDPGTTYR_S5(Phospho)	Y(1): 0.0; S(5): 4.8; S(7): 95.2; T(11): 0.0; T(12): 0.0; Y(13): 0.0	23.7997	24.3037	22.5677	23.3889	NA	20.4565	21.7726	20.4682	4	3	2.61589	0.00821929	G2Y0M8	Bcin07g01890.1	100	0	-	-	-	GO:0006096,GO:0055114,GO:0008152,GO:0016624,GO:0004739,GO:0043231,GO:0005739,GO:0007124,GO:0005739,GO:0006086,GO:0005967,GO:0042645	K00161	PDHA; pyruvate dehydrogenase E1 component alpha subunit [EC:1.2.4.1]	349
G2Y1D5	347830778	347830778		Bcin05g03960.1	similar to amino acid transporter [Botrytis cinerea T4]					AAGSPTPDGLDVEEGGGLAQR	S4(Phospho)	AAGSPTPDGLDVEEGGGLAQR_S4(Phospho)	S(4): 50.0; T(6): 50.0	25.0288	25.1008	23.5147	25.269	22.0289	22.7248	23.2262	22.6174	4	4	2.07901	0.00749087	G2Y1D5	Bcin05g03960.1	100	0	-	-	-	GO:0005783,GO:0006995	K14209	SLC36A; solute carrier family 36 (proton-coupled amino acid transporter)	631
G2Y1K6	347830849	347830849		Bcin05g03490.1	similar to serine/threonine-protein kinase [Botrytis cinerea T4]					TMTSNVITR	T3(Phospho)	TMTSNVITR_T3(Phospho)	T(1): 0.0; T(3): 99.6; S(4): 0.4; T(8): 0.0	21.725	21.8709	NA	22.2383	NA	NA	NA	NA	3	0			G2Y1K6	Bcin05g03490.1	100	0	Bckin28	-	-	GO:0005524,GO:0016772,GO:0004672,GO:0006468,GO:0008353,GO:0005634,GO:0070816,GO:0005829,GO:0005634,GO:0005829,GO:0005737,GO:0006366,GO:0005675,GO:0006360,GO:0007346,GO:0070985,GO:0045944,GO:0045860,GO:0019912,GO:0070985,GO:0006370,GO:1901921,GO:1900018,GO:0008353,GO:0004693,GO:1903655,GO:0070817,GO:1903654	K02202	CDK7; cyclin-dependent kinase 7 [EC:2.7.11.22 2.7.11.23]	288
G2Y2D4	347831127	347831127		Bcin04g01130.1	hypothetical protein BofuT4_P115300.1 [Botrytis cinerea T4]	hypothetical protein BofuT4_P115300.1 [Botrytis cinerea T4]	2e-137	1	CCD46824.1	VTMDSPPPAHDELDTAE	S5(Phospho)	VTMDSPPPAHDELDTAE_S5(Phospho)	T(2): 0.0; S(5): 100.0; T(15): 0.0	NA	26.1281	24.5164	26.1223	NA	NA	NA	NA	3	0			G2Y2D4	Bcin04g01130.1	99.512	6.04e-139	-	-	-	GO:0003676,GO:0000166
G2Y432	347831725	347831725		Bcin15g01740.1	glycosyltransferase family 57 protein [Botrytis cinerea T4]					AMSESDSIVTPTTPTAR	S3(Phospho)	AMSESDSIVTPTTPTAR_S3(Phospho)	S(3): 99.9; S(5): 0.1; S(7): 0.0; T(10): 0.0; T(12): 0.0; T(13): 0.0; T(15): 0.0	21.3581	20.6298	NA	22.0545	NA	NA	NA	NA	3	0			G2Y432	Bcin15g01740.1	100	0	Bcalg6	-	-	GO:0016758,GO:0005789,GO:0005783,GO:0005794,GO:0006486,GO:0006490,GO:0000329,GO:0009060,GO:0006490,GO:0042281,GO:0042281	K03848	ALG6; alpha-1,3-glucosyltransferase [EC:2.4.1.267]	535
										AMSESDSIVTPTTPTAR	M2(Oxidation); S3(Phospho)	AMSESDSIVTPTTPTAR_M2(Oxidation); S3(Phospho)	S(3): 99.9; S(5): 0.1; S(7): 0.0; T(10): 0.0; T(12): 0.0; T(13): 0.0; T(15): 0.0	21.1068	20.9672	NA	22.3834	NA	NA	NA	NA	3	0
G2Y462	347831755	347831755		Bcin15g01500.1	similar to rho-GTPase-activating protein [Botrytis cinerea T4]					TFSAGNDLDAQTQR	S3(Phospho)	TFSAGNDLDAQTQR_S3(Phospho)	T(1): 0.4; S(3): 99.6; T(12): 0.0	20.5558	20.8878	NA	20.5521	NA	NA	NA	NA	3	0			G2Y462	Bcin15g01500.1	100	0	Bclrg1	-	-	GO:0007165,GO:0008270,GO:0005829,GO:0005634,GO:0090334,GO:0060237,GO:0043332,GO:0005934,GO:0005935,GO:0000131,GO:0005739,GO:0000917,GO:0051286,GO:0032153,GO:0008360,GO:0030036,GO:0009272,GO:0009272,GO:0032321,GO:0007264,GO:0030427,GO:0051666,GO:0000755,GO:0005100,GO:0035024,GO:0090038
G2Y4Q9	347831952	347831952		Bcin11g01670.1	hypothetical protein BofuT4P29000007001 [Botrytis cinerea T4]	hypothetical protein BCIN_11g01670 [Botrytis cinerea B05.10]	0.0	1	XP_001556631.1	DALSSGEQDK	S4(Phospho)	DALSSGEQDK_S4(Phospho)	S(4): 95.2; S(5): 4.8	21.3346	21.2957	20.3557	NA	NA	NA	NA	NA	3	0			G2Y4Q9	Bcin11g01670.1	100	0	-	-	-	-
G2Y528	347832071	347832071		Bcin11g02490.1	similar to phosphoglucomutase [Botrytis cinerea T4]					ATGGILLTASHNAGGPK	S10(Phospho)	ATGGILLTASHNAGGPK_S10(Phospho)	T(2): 0.0; T(8): 0.0; S(10): 100.0	27.7107	28.2751	26.7085	26.8352	22.6394	23.2406	23.7598	23.888	4	4	4.00044	0.000199935	G2Y528	Bcin11g02490.1	100	0	-	-	-	GO:0005975,GO:0016868,GO:0071704,GO:0005634	K01835	pgm; phosphoglucomutase [EC:5.4.2.2]	484
G2Y5F1	347832194	347832194		Bcin09g06090.1	similar to ctr copper transporter [Botrytis cinerea T4]					SERISIDSDSK	S5(Phospho)	SERISIDSDSK_S5(Phospho)	S(1): 0.0; S(5): 100.0; S(8): 0.0; S(10): 0.0	28.0529	28.3701	27.0805	28.0273	NA	NA	NA	NA	4	0			G2Y5F1	Bcin09g06090.1	100	1.46e-140	-	-	-	GO:0016021,GO:0005375,GO:0035434
										ISIDSDSK	S5(Phospho)	ISIDSDSK_S5(Phospho)	S(2): 0.0; S(5): 50.0; S(7): 50.0	25.2413	25.4523	NA	25.8232	NA	NA	NA	NA	3	0
G2Y6H6	347832531	347832531		Bcin13g05210.1	hypothetical protein BofuT4_P035210.1 [Botrytis cinerea T4]	Bcctr3 [Botrytis cinerea B05.10]	4e-162	1	XP_001554800.1	SLDTADEDEEDK	T4(Phospho)	SLDTADEDEEDK_T4(Phospho)	S(1): 0.0; T(4): 100.0	21.8558	22.4805	NA	22.448	NA	NA	NA	NA	3	0			G2Y6H6	Bcin13g05210.1	100	4.66e-166	Bcctr3	-	-	GO:0016021,GO:0005375,GO:0035434	K14686	SLC31A1; solute carrier family 31 (copper transporter), member 1	35
G2YB10	347441480	347441480		Bcin11g00530.1	hypothetical protein BofuT4_P025990.1 [Botrytis cinerea T4]	hypothetical protein BCIN_11g00530 [Botrytis cinerea B05.10]	0.0	1	XP_001552400.1	HLSIETLR	S3(Phospho)	HLSIETLR_S3(Phospho)	S(3): 100.0; T(6): 0.0	21.9972	22.7143	NA	22.1448	NA	NA	NA	NA	3	0			G2YB10	Bcin11g00530.1	100	0	-	-	-	-
G2YCM7	347441935	347441935		Bcin04g01050.1	similar to Fimbrin [Botrytis cinerea T4]					MSTGPQSPAR	T3(Phospho)	MSTGPQSPAR_T3(Phospho)	S(2): 0.3; T(3): 99.7; S(7): 0.0	20.4956	20.0008	NA	20.735	NA	NA	NA	NA	3	0			G2YCM7	Bcin04g01050.1	100	0	Bcsac6	-	-	GO:0005515,GO:0005509,GO:0030479,GO:0030674,GO:0030437,GO:0000281,GO:0008360,GO:0051015,GO:0030479,GO:0030835,GO:0030036,GO:0007015,GO:0071963,GO:0005826,GO:0006897,GO:1903475,GO:0032432,GO:0030674,GO:0051666,GO:0003779,GO:0032432,GO:0051017,GO:0051764	K17275	PLS1; plastin-1	574
										VGIVSQQTGGAGSGHASK	T8(Phospho)	VGIVSQQTGGAGSGHASK_T8(Phospho)	S(5): 0.0; T(8): 100.0; S(13): 0.0; S(17): 0.0	21.3377	22.1282	NA	21.4794	20.1288	20.1659	20.7677	19.8373	3	4	1.42352	0.00902288
G2YDU1	347835367	347835367		Bcin04g03430.1	similar to casein kinase I [Botrytis cinerea T4]					GPSEQSPPTAMQK	S3(Phospho)	GPSEQSPPTAMQK_S3(Phospho)	S(3): 100.0; S(6): 0.0; T(9): 0.0	22.0842	22.1249	NA	22.0729	NA	NA	NA	NA	3	0			G2YDU1	Bcin04g03430.1	99.777	0	-	-	-	GO:0005524,GO:0016772,GO:0004672,GO:0006468	K02218	CSNK1; casein kinase 1 [EC:2.7.11.1]	473
G2YII9	347836954	347836954		Bcin03g05750.1	similar to filamentation protein (Rhf1) [Botrytis cinerea T4]					SEHLNSNENIMQQNR	S6(Phospho)	SEHLNSNENIMQQNR_S6(Phospho)	S(1): 0.0; S(6): 100.0	21.5341	21.3531	NA	21.9589	NA	NA	NA	NA	3	0			G2YII9	Bcin03g05750.1	100	0	-	-	-	GO:0005515
G2YJ17	347837132	347837132		Bcin03g04530.1	hypothetical protein BofuT4_P020100.1 [Botrytis cinerea T4]	hypothetical protein BCIN_03g04530 [Botrytis cinerea B05.10]	1e-171	1	XP_001560688.1	RGSQASLEDDWVSK	S3(Phospho)	RGSQASLEDDWVSK_S3(Phospho)	S(3): 100.0; S(6): 0.0; S(13): 0.0	22.1957	22.0859	NA	21.0957	NA	NA	NA	NA	3	0			G2YJ17	Bcin03g04530.1	100	1.29e-175	-	-	-	GO:0005515
G2YL71	347837797	347837797		Bcin13g04630.1	similar to protein kinase [Botrytis cinerea T4]					ASSFVGTAEYVSPELLTDK	S2(Phospho)	ASSFVGTAEYVSPELLTDK_S2(Phospho)	S(2): 50.0; S(3): 50.0; T(7): 0.0; Y(10): 0.0; S(12): 0.0; T(17): 0.0	21.4833	21.7634	NA	21.298	NA	NA	NA	NA	3	0			G2YL71	Bcin13g04630.1	100	0	-	-	-	GO:0005524,GO:0016772,GO:0004672,GO:0006468,GO:0000196	K06276	PDPK1; 3-phosphoinositide dependent protein kinase-1 [EC:2.7.11.1]	391
G2YP23	347838799	347838799		Bcin02g05110.1	similar to transcription factor Cys6 [Botrytis cinerea T4]					LGSPGLIASGLDEMLPR	S3(Phospho); M14(Oxidation)	LGSPGLIASGLDEMLPR_S3(Phospho); M14(Oxidation)	S(3): 100.0; S(9): 0.0	21.5327	21.339	20.0431	21.0823	NA	NA	NA	NA	4	0			G2YP23	Bcin02g05110.1	100	0	-	-	-	GO:0008270,GO:0003677,GO:0006355,GO:0005634,GO:0006351,GO:0000981
G2YPD1	347838907	347838907		Bcin05g06140.1	similar to RGS domain protein (Rax1) [Botrytis cinerea T4]					SGISSPQPDLNR	N-Term(Acetyl); S5(Phospho)	SGISSPQPDLNR_N-Term(Acetyl); S5(Phospho)	S(1): 0.0; S(4): 0.2; S(5): 99.8	25.2879	25.5082	NA	26.0909	NA	NA	NA	NA	3	0			G2YPD1	Bcin05g06140.1	100	0	Bcrax1	-	-	GO:0038032,GO:0005935,GO:0005783,GO:0000282
G2YPF6	347838932	347838932		Bcin05g05960.1	similar to class I/II aminotransferase [Botrytis cinerea T4]					RFSTHDPSANEMDSK	S3(Phospho)	RFSTHDPSANEMDSK_S3(Phospho)	S(3): 92.7; T(4): 7.3; S(8): 0.0; S(14): 0.0	25.2418	25.2271	NA	24.3826	NA	NA	NA	NA	3	0			G2YPF6	Bcin05g05960.1	100	0	-	-	-	GO:0003824,GO:0030170,GO:0009058
G2YR91	347839567	347839567		Bcin10g02620.1	similar to transmembrane protein 66 [Botrytis cinerea T4]					SNTGFGSTSR	T3(Phospho)	SNTGFGSTSR_T3(Phospho)	S(1): 0.1; T(3): 99.9; S(7): 0.1; T(8): 0.0; S(9): 0.0	22.7453	22.1183	NA	21.0261	NA	NA	NA	NA	3	0			G2YR91	Bcin10g02620.1	98.361	0	-	-	-	-
G2YT44	347840376	347840376		Bcin01g03640.1	similar to UTP-glucose-1-phosphate uridylyltransferase [Botrytis cinerea T4]					TQSHMAFENTSTSVAASQMR	T1(Phospho)	TQSHMAFENTSTSVAASQMR_T1(Phospho)	T(1): 93.5; S(3): 6.5; T(10): 0.0; S(11): 0.0; T(12): 0.0; S(13): 0.0; S(17): 0.0	23.05	24.2594	20.8194	22.7424	NA	NA	NA	NA	4	0			G2YT44	Bcin01g03640.1	100	0	Bcugp1	-	-	GO:0008152,GO:0070569,GO:0003983,GO:0006011,GO:0005737,GO:0001950,GO:0003983,GO:0005992,GO:0006011,GO:0006078,GO:0005978	K00963	UGP2; UTP--glucose-1-phosphate uridylyltransferase [EC:2.7.7.9]	476
G2YTG2	347840494	347840494		Bcin01g04600.1	similar to GPR/FUN34 family protein [Botrytis cinerea T4]					GYDYGGNPLAHMNTGESAR	T14(Phospho)	GYDYGGNPLAHMNTGESAR_T14(Phospho)	Y(2): 0.0; Y(4): 0.0; T(14): 100.0; S(17): 0.0	22.8635	22.7907	NA	22.3642	NA	NA	NA	NA	3	0			G2YTG2	Bcin01g04600.1	100	0	-	-	-	GO:0016021	K07034	uncharacterized protein	248
G2YUC1	347840647	347840647		Bcin07g06960.1	similar to acetyl-CoA carboxylase [Botrytis cinerea T4]					VGASEFGMPVQSSAPSTPATPSHESGNPFK	S13(Phospho); S16(Phospho)	VGASEFGMPVQSSAPSTPATPSHESGNPFK_S13(Phospho); S16(Phospho)	S(4): 0.0; S(12): 50.0; S(13): 50.0; S(16): 88.4; T(17): 11.6; T(20): 0.0; S(22): 0.0; S(25): 0.0	24.0906	22.9179	21.9378	21.9979	NA	NA	NA	NA	4	0			G2YUC1	Bcin07g06960.1	100	0	-	-	-	GO:0005524,GO:0003824,GO:0008152,GO:0046872,GO:0006633,GO:0016874,GO:0004075,GO:0003989	K11262	ACACA; acetyl-CoA carboxylase / biotin carboxylase 1 [EC:6.4.1.2 6.3.4.14 2.1.3.15]	1921
										VGASEFGMPVQSSAPSTPATPSHESGNPFK	S13(Phospho)	VGASEFGMPVQSSAPSTPATPSHESGNPFK_S13(Phospho)	S(4): 0.0; S(12): 9.2; S(13): 90.7; S(16): 0.1; T(17): 0.0; T(20): 0.0; S(22): 0.0; S(25): 0.0	25.2908	24.8638	NA	22.4516	NA	NA	NA	NA	3	0
G2YX13	347841679	347841679		Bcin05g00970.2	similar to INSIG domain protein [Botrytis cinerea T4]					RQSFADVPTSESATIYSR	S3(Phospho)	RQSFADVPTSESATIYSR_S3(Phospho)	S(3): 100.0; T(9): 0.0; S(10): 0.0; S(12): 0.0; T(14): 0.0; Y(16): 0.0; S(17): 0.0	21.6528	NA	19.6046	20.8642	NA	NA	NA	NA	3	0			G2YX13	Bcin05g00970.2	100	0	-	-	-	-
M7THV3	472235998	472235998		Bcin09g06120.1	putative zinc-regulated transporter 1 protein [Botrytis cinerea BcDW1]					YGFAHGPSIEDVVTNQPGNNTTR	S8(Phospho)	YGFAHGPSIEDVVTNQPGNNTTR_S8(Phospho)	Y(1): 94.7; S(8): 5.3; T(14): 0.0; T(21): 0.0; T(22): 0.0	27.2935	27.741	26.161	26.1666	NA	NA	NA	NA	4	0			M7THV3	Bcin09g06120.1	100	0	Bczrt1	-	-	GO:0016020,GO:0016021,GO:0055085,GO:0046873,GO:0030001,GO:0005385,GO:0071577,GO:0005783,GO:0005887,GO:0033217,GO:0034224,GO:0000006,GO:0006830	K14709	SLC39A1_2_3; solute carrier family 39 (zinc transporter), member 1/2/3	299
										ATLTHNQLHSGDQDPNLFDNIAQAQESK	S27(Phospho)	ATLTHNQLHSGDQDPNLFDNIAQAQESK_S27(Phospho)	T(2): 0.0; T(4): 0.0; S(10): 0.0; S(27): 100.0	26.1952	27.1003	25.8865	25.2195	NA	NA	NA	NA	4	0
										ITISSEMAEER	S5(Phospho)	ITISSEMAEER_S5(Phospho)	T(2): 0.0; S(4): 0.0; S(5): 100.0	28.0774	28.2287	26.1347	27.8299	NA	NA	NA	NA	4	0
										DVEKITISSEMAEER	T6(Phospho)	DVEKITISSEMAEER_T6(Phospho)	T(6): 100.0; S(8): 0.0; S(9): 0.0	25.9685	26.5898	24.7696	26.4036	NA	NA	NA	NA	4	0
										DVEKITISSEMAEER	T6(Phospho); M11(Oxidation)	DVEKITISSEMAEER_T6(Phospho); M11(Oxidation)	T(6): 100.0; S(8): 0.0; S(9): 0.0	25.0758	26.5412	25.1999	25.973	NA	NA	NA	NA	4	0
										RATLTHNQLHSGDQDPNLFDNIAQAQESK	T5(Phospho)	RATLTHNQLHSGDQDPNLFDNIAQAQESK_T5(Phospho)	T(3): 8.5; T(5): 91.5; S(11): 0.0; S(28): 0.0	31.1304	31.885	29.868	28.631	NA	24.8476	23.0087	23.4324	4	3	6.61571	0.000763325
										DHSPASNSFSNEK	S8(Phospho)	DHSPASNSFSNEK_S8(Phospho)	S(3): 0.0; S(6): 0.0; S(8): 100.0; S(10): 0.0	29.1511	30.0845	28.2965	29.4023	23.4364	23.4158	24.3017	23.9093	4	4	5.4678	6.89578e-05
M7TSX3	472239594	472239594		Bcin01g07100.1	putative ctr copper transporter family protein [Botrytis cinerea BcDW1]					NQLQHITSDVAIAIDPK	S8(Phospho)	NQLQHITSDVAIAIDPK_S8(Phospho)	T(7): 0.2; S(8): 99.8	27.0767	27.5381	27.0271	26.8294	NA	NA	NA	NA	4	0			M7TSX3	Bcin01g07100.1	100	5.14e-156	Bcctr1	BcCTR1	Copper transporter 1	GO:0016021,GO:0005375,GO:0035434
M7TTS4	472242312	472242312		Bcin04g04500.1	putative outer mitochondrial membrane protein porin protein [Botrytis cinerea BcDW1]					STHDNATSGLLEAK	S8(Phospho)	STHDNATSGLLEAK_S8(Phospho)	S(1): 0.0; T(2): 0.0; T(7): 5.9; S(8): 94.1	21.5837	22.0865	NA	22.3107	NA	NA	NA	NA	3	0			M7TTS4	Bcin04g04500.1	100	0	-	-	-	GO:0055085,GO:0008308,GO:0006820,GO:0044070,GO:0005741	K15040	VDAC2; voltage-dependent anion channel protein 2	309
M7TVY5	472240641	472240641		Bcin12g00360.1	putative formate nitrite protein [Botrytis cinerea BcDW1]					QVTIEGAGTGYGHAHNPEVVPNSGNNAR	T3(Phospho)	QVTIEGAGTGYGHAHNPEVVPNSGNNAR_T3(Phospho)	T(3): 100.0; T(9): 0.0; Y(11): 0.0; S(23): 0.0	23.6622	NA	22.7913	23.3845	NA	NA	NA	NA	3	0			M7TVY5	Bcin12g00360.1	100	0	-	-	-	GO:0005215,GO:0006810,GO:0016020,GO:0000324,GO:0006821
M7U068	472242224	472242224		Bcin12g05740.1	putative guanyl-nucleotide exchange factor protein [Botrytis cinerea BcDW1]					GSADVRESLEPGNDSSSR	S8(Phospho)	GSADVRESLEPGNDSSSR_S8(Phospho)	S(2): 0.0; S(8): 100.0; S(15): 0.0; S(16): 0.0; S(17): 0.0	21.8317	21.1809	NA	22.1519	NA	NA	NA	NA	3	0			M7U068	Bcin12g05740.1	100	0	Bcsec7	-	-	GO:0005086,GO:0032012,GO:0005488,GO:0005829,GO:0006891,GO:0005770,GO:0006888,GO:0005802,GO:0043547,GO:0005798,GO:0000045	K18442	ARFGEF; brefeldin A-inhibited guanine nucleotide-exchange protein	1355
M7U4I7	472236605	472236605		Bcin08g01110.1	putative woronin body major protein [Botrytis cinerea BcDW1]					STTSSFKPVNLEMGYYDDEAGAPAVAAPK	S1(Phospho)	STTSSFKPVNLEMGYYDDEAGAPAVAAPK_S1(Phospho)	S(1): 20.0; T(2): 20.0; T(3): 20.0; S(4): 20.0; S(5): 20.0; Y(15): 0.0; Y(16): 0.0	22.1881	NA	21.9779	23.9947	NA	NA	NA	NA	3	0			M7U4I7	Bcin08g01110.1	100	3.8e-122	Bchex	Bchex	Protein of the Woronin body	GO:0003723,GO:0003746,GO:0043022,GO:0045901,GO:0045905
M7U787	472244968	472244968		Bcin16g01550.2	putative pt repeat family protein [Botrytis cinerea BcDW1]					SITPSSMR	T3(Phospho); M7(Oxidation)	SITPSSMR_T3(Phospho); M7(Oxidation)	S(1): 0.0; T(3): 100.0; S(5): 0.0; S(6): 0.0	22.3801	22.5627	NA	24.8126	NA	NA	NA	NA	3	0			M7U787	Bcin16g01550.2	99.632	0	-	-	-	-
M7U8D5	472245331	472245331		Bcin01g01430.1	putative efflux pump antibiotic resistance protein [Botrytis cinerea BcDW1]					DTSVTLSPNTPAPR	S7(Phospho)	DTSVTLSPNTPAPR_S7(Phospho)	T(2): 0.0; S(3): 0.0; T(5): 0.0; S(7): 100.0; T(10): 0.0	22.1783	NA	21.9947	23.8225	NA	NA	NA	NA	3	0			M7U8D5	Bcin01g01430.1	100	0	-	-	-	GO:0016021,GO:0055085
M7UNJ8	472243844	472243844		Bcin06g02220.1	putative serine threonine-protein phosphatase pp-z protein [Botrytis cinerea BcDW1]					GSDNLSSYPSFSK	S10(Phospho)	GSDNLSSYPSFSK_S10(Phospho)	S(2): 0.0; S(6): 0.0; S(7): 0.0; Y(8): 0.0; S(10): 50.0; S(12): 50.0	23.4518	23.4794	NA	24.213	20.7193	21.1841	21.5102	21.0009	3	4	2.61109	0.00137351	M7UNJ8	Bcin06g02220.1	100	3.86e-126	-	-	-	GO:0016787,GO:0048037,GO:0004724,GO:0005634,GO:0005737,GO:0005783,GO:0005773,GO:0006470,GO:0006883,GO:0030007,GO:0043462	K06269	PPP1C; serine/threonine-protein phosphatase PP1 catalytic subunit [EC:3.1.3.16]	73
M7UQN6	472241354	472241354		Bcin01g05120.1	putative delta fatty acid desaturase protein [Botrytis cinerea BcDW1]					TVTSSTAESAPSTAAGSPNDTPR	S17(Phospho)	TVTSSTAESAPSTAAGSPNDTPR_S17(Phospho)	T(1): 0.0; T(3): 0.0; S(4): 0.0; S(5): 0.0; T(6): 0.0; S(9): 0.0; S(12): 0.0; T(13): 0.0; S(17): 100.0; T(21): 0.0	22.9528	23.0969	20.691	22.9676	NA	NA	NA	NA	4	0			M7UQN6	Bcin01g05120.1	100	0	-	-	-	GO:0055114,GO:0006629,GO:0016717	K10256	FAD2; omega-6 fatty acid desaturase / acyl-lipid omega-6 desaturase (Delta-12 desaturase) [EC:1.14.19.6 1.14.19.22]	271
M7URB9	472244932	472244932		Bcin16g01180.1	putative zip zinc transporter protein [Botrytis cinerea BcDW1]					SHSFTLPEEEAPDNSEQLR	S1(Phospho)	SHSFTLPEEEAPDNSEQLR_S1(Phospho)	S(1): 99.6; S(3): 0.4; T(5): 0.0; S(15): 0.0	24.0104	24.5008	22.708	24.9302	NA	NA	NA	NA	4	0			M7URB9	Bcin16g01180.1	100	0	Bczrt3	-	-	GO:0016020,GO:0055085,GO:0046873,GO:0030001,GO:0005783,GO:0000329,GO:0005789,GO:0071577,GO:0006829,GO:0005385,GO:0006882	K07238	TC.ZIP; zinc transporter, ZIP family	153
										SHSFTLPEEEAPDNSEQLRR	S3(Phospho)	SHSFTLPEEEAPDNSEQLRR_S3(Phospho)	S(1): 0.4; S(3): 49.8; T(5): 49.8; S(15): 0.0	24.6257	25.2525	24.0025	25.3921	NA	NA	NA	NA	4	0
W8NY90	589918265	589918265		Bcin15g03580.2	stress-activated mitogen-activated protein kinase [Botrytis cinerea]					IQDPQMTGYVSTR	Y9(Phospho)	IQDPQMTGYVSTR_Y9(Phospho)	T(7): 0.3; Y(9): 99.7; S(11): 0.0; T(12): 0.0	NA	23.482	22.0478	23.2855	NA	NA	NA	NA	3	0			W8NY90	Bcin15g03580.2	100	0	Bcsak1	BcSAK1	mitogen-activated protein kinase	GO:0005524,GO:0016772,GO:0004672,GO:0006468,GO:0004707	K04441	P38; p38 MAP kinase [EC:2.7.11.24]	317
A6STD5.1 (obsolete);	154289679	154289679	XP_001545449.1	Bcin11g00730.1	hypothetical protein BC1G_16026 [Botrytis cinerea B05.10]	similar to transcription factor bHLH [Botrytis cinerea T4]	0.0	1	CCD49456.1	RATGNITTGIPIEEK	T3(Phospho)	RATGNITTGIPIEEK_T3(Phospho)	T(3): 100.0; T(7): 0.0; T(8): 0.0	24.2192	23.5103	22.1237	23.3195	NA	NA	NA	NA	4	0			XP_001545449.1	Bcin11g00730.1	100	0	-	-	-	GO:0046983
A6SN76.1 (obsolete);	154293412	154293412	XP_001547237.1	Bcin01g00660.1	hypothetical protein BC1G_14332 [Botrytis cinerea B05.10]	similar to neuropathy target esterase [Botrytis cinerea T4]	0.0	0.98	CCD55650.1	MSDSVEGSPR	S8(Phospho)	MSDSVEGSPR_S8(Phospho)	S(2): 0.0; S(4): 0.0; S(8): 100.0	20.5972	19.4826	NA	20.6984	NA	NA	NA	NA	3	0			XP_001547237.1	Bcin01g00660.1	97.637	0	Bcnte1	-	-	GO:0008152,GO:0006629,GO:0005783,GO:0005737,GO:0004622,GO:0034638,GO:0071071,GO:0004091	K14676	NTE; lysophospholipid hydrolase [EC:3.1.1.5]	404
A6SMT5.1 (obsolete);	154293891	154293891	XP_001547390.1	Bcin02g07040.1	hypothetical protein BC1G_14017 [Botrytis cinerea B05.10]	similar to vacuolar assembly protein [Botrytis cinerea T4]	0.0	0.99	CCD34527.1	LSEIGPATPDRTR	T8(Phospho)	LSEIGPATPDRTR_T8(Phospho)	S(2): 0.0; T(8): 100.0; T(12): 0.0	22.7456	NA	21.857	22.0654	NA	NA	NA	NA	3	0			XP_001547390.1	Bcin02g07040.1	100	0	Bcvps41	-	-	GO:0005515,GO:0006886,GO:0016192,GO:0032889,GO:0005737,GO:0005768,GO:0042144,GO:0000329,GO:0007033,GO:0016192,GO:0006624,GO:0030897,GO:0035542,GO:0034727,GO:0035091,GO:0017137,GO:0015031,GO:0017112	K20184	VPS41; vacuolar protein sorting-associated protein 41	606
A6SAU9.1 (obsolete);	154302240	1377714237	XP_001551530.2	Bcin09g04110.1	hypothetical protein BC1G_09903 [Botrytis cinerea B05.10]	Bcsoh1 [Botrytis cinerea B05.10]	1e-94	1	XP_001551530.2	MGDGTRVTPSVSGENEEPK	T8(Phospho)	MGDGTRVTPSVSGENEEPK_T8(Phospho)	T(5): 0.0; T(8): 99.1; S(10): 0.8; S(12): 0.1	21.7499	22.5086	NA	23.129	NA	NA	NA	NA	3	0			XP_001551530.2	Bcin09g04110.1	100	1.09e-175	Bcsoh1	-	-	GO:0006355,GO:0001104,GO:0016592,GO:0005829,GO:0005634,GO:0006281,GO:0006366,GO:0006366,GO:0006310,GO:0006357,GO:0070847,GO:0016592,GO:0045144,GO:0006311	K15153	MED31; mediator of RNA polymerase II transcription subunit 31	17
A6S919.1 (obsolete);	154303653	154303653	XP_001552233.1	Bcin12g03750.1	hypothetical protein BC1G_08711 [Botrytis cinerea B05.10]	hypothetical protein BCIN_12g03750 [Botrytis cinerea B05.10]	6e-180	1	XP_024552209.1	SGTGPPVPAK	T3(Phospho)	SGTGPPVPAK_T3(Phospho)	S(1): 0.0; T(3): 100.0	24.6288	24.7886	23.581	NA	21.1413	21.6003	22.2379	21.7111	3	4	2.66016	0.00640211	XP_001552233.1	Bcin12g03750.1	100	0	-	-	-	GO:0005794,GO:0030148	K22724	KEI1; inositol phosphorylceramide synthase regulatory subunit	127
A6S7K6.1 (obsolete);	154304642	154304642	XP_001552725.1	Bcin02g05620.1	hypothetical protein BC1G_08060 [Botrytis cinerea B05.10]	similar to amino acid transporter [Botrytis cinerea T4]	0.0	1	CCD55704.1	DLIQSIVSEEGNYESDQRPNYGSFNDH	S8(Phospho)	DLIQSIVSEEGNYESDQRPNYGSFNDH_S8(Phospho)	S(5): 0.0; S(8): 50.0; Y(13): 50.0; S(15): 0.0; Y(21): 0.0; S(23): 0.0	22.646	NA	21.7168	23.1898	NA	NA	NA	NA	3	0			XP_001552725.1	Bcin02g05620.1	100	0	-	-	-	GO:0016020,GO:0015171,GO:0003333
A6S093.1 (obsolete);	154311867	154311867	XP_001555262.1	Bcin13g02620.1	hypothetical protein BC1G_05967 [Botrytis cinerea B05.10]	hypothetical protein BCIN_13g02620 [Botrytis cinerea B05.10]	0.0	0.98	XP_024552557.1	WAPFVGGGGPGSSSK	S13(Phospho)	WAPFVGGGGPGSSSK_S13(Phospho)	S(12): 33.3; S(13): 33.3; S(14): 33.3	24.9648	24.7011	NA	23.7398	20.9874	NA	21.7135	21.514	3	3	3.06363	0.00453005	XP_001555262.1	Bcin13g02620.1	97.546	0	-	-	-	-	K20062	ART4_5_7; arrestin-related trafficking adapter 4/5/7	348
A6RX73.1 (obsolete);	154313908	154313908	XP_001556279.1	Bcin13g03200.1	predicted protein [Botrytis cinerea B05.10]	hypothetical protein BCIN_13g03200 [Botrytis cinerea B05.10]	8e-67	1	XP_024552592.1	SGEGSETASVRSAR	S12(Phospho)	SGEGSETASVRSAR_S12(Phospho)	S(1): 0.0; S(5): 0.0; T(7): 0.0; S(9): 0.0; S(12): 100.0	20.1962	20.6799	NA	21.2485	NA	NA	NA	NA	3	0			XP_001556279.1	Bcin13g03200.1	100	9.61e-71	-	-	-	-
A6RXF6.1 (obsolete);	154314074	1377719253	XP_001556362.2	Bcin13g03840.1	hypothetical protein BC1G_04980 [Botrytis cinerea B05.10]	Bckcs1 [Botrytis cinerea B05.10]	0.0	1	XP_001556362.2	SRPLPSPR	S6(Phospho)	SRPLPSPR_S6(Phospho)	S(1): 0.0; S(6): 100.0	26.2471	25.1022	25.6641	27.0205	23.1107	23.8122	23.8729	23.715	4	4	2.3808	0.00570052	XP_001556362.2	Bcin13g03840.1	100	0	Bckcs1	-	-	GO:0008440,GO:0005829,GO:0000827,GO:0032958,GO:0000829,GO:0000828,GO:0010919	K07756	IP6K; inositol-hexakisphosphate 5-kinase [EC:2.7.4.21]	531
A6RV44.1 (obsolete);	154315503	154315503	XP_001557074.1	Bcin13g01400.1	hypothetical protein BC1G_04324 [Botrytis cinerea B05.10]	hypothetical protein BCIN_13g01400 [Botrytis cinerea B05.10]	0.0	1	XP_001557074.1	LYEEDGASSISAGK	S9(Phospho)	LYEEDGASSISAGK_S9(Phospho)	Y(2): 0.0; S(8): 0.3; S(9): 99.3; S(11): 0.3	22.521	23.2634	NA	22.936	NA	NA	NA	NA	3	0			XP_001557074.1	Bcin13g01400.1	100	0	-	-	-	GO:0003824,GO:0009058,GO:0009435,GO:0016779,GO:0005829	K06210	NMNAT; nicotinamide mononucleotide adenylyltransferase [EC:2.7.7.1 2.7.7.18]	228
A6RUC9.1 (obsolete);	154316235	154316235	XP_001557439.1	Bcin10g04370.1	hypothetical protein BC1G_03703 [Botrytis cinerea B05.10]	hypothetical protein BCIN_10g04370 [Botrytis cinerea B05.10]	3e-88	0.99	XP_024551414.1	KASFVAAEK	S3(Phospho)	KASFVAAEK_S3(Phospho)	S(3): 100.0	24.3805	23.7601	NA	25.47	NA	NA	NA	NA	3	0			XP_001557439.1	Bcin10g04370.1	98.519	3.14e-92	-	-	-	GO:0016021
A6RS77.1 (obsolete);	154317505	154317505	XP_001558072.1	Bcin12g02240.1	hypothetical protein BC1G_03104 [Botrytis cinerea B05.10]	hypothetical protein BCIN_12g02240 [Botrytis cinerea B05.10]	0.0	1	XP_001558072.1	TLEAEEESIRGELEAGMSGSPTVSHEK	S20(Phospho)	TLEAEEESIRGELEAGMSGSPTVSHEK_S20(Phospho)	T(1): 0.0; S(8): 0.0; S(18): 0.0; S(20): 99.4; T(22): 0.6; S(24): 0.0	23.8486	24.3373	23.0319	23.9229	NA	NA	NA	NA	4	0			XP_001558072.1	Bcin12g02240.1	100	0	-	-	-	GO:0016020	K21989	TMEM63; calcium permeable stress-gated cation channel	575
A6RQD4.1 (obsolete);	154318536	1377711076	XP_001558586.2	Bcin07g03270.1	hypothetical protein BC1G_02657 [Botrytis cinerea B05.10]	hypothetical protein BCIN_07g03270 [Botrytis cinerea B05.10]	0.0	1	XP_001558586.2	NSENAGAAMSTPLSPGSELREK	S14(Phospho)	NSENAGAAMSTPLSPGSELREK_S14(Phospho)	S(2): 0.0; S(10): 0.0; T(11): 0.0; S(14): 99.1; S(17): 0.9	23.8352	23.8686	22.1459	23.7108	NA	NA	NA	NA	4	0			XP_001558586.2	Bcin07g03270.1	100	0	-	-	-	-
A6RQ49.1 (obsolete);	154319241	154319241	XP_001558938.1	Bcin02g01800.2	hypothetical protein BC1G_02572 [Botrytis cinerea B05.10]	hypothetical protein BCIN_02g01800 [Botrytis cinerea B05.10]	0.0	1	XP_024546930.1	MDMDPSSPDGERK	S6(Phospho)	MDMDPSSPDGERK_S6(Phospho)	S(6): 94.6; S(7): 5.4	21.5786	22.1703	NA	21.9908	NA	NA	NA	NA	3	0			XP_001558938.1	Bcin02g01800.2	100	0	-	-	-	GO:0046872,GO:0005634,GO:0000790,GO:0016604,GO:1990477
A6RPI3.1 (obsolete);	154319750	154319750	XP_001559192.1	Bcin06g04880.1	hypothetical protein BC1G_02356 [Botrytis cinerea B05.10]	Bcopt1 [Botrytis cinerea B05.10] XP_024549351.1	0.0	1	XP_024549351.1	TPSYMNDIISQEDVHNR	S3(Phospho)	TPSYMNDIISQEDVHNR_S3(Phospho)	T(1): 0.2; S(3): 49.9; Y(4): 49.9; S(10): 0.0	22.4357	22.1862	20.7048	22.4982	NA	NA	NA	NA	4	0			XP_001559192.1	Bcin06g04880.1	100	0	Bcopt1	-	-	GO:0055085
A6RL88.1 (obsolete);	154322126	154322126	XP_001560378.1	Bcin06g01960.1	hypothetical protein BC1G_01210 [Botrytis cinerea B05.10]	Bccab1 [Botrytis cinerea B05.10]	0.0	0.99	XP_024549151.1	RMSFEEAAASGEGEVK	S3(Phospho)	RMSFEEAAASGEGEVK_S3(Phospho)	S(3): 100.0; S(10): 0.0	22.5177	22.2359	21.1985	22.8105	NA	NA	NA	NA	4	0			XP_001560378.1	Bcin06g01960.1	98.536	0	Bccab1	-	-	GO:0005524,GO:0015937,GO:0004594,GO:0005829,GO:0015937	K09680	coaW; type II pantothenate kinase [EC:2.7.1.33]	370
Table S2a. Exclusively identified or overexpressed proteins under the GLU condition. Highlighted in red are the seven proteins common to both assayed conditions but which present a different pattern in phosphorylation

## Sheet: Table S2b
Uniprot Accession	GI number	Updated GI number	NCBI Protein Accession	B. cinerea database	description	Blast	E-value	ident	accesion	Peptide	Modification	Modified sequence	Phospho RS probabilities	Glu1	Glu2	Glu3	Glu4	Tcw1	Tcw2	Tcw3	Tcw4	COUNT Glu	COUNT Tcw	log2FC (Glu/Tcw)	TTEST	Query	Subject	% ID	E-value	Gene_Symbol	usual_names	further_description	GO_terms	KO	Definition	Score
A6S043	229488260	229488260	Bcin03g06940.1		RecName: Full=Eukaryotic translation initiation factor 3 subunit C; Short=eIF3c; AltName: Full=Eukaryotic translation initiation factor 3 93 kDa subunit homolog; Short=eIF3 p93; AltName: Full=Translation initiation factor eIF3, p93 subunit homolog					DAYMESEDEEVVAPK	M4(Oxidation); S6(Phospho)	DAYMESEDEEVVAPK_M4(Oxidation); S6(Phospho)	Y(3): 0.0; S(6): 100.0	26.0134	25.7388	25.0422	26.4671	26.9655	27.8295	28.4196	28.1851	4	4	-2.03457	0.0035063	A6S043	Bcin03g06940.1	100	0	Bcnip1	-	-	GO:0005515,GO:0003723,GO:0003743,GO:0006413,GO:0005852,GO:0031369,GO:0005829,GO:0005737,GO:0003743,GO:0016282,GO:0010494,GO:0071540,GO:0006413,GO:0005852,GO:0043614,GO:0071541	K03252	EIF3C; translation initiation factor 3 subunit C	569
A6S544	259509967	259509967	Bcin15g01350.1		RecName: Full=Protein sey1					RASREEEEEEEI	S3(Phospho)	RASREEEEEEEI_S3(Phospho)	S(3): 100.0	NA	NA	NA	NA	NA	22.9684	23.3713	22.9016	0	3			A6S544	Bcin15g01350.1	100	0	Bcsey1	-	-	GO:0005525,GO:0005783,GO:0005829,GO:0003924,GO:0006184,GO:0032541,GO:0007029,GO:0048309,GO:0016320,GO:0061024	K22698	SEY1; protein SEY1 [EC:3.6.5.-]	650
G2XN84	347826643	347826643	Bcin01g09630.1		hypothetical protein BofuT4P9000018001 [Botrytis cinerea T4]					RGSQEGTLFSGLQNQK	T7(Phospho)	RGSQEGTLFSGLQNQK_T7(Phospho)	S(3): 50.0; T(7): 50.0; S(10): 0.0	NA	NA	NA	NA	26.4102	25.7243	26.7122	26.2768	0	4			G2XN84	Bcin01g09630.1	100	1.14e-52	-	-	-	-
										RESFAEQAPK	S3(Phospho)	RESFAEQAPK_S3(Phospho)	S(3): 100.0	24.4544	24.3759	22.9689	NA	26.4044	27.4329	27.8207	27.295	3	4	-3.30519	0.00655159
										ARRESFAEQAPK	S5(Phospho)	ARRESFAEQAPK_S5(Phospho)	S(5): 100.0	24.9311	25.6152	NA	24.5907	27.3758	28.1054	28.5514	28.194	3	4	-3.01098	0.00112261
G2XNI0	347826739	347826739	Bcin08g05560.1		similar to nuclear cohesin complex subunit (Psc3) [Botrytis cinerea T4]					RLEEPDDDEAPEDEPEDSDDEDEEITENER	S18(Phospho)	RLEEPDDDEAPEDEPEDSDDEDEEITENER_S18(Phospho)	S(18): 100.0; T(26): 0.0	NA	NA	NA	NA	NA	23.6331	24.6442	24.3342	0	3			G2XNI0	Bcin08g05560.1	99.914	0	Bcirr1	-	-	GO:0005488,GO:0005634,GO:0005634,GO:0005829,GO:0031505,GO:0003682,GO:0000794,GO:0007064,GO:0034990,GO:0006473,GO:0007064,GO:0031934,GO:0031618,GO:1990707,GO:0000755,GO:0034990,GO:0009847	K06671	STAG1_2; cohesin complex subunit SA-1/2	493
G2XNM3	347826782	347826782	Bcin08g05320.1		similar to Ran-specific GTPase-activating protein 1 [Botrytis cinerea T4]					AAAAEENPEDEAPESEDVHFEPVIR	S15(Phospho)	AAAAEENPEDEAPESEDVHFEPVIR_S15(Phospho)	S(15): 100.0	NA	NA	NA	NA	21.4824	21.982	22.5474	22.5516	0	4			G2XNM3	Bcin08g05320.1	100	0	Bcyrb1	-	-	GO:0046907,GO:0005634,GO:0005829,GO:0005737,GO:0005515,GO:0005096,GO:0006606,GO:0000082,GO:0006511,GO:0043087,GO:0031291,GO:0008536,GO:0006405	K15306	RANBP1; Ran-binding protein 1	146
G2XNP3	347826802	347826802	Bcin08g05190.1		hypothetical protein BofuT4_P075820.1 [Botrytis cinerea T4]					AKSPDTESSVDSMTAR	S3(Phospho); M13(Oxidation)	AKSPDTESSVDSMTAR_S3(Phospho); M13(Oxidation)	S(3): 98.9; T(6): 0.9; S(8): 0.0; S(9): 0.1; S(12): 0.0; T(14): 0.0	NA	NA	NA	NA	19.3569	19.0346	19.3487	19.6417	0	4			G2XNP3	Bcin08g05190.1	100	0	-	-	-	GO:0005515,GO:0005543,GO:0032065,GO:0005938
G2XNS9	347826838	347826838	Bcin08g04890.2		hypothetical protein BofuT4_P076180.1 [Botrytis cinerea T4]					LADYEEEDHTDDEDVQR	T10(Phospho)	LADYEEEDHTDDEDVQR_T10(Phospho)	Y(4): 0.0; T(10): 100.0	NA	NA	NA	NA	NA	21.576	21.6456	22.1251	0	3			G2XNS9	Bcin08g04890.2	100	0	-	-	-	-	K20061	ALY1_2; arrestin-related trafficking adapter 3/6	488
G2XNT7	347826846	347826846	Bcin08g04830.1		hypothetical protein BofuT4_P076260.1 [Botrytis cinerea T4]					EREPSPSPSPPPTPPPEIIR	S5(Phospho); S9(Phospho); T13(Phospho)	EREPSPSPSPPPTPPPEIIR_S5(Phospho); S9(Phospho); T13(Phospho)	S(5): 50.0; S(7): 50.0; S(9): 100.0; T(13): 100.0	NA	NA	NA	NA	NA	20.6976	21.1454	21.7634	0	3			G2XNT7	Bcin08g04830.1	100	0	-	-	-	-
										FRERSPSPPAPSPVR	S5(Phospho); S7(Phospho)	FRERSPSPPAPSPVR_S5(Phospho); S7(Phospho)	S(5): 100.0; S(7): 100.0; S(12): 0.0	NA	NA	NA	NA	NA	26.8219	27.2543	27.0352	0	3
G2XP93	347827002	347827002	Bcin07g00730.1		similar to ornithine aminotransferase [Botrytis cinerea T4]					ATAPTFSPVTSIPESK	S7(Phospho)	ATAPTFSPVTSIPESK_S7(Phospho)	T(2): 0.0; T(5): 0.0; S(7): 94.1; T(10): 5.5; S(11): 0.3; S(15): 0.0	NA	NA	NA	NA	NA	23.0957	23.507	23.279	0	3			G2XP93	Bcin07g00730.1	100	0	-	-	-	GO:0003824,GO:0030170,GO:0008483,GO:0005634,GO:0005829,GO:0005829,GO:0006591,GO:0006527,GO:0004587,GO:0010121	K00819	rocD; ornithine--oxo-acid transaminase [EC:2.6.1.13]	362
G2XPD2	347827041	347827041	Bcin07g00440.1		hypothetical protein BofuT4_P073500.1 [Botrytis cinerea T4]					DGDGDVAMDGSAEGEEGAGVEK	M8(Oxidation); S11(Phospho)	DGDGDVAMDGSAEGEEGAGVEK_M8(Oxidation); S11(Phospho)	S(11): 100.0	NA	NA	NA	NA	NA	20.8094	21.7726	21.4915	0	3			G2XPD2	Bcin07g00440.1	100	0	Bcrpn3	-	-	GO:0005515,GO:0030234,GO:0042176,GO:0000502,GO:0045842,GO:0008541	K03033	PSMD3; 26S proteasome regulatory subunit N3	422
G2XQ44	347827235	347827235	Bcin06g06470.1		hypothetical protein BofuT4_P070080.1 [Botrytis cinerea T4]					ADDSETEIEEKK	S4(Phospho)	ADDSETEIEEKK_S4(Phospho)	S(4): 100.0; T(6): 0.0	NA	NA	NA	NA	NA	20.2219	21.2095	20.7003	0	3			G2XQ44	Bcin06g06470.1	100	0	-	-	-	GO:0005515
G2XQH7	347827385	347827385	Bcin01g10320.1		similar to glycerol-3-phosphate dehydrogenase [Botrytis cinerea T4]					ATTPTGPSPSSSQVNLTITPADEEHK	S8(Phospho); S10(Phospho)	ATTPTGPSPSSSQVNLTITPADEEHK_S8(Phospho); S10(Phospho)	T(2): 0.0; T(3): 0.0; T(5): 0.0; S(8): 99.8; S(10): 98.7; S(11): 0.7; S(12): 0.7; T(17): 0.0; T(19): 0.0	NA	NA	NA	NA	NA	23.1521	23.9099	23.2105	0	3			G2XQH7	Bcin01g10320.1	99.762	0	-	-	-	GO:0005975,GO:0016491,GO:0055114,GO:0006072,GO:0009331,GO:0051287,GO:0016616,GO:0004367,GO:0046168	K00006	GPD1; glycerol-3-phosphate dehydrogenase (NAD+) [EC:1.1.1.8]	333
G2XQQ6	347827327	347827327	Bcin01g09950.1		similar to pyruvate carboxylase [Botrytis cinerea T4]					IRANSSIMQLKK	S5(Phospho); M8(Oxidation)	IRANSSIMQLKK_S5(Phospho); M8(Oxidation)	S(5): 91.7; S(6): 8.3	NA	NA	NA	NA	23.4255	24.0363	23.5195	NA	0	3			G2XQQ6	Bcin01g09950.1	98.579	0	-	-	-	GO:0005524,GO:0003677,GO:0003824,GO:0008152,GO:0046872,GO:0006094,GO:0004736,GO:0009374,GO:0006090,GO:0004075,GO:0005829	K01958	PC; pyruvate carboxylase [EC:6.4.1.1]	1013
G2XQR0	347827331	347827331	Bcin01g09980.1		similar to glucosamine-6-phosphate isomerase 1 [Botrytis cinerea T4]					SITPDLIPDR	T3(Phospho)	SITPDLIPDR_T3(Phospho)	S(1): 0.3; T(3): 99.7	NA	NA	NA	NA	22.3933	23.6559	23.7353	23.4933	0	4			G2XQR0	Bcin01g09980.1	100	0	-	-	-	GO:0005975,GO:0006044,GO:0004342	K02564	nagB; glucosamine-6-phosphate deaminase [EC:3.5.99.6]	354
G2XR88	347827559	347827559	Bcin09g04610.1		similar to MFS sugar transporter [Botrytis cinerea T4]					DVGEHVVVPHDGSEKSTNAETVREV	S13(Phospho); S16(Phospho)	DVGEHVVVPHDGSEKSTNAETVREV_S13(Phospho); S16(Phospho)	S(13): 100.0; S(16): 90.1; T(17): 9.9; T(21): 0.0	NA	NA	NA	NA	NA	23.1274	24.2719	23.7728	0	3			G2XR88	Bcin09g04610.1	100	0	-	-	-	GO:0005215,GO:0016020,GO:0016021,GO:0055085,GO:0022891,GO:0022857
G2XRB2	347827583	347827583	Bcin02g07850.1		hypothetical protein BofuT4_P066880.1 [Botrytis cinerea T4]					NSSGSGLGTGVGAEAAEK	S3(Phospho)	NSSGSGLGTGVGAEAAEK_S3(Phospho)	S(2): 7.0; S(3): 93.0; S(5): 0.0; T(9): 0.0	NA	NA	NA	NA	21.434	22.1451	22.7465	22.4	0	4			G2XRB2	Bcin02g07850.1	100	0	-	-	-	-
										ERIDDSPSAASRPPLGSPDQAGLGK	S6(Phospho)	ERIDDSPSAASRPPLGSPDQAGLGK_S6(Phospho)	S(6): 100.0; S(8): 0.0; S(11): 0.0; S(17): 0.0	NA	NA	NA	NA	NA	23.0301	23.2894	25.49	0	3
G2XRD1	347827602	347827602	Bcin02g07990.1		hypothetical protein BofuT4_P067070.1 [Botrytis cinerea T4]					RKLEESEDVEEGSEVEGIEK	S13(Phospho)	RKLEESEDVEEGSEVEGIEK_S13(Phospho)	S(6): 0.0; S(13): 100.0	NA	NA	NA	NA	NA	21.7141	22.3628	21.8657	0	3			G2XRD1	Bcin02g07990.1	100	0	Bcrrp14	-	-	GO:0042273,GO:0005730,GO:0042274
G2XRZ7	347440822	347440822	Bcin12g06530.1		hypothetical protein BofuT4_P065550.1 [Botrytis cinerea T4]					KTEPAPKPSKSPAPQVIAAPAPR	S11(Phospho)	KTEPAPKPSKSPAPQVIAAPAPR_S11(Phospho)	T(2): 0.0; S(9): 1.0; S(11): 99.0	NA	NA	NA	NA	22.1178	22.74	22.1661	NA	0	3			G2XRZ7	Bcin12g06530.1	100	0	-	-	-	-
G2XS65	347827805	347827805	Bcin03g00590.1		similar to 40s ribosomal protein s5 [Botrytis cinerea T4]					SEGEIEVEAVSGYQVLPK	N-Term(Acetyl); S1(Phospho)	SEGEIEVEAVSGYQVLPK_N-Term(Acetyl); S1(Phospho)	S(1): 100.0; S(11): 0.0; Y(13): 0.0	NA	NA	NA	NA	NA	22.5487	24.0728	23.3387	0	3			G2XS65	Bcin03g00590.1	100	3.05e-158	Bcrps5	-	-	GO:0003723,GO:0003735,GO:0006412,GO:0015935,GO:0002181,GO:0006407,GO:0022627	K02989	RP-S5e; small subunit ribosomal protein S5e	284
G2XTY7	347828260	347828260	Bcin03g01540.1		similar to GMC oxidoreductase [Botrytis cinerea T4]					VGMTSPDLK	M3(Oxidation); S5(Phospho)	VGMTSPDLK_M3(Oxidation); S5(Phospho)	T(4): 4.4; S(5): 95.6	NA	NA	NA	NA	19.5288	20.8114	20.7311	NA	0	3			G2XTY7	Bcin03g01540.1	100	0	-	-	-	GO:0055114,GO:0016614,GO:0050660
G2XU17	347828290	347828290	Bcin03g01750.1		similar to Na(+)/H(+) antiporter [Botrytis cinerea T4]					SRDYSTGHTSDTLTPGESSPDNEK	S18(Phospho)	SRDYSTGHTSDTLTPGESSPDNEK_S18(Phospho)	S(1): 0.0; Y(4): 0.0; S(5): 0.0; T(6): 0.0; T(9): 0.0; S(10): 0.0; T(12): 0.0; T(14): 0.0; S(18): 92.4; S(19): 7.6	NA	NA	NA	NA	NA	21.1654	21.9319	21.2424	0	3			G2XU17	Bcin03g01750.1	100	0	-	-	-	GO:0016020,GO:0016021,GO:0055085,GO:0006814,GO:0015385,GO:0006812,GO:0005886,GO:0015079,GO:0030004,GO:0015299,GO:0005886,GO:0006970,GO:0030007,GO:0045121,GO:0030004,GO:0015491,GO:0097623,GO:0036376
G2XUK7	347828480	347828480	Bcin14g02930.1		hypothetical protein BofuT4_P057570.1 [Botrytis cinerea T4]					VIEDSEDDEEPLPK	S5(Phospho)	VIEDSEDDEEPLPK_S5(Phospho)	S(5): 100.0	NA	NA	NA	NA	20.9007	22.845	23.2061	23.0272	0	4			G2XUK7	Bcin14g02930.1	99.813	0	Bcrfc1	-	-	GO:0005524,GO:0003677,GO:0006260,GO:0006281,GO:0003689,GO:0005663,GO:0005634,GO:0043596,GO:1902969,GO:0000790,GO:0006200,GO:0070914,GO:0031391,GO:0006271,GO:0006298,GO:0003689,GO:0000278,GO:0006272	K10754	RFC1; replication factor C subunit 1	552
										SIDIESEDEEDVTPAK	S6(Phospho)	SIDIESEDEEDVTPAK_S6(Phospho)	S(1): 0.0; S(6): 100.0; T(13): 0.0	NA	NA	NA	NA	NA	22.3019	22.9287	22.4838	0	3
G2XUP6	347828519	347828519	Bcin14g02660.1		hypothetical protein BofuT4_P057960.1 [Botrytis cinerea T4]					HTVILDDPYDDPAGLVEPPESPVPSK	S21(Phospho)	HTVILDDPYDDPAGLVEPPESPVPSK_S21(Phospho)	T(2): 0.0; Y(9): 0.0; S(21): 99.3; S(25): 0.7	NA	NA	NA	NA	NA	21.6357	22.0578	21.7118	0	3			G2XUP6	Bcin14g02660.1	100	0	-	-	-	GO:0003676,GO:0006457,GO:0000166,GO:0003755,GO:0000413,GO:0005634,GO:0000790,GO:0008360,GO:0044732,GO:0006368,GO:1901407	K12735	PPIL4; peptidyl-prolyl cis-trans isomerase-like 4 [EC:5.2.1.8]	279
G2XUW3	347828586	347828586	Bcin14g02120.1		similar to CUE domain-containing protein [Botrytis cinerea T4]					WQPLNAMEPSPIGDADNDHDPFSLGDSEDEK	M7(Oxidation); S27(Phospho)	WQPLNAMEPSPIGDADNDHDPFSLGDSEDEK_M7(Oxidation); S27(Phospho)	S(10): 0.0; S(23): 0.0; S(27): 100.0	NA	NA	NA	NA	23.5565	24.9207	24.9555	25.3322	0	4			G2XUW3	Bcin14g02120.1	100	0	Bccue5	-	-	GO:0005515,GO:0030674,GO:0043130,GO:0006511
										TADELPPQKPPRPLSPQQQAESTLK	S15(Phospho)	TADELPPQKPPRPLSPQQQAESTLK_S15(Phospho)	T(1): 0.0; S(15): 100.0; S(22): 0.0; T(23): 0.0	NA	NA	NA	NA	22.828	NA	24.2633	22.8748	0	3
G2XUZ1	347828614	347828614	Bcin14g01970.1		hypothetical protein BofuT4P51000014001 [Botrytis cinerea T4]					IELQGEGDDGLTSPGAR	S13(Phospho)	IELQGEGDDGLTSPGAR_S13(Phospho)	T(12): 5.9; S(13): 94.1	NA	NA	NA	NA	NA	20.8385	21.7427	20.8625	0	3			G2XUZ1	Bcin14g01970.1	100	0	-	-	-	-
G2XVB2	347828735	347828735	Bcin09g02230.1		similar to MFS multidrug transporter [Botrytis cinerea T4]					SSITPPSDSFDATEAEK	S7(Phospho)	SSITPPSDSFDATEAEK_S7(Phospho)	S(1): 0.0; S(2): 0.0; T(4): 0.0; S(7): 99.5; S(9): 0.5; T(13): 0.0	NA	NA	NA	NA	23.997	23.842	25.0216	24.6	0	4			G2XVB2	Bcin09g02230.1	100	0	-	-	-	-
										SSITPPSDSFDATEAEK	T4(Phospho); S9(Phospho)	SSITPPSDSFDATEAEK_T4(Phospho); S9(Phospho)	S(1): 0.1; S(2): 0.1; T(4): 99.8; S(7): 7.0; S(9): 86.2; T(13): 6.9	NA	NA	NA	NA	NA	21.1314	22.4036	21.82	0	3
G2XVE5	347828768	347828768	Bcin09g02470.1		hypothetical protein BofuT4_P053660.1 [Botrytis cinerea T4]					SSTALTQTPR	T3(Phospho)	SSTALTQTPR_T3(Phospho)	S(1): 0.0; S(2): 0.0; T(3): 100.0; T(6): 0.0; T(8): 0.0	NA	NA	NA	NA	NA	20.0247	20.4175	20.2785	0	3			G2XVE5	Bcin09g02470.1	99.41	0	-	-	-	-
G2XVN4	347828857	347828857	Bcin09g03020.1		hypothetical protein BofuT4_P054550.1 [Botrytis cinerea T4]					RKAEEEPEVEGENSDGGK	S14(Phospho)	RKAEEEPEVEGENSDGGK_S14(Phospho)	S(14): 100.0	NA	NA	NA	NA	NA	24.7001	26.6413	25.6796	0	3			G2XVN4	Bcin09g03020.1	99.594	0	-	-	-	GO:0005515,GO:0005634,GO:0005515,GO:0000070,GO:0030702,GO:0005654,GO:0034080,GO:0070827	K11372	HIF1; HAT1-interacting factor 1	180
G2XXL2	347829354	347829354	Bcin04g05620.1		similar to transcription elongation factor spt6 [Botrytis cinerea T4]					GLDQIFSDDEEQDAPHDYER	S7(Phospho)	GLDQIFSDDEEQDAPHDYER_S7(Phospho)	S(7): 100.0; Y(18): 0.0	NA	NA	NA	NA	NA	23.1248	23.7078	23.1348	0	3			G2XXL2	Bcin04g05620.1	100	0	Bcspt6	-	-	GO:0003677,GO:0003676,GO:0006139,GO:0006357,GO:0032784,GO:0005634,GO:0005634,GO:0006366,GO:0032968,GO:0043618,GO:0016973,GO:0034401,GO:0000122,GO:0035327,GO:0045944,GO:0000433,GO:0030466,GO:0071441,GO:0030702,GO:0000991,GO:0031564,GO:0031440,GO:0006338,GO:0042393,GO:0031618,GO:0006348,GO:0000183,GO:0016584,GO:0060303,GO:0006334,GO:0070827,GO:0031491,GO:0034728,GO:0000414,GO:0001073,GO:0001178,GO:…	K11292	SUPT6H; transcription elongation factor SPT6	943
G2XYD0	347829770	347829770	Bcin01g05210.1		similar to golgi reassembly stacking protein [Botrytis cinerea T4]					AASPAPSPIPTETK	S3(Phospho); S7(Phospho)	AASPAPSPIPTETK_S3(Phospho); S7(Phospho)	S(3): 100.0; S(7): 100.0; T(11): 0.0; T(13): 0.0	NA	NA	NA	NA	NA	21.0954	21.916	21.6781	0	3			G2XYD0	Bcin01g05210.1	95.225	0	Bcgrh1	-	-	GO:0005515,GO:0005829,GO:0005634,GO:0005737,GO:0000139,GO:0051286,GO:0032153,GO:0006888,GO:0005801,GO:0009306,GO:0030127
G2XYV2	347829942	347829942	Bcin01g06440.1		similar to eukaryotic translation initiation factor 3 subunit J [Botrytis cinerea T4]					FDDEEDDDEVLDSWSAAEDSEVEREK	S20(Phospho)	FDDEEDDDEVLDSWSAAEDSEVEREK_S20(Phospho)	S(13): 0.0; S(15): 8.3; S(20): 91.7	NA	NA	NA	NA	22.6429	23.037	22.4403	23.8041	0	4			G2XYV2	Bcin01g06440.1	100	0	-	-	-	GO:0003743,GO:0005737,GO:0005852	K03245	EIF3J; translation initiation factor 3 subunit J	157
										FDDEEDDDEVLDSWSAAEDSEVEREK	S15(Phospho); S20(Phospho)	FDDEEDDDEVLDSWSAAEDSEVEREK_S15(Phospho); S20(Phospho)	S(13): 0.1; S(15): 99.9; S(20): 100.0	NA	NA	NA	NA	NA	24.1123	24.488	25.0923	0	3
										RKFDDEEDDDEVLDSWSAAEDSEVEREK	S17(Phospho); S22(Phospho)	RKFDDEEDDDEVLDSWSAAEDSEVEREK_S17(Phospho); S22(Phospho)	S(15): 8.5; S(17): 91.5; S(22): 100.0	NA	NA	NA	NA	NA	23.7868	24.3128	24.541	0	3
										KFDDEEDDDEVLDSWSAAEDSEVEREK	S16(Phospho); S21(Phospho)	KFDDEEDDDEVLDSWSAAEDSEVEREK_S16(Phospho); S21(Phospho)	S(14): 1.5; S(16): 98.5; S(21): 100.0	NA	NA	NA	NA	NA	24.1559	24.2192	24.8081	0	3
G2XZB2	347830102	347830102	Bcin01g07510.1		similar to DnaJ domain-containing protein [Botrytis cinerea T4]					AKASAPGTPTTITGPK	S4(Phospho)	AKASAPGTPTTITGPK_S4(Phospho)	S(4): 100.0; T(8): 0.0; T(10): 0.0; T(11): 0.0; T(13): 0.0	NA	NA	NA	NA	20.8254	21.5481	21.8453	21.9148	0	4			G2XZB2	Bcin01g07510.1	100	0	Bcerj5	-	-	GO:0005783,GO:0005783,GO:0006457
G2XZG4	347830154	347830154	Bcin01g07870.1		hypothetical protein BofuT4_P048690.1 [Botrytis cinerea T4]					PEGRQSPPPETQTGAQK	S6(Phospho)	PEGRQSPPPETQTGAQK_S6(Phospho)	S(6): 100.0; T(11): 0.0; T(13): 0.0	24.9025	24.5435	24.3006	25.0959	25.5845	26.3645	27.0314	26.3795	4	4	-1.62936	0.00547253	G2XZG4	Bcin01g07870.1	100	5.6e-42	-	-	-	-
G2XZL7	347830207	347830207	Bcin01g08230.1		BcCRZ1, transcription factor Zn, C2H2 [Botrytis cinerea T4]					SHSPSNASPLMR	S5(Phospho); M11(Oxidation)	SHSPSNASPLMR_S5(Phospho); M11(Oxidation)	S(1): 2.5; S(3): 48.8; S(5): 48.8; S(8): 0.0	NA	NA	NA	NA	23.1887	NA	24.4875	23.7467	0	3			G2XZL7	Bcin01g08230.1	99.86	0	Bccrz1	BcCRZ1	transcription factor_C2H2	GO:0043565,GO:0006355,GO:0005634,GO:0046872,GO:0005737,GO:0003676,GO:0005634,GO:0005829,GO:0005634,GO:0005737,GO:0045944,GO:0006366,GO:0000978,GO:0043565,GO:0045944,GO:0001077,GO:0030644,GO:0007329,GO:0071469,GO:0030007,GO:0000982,GO:0001077,GO:0019722,GO:0006874,GO:0000987,GO:0006038,GO:2001040,GO:0050801,GO:0010765,GO:0071475,GO:0071277,GO:0061423,GO:0071483,GO:1900622,GO:0061404,GO:0061400,GO:…	K21543	CRZ1; transcription factor CRZ1	339
G2XZW0	347830300	347830300	Bcin01g08880.1		similar to DUF833 domain-containing protein [Botrytis cinerea T4]					VKEEQRPTPDSNNVISGVYGTQR	T8(Phospho)	VKEEQRPTPDSNNVISGVYGTQR_T8(Phospho)	T(8): 100.0; S(11): 0.0; S(16): 0.0; Y(19): 0.0; T(21): 0.0	NA	NA	NA	NA	22.6012	22.5689	23.1978	22.4529	0	4			G2XZW0	Bcin01g08880.1	100	0	-	-	-	-
G2Y0E7	347830415	347830415	Bcin07g01290.1		similar to heat shock protein Hsp88 [Botrytis cinerea T4]					IDDQYAEFASDEEK	S10(Phospho)	IDDQYAEFASDEEK_S10(Phospho)	Y(5): 0.0; S(10): 100.0	NA	NA	NA	NA	20.3206	21.6142	22.366	21.9408	0	4			G2Y0E7	Bcin07g01290.1	100	0	-	-	-	GO:0005829,GO:0005634	K09489	HSPA4; heat shock 70kDa protein 4	535
G2Y0I4	347830452	347830452	Bcin07g01560.1		similar to DUF300 domain protein [Botrytis cinerea T4]					NAGSPGSQSPVQPR	S4(Phospho); S9(Phospho)	NAGSPGSQSPVQPR_S4(Phospho); S9(Phospho)	S(4): 100.0; S(7): 0.6; S(9): 99.4	NA	NA	NA	NA	NA	21.4061	21.8668	21.5064	0	3			G2Y0I4	Bcin07g01560.1	99.836	0	-	-	-	-
G2Y0P4	347830512	347830512	Bcin07g02010.1		hypothetical protein BofuT4_P117590.1 [Botrytis cinerea T4]					ESNPPQVPNDPAILGSGTRPAPTSAPGPPTPQNQNPR	T30(Phospho)	ESNPPQVPNDPAILGSGTRPAPTSAPGPPTPQNQNPR_T30(Phospho)	S(2): 0.0; S(16): 0.0; T(18): 0.0; T(23): 0.0; S(24): 0.0; T(30): 100.0	NA	NA	NA	NA	21.3211	NA	23.5041	23.2636	0	3			G2Y0P4	Bcin07g02010.1	99.643	0	Bcscd6	-	-	GO:0005515,GO:0005737,GO:0000932,GO:0033962,GO:0003729,GO:0034063,GO:0010494,GO:0045947,GO:0031370,GO:0010389	K18749	LSM14; protein LSM14	58
G2Y0X4	347830592	347830592	Bcin07g02490.1		similar to double-strand-break repair protein rad21 [Botrytis cinerea T4]					AVEDDLLSELDIQPR	S8(Phospho)	AVEDDLLSELDIQPR_S8(Phospho)	S(8): 100.0	NA	NA	NA	NA	NA	22.3194	22.9488	22.359	0	3			G2Y0X4	Bcin07g02490.1	100	0	Bcmcd1	-	-	GO:0005515,GO:0000228,GO:0005634,GO:0005634,GO:0005515,GO:0005739,GO:0006974,GO:0003682,GO:0000794,GO:0007064,GO:0006302,GO:0006915,GO:0034087,GO:0007076,GO:0034990,GO:0000794,GO:0006473,GO:0006268,GO:1990414,GO:0006302,GO:0000724,GO:0071687,GO:0034990	K06670	SCC1; cohesin complex subunit SCC1	356
G2Y1E9	347830792	347830792	Bcin05g03840.1		hypothetical protein BofuT4_P041000.1 [Botrytis cinerea T4]					ANNAEVDSDLEVEPSAK	S8(Phospho)	ANNAEVDSDLEVEPSAK_S8(Phospho)	S(8): 100.0; S(15): 0.0	NA	NA	NA	NA	NA	21.2169	22.0016	21.4813	0	3			G2Y1E9	Bcin05g03840.1	100	3.01e-74	-	-	-	-
G2Y1N5	347830878	347830878	Bcin05g03290.1		similar to pheromone processing endoprotease Kex2 [Botrytis cinerea T4]					AGELYDAFAAGSDDEDDEYRDGGDEREK	S12(Phospho)	AGELYDAFAAGSDDEDDEYRDGGDEREK_S12(Phospho)	Y(5): 0.0; S(12): 100.0; Y(19): 0.0	NA	NA	NA	NA	NA	22.3656	23.1291	22.8325	0	3			G2Y1N5	Bcin05g03290.1	100	0	Bckex2	-	-	GO:0004252,GO:0006508,GO:0005794,GO:0016020,GO:0004175,GO:0004252,GO:0016540,GO:0004867,GO:0010951,GO:0070011,GO:0006508,GO:0090472,GO:0005802,GO:0007323	K01341	KEX2; kexin [EC:3.4.21.61]	546
G2Y354	347831397	347831397	Bcin13g03250.1		similar to DUF21 and CBS domain protein (Mam3) [Botrytis cinerea T4]					NKSTDTVGSLPSQK	S3(Phospho)	NKSTDTVGSLPSQK_S3(Phospho)	S(3): 6.7; T(4): 93.3; T(6): 0.0; S(9): 0.0; S(12): 0.0	NA	NA	NA	NA	NA	21.8645	22.1196	21.8235	0	3			G2Y354	Bcin13g03250.1	100	0	Bcmam3	-	-	GO:0005737,GO:0005794,GO:0000329,GO:0007005,GO:0030026	K16302	CNNM; metal transporter CNNM	294
G2Y376	347831419	347831419	Bcin15g03880.1		hypothetical protein BofuT4_P002750.1 [Botrytis cinerea T4]					RNSGGEALPSSAETWKPNLDR	S3(Phospho)	RNSGGEALPSSAETWKPNLDR_S3(Phospho)	S(3): 100.0; S(10): 0.0; S(11): 0.0; T(14): 0.0	NA	NA	NA	NA	25.3868	25.131	25.4331	25.8494	0	4			G2Y376	Bcin15g03880.1	100	1.2e-78	-	-	-	-
G2Y395	347831438	347831438	Bcin15g03750.1		hypothetical protein BofuT4_P002940.1 [Botrytis cinerea T4]					YQFEADSEDDEMENEIDSNLDALGHAAGR	S7(Phospho); M12(Oxidation)	YQFEADSEDDEMENEIDSNLDALGHAAGR_S7(Phospho); M12(Oxidation)	Y(1): 0.0; S(7): 100.0; S(18): 0.0	NA	NA	NA	NA	21.9953	23.2682	23.0793	23.1139	0	4			G2Y395	Bcin15g03750.1	100	0	-	-	-	GO:0005515,GO:0030437,GO:0031321	K19950	SEC9; protein transport protein SEC9	226
										NASPAPAANPYATPQPQADPYAQDSNK	S3(Phospho)	NASPAPAANPYATPQPQADPYAQDSNK_S3(Phospho)	S(3): 100.0; Y(11): 0.0; T(13): 0.0; Y(21): 0.0; S(25): 0.0	NA	NA	NA	NA	22.62	23.3745	23.9179	23.4564	0	4
G2Y3B5	347831458	347831458	Bcin15g03620.1		glycosyltransferase family 35 protein [Botrytis cinerea T4]					TFTGFGAGEIK	T3(Phospho)	TFTGFGAGEIK_T3(Phospho)	T(1): 0.0; T(3): 100.0	25.9799	26.4681	NA	25.9534	26.9954	27.606	27.591	27.5701	3	4	-1.30682	0.00290105	G2Y3B5	Bcin15g03620.1	99.887	0	Bcgph1	-	-	GO:0005975,GO:0030170,GO:0008184,GO:0004645,GO:0005737,GO:0005980,GO:0008184	K00688	PYG; glycogen phosphorylase [EC:2.4.1.1]	989
G2Y3G4	347831507	347831507	Bcin15g03290.1		similar to actin binding protein [Botrytis cinerea T4]					SPTPEPEEEPERESSPVR	S1(Phospho); S15(Phospho)	SPTPEPEEEPERESSPVR_S1(Phospho); S15(Phospho)	S(1): 7.5; T(3): 92.5; S(14): 0.7; S(15): 99.3	NA	NA	NA	NA	23.3067	25.3105	26.0658	25.3619	0	4			G2Y3G4	Bcin15g03290.1	100	0	Bcabp1	-	-	GO:0005515,GO:0005622,GO:0003779,GO:0043332,GO:0030479,GO:0051016,GO:0005938,GO:0051286,GO:0032153,GO:0051015,GO:0030479,GO:0030036,GO:0000147,GO:0008104	K20520	DBNL; drebrin-like protein	444
G2Y3W1	347831654	347831654	Bcin15g02270.1		glycosyltransferase family 3 protein [Botrytis cinerea T4]					ISRPFSVPGSPR	S6(Phospho); S10(Phospho)	ISRPFSVPGSPR_S6(Phospho); S10(Phospho)	S(2): 0.0; S(6): 100.0; S(10): 100.0	NA	NA	NA	NA	23.9481	25.1883	25.946	25.7486	0	4			G2Y3W1	Bcin15g02270.1	100	0	-	-	-	GO:0005978,GO:0004373	K00693	GYS; glycogen synthase [EC:2.4.1.11]	626
G2Y443	347831736	347831736	Bcin15g01650.1		hypothetical protein BofuT4P2000064001 [Botrytis cinerea T4]					HSPAPQSMQNISK	S2(Phospho); M8(Oxidation)	HSPAPQSMQNISK_S2(Phospho); M8(Oxidation)	S(2): 100.0; S(7): 0.0; S(12): 0.0	NA	NA	NA	NA	NA	20.3422	22.5845	20.9518	0	3			G2Y443	Bcin15g01650.1	100	0	-	-	-	-
G2Y4B2	347831805	347831805	Bcin15g01150.1		hypothetical protein BofuT4_P006610.1 [Botrytis cinerea T4]					GRGDYAVVDEDEGELLGEDSDEEV	S20(Phospho)	GRGDYAVVDEDEGELLGEDSDEEV_S20(Phospho)	Y(5): 0.0; S(20): 100.0	NA	NA	NA	NA	NA	21.2452	21.452	22.5764	0	3			G2Y4B2	Bcin15g01150.1	100	0	-	-	-	GO:0016021,GO:0005794,GO:0006623,GO:0006896
G2Y4H9	347831872	347831872	Bcin11g01040.1		hypothetical protein BofuT4_P035490.1 [Botrytis cinerea T4]					VDSAVQGLSSSPTEEK	S3(Phospho); T13(Phospho)	VDSAVQGLSSSPTEEK_S3(Phospho); T13(Phospho)	S(3): 100.0; S(9): 0.0; S(10): 0.0; S(11): 0.6; T(13): 99.4	NA	NA	NA	NA	25.0084	26.3506	27.2215	26.8452	0	4			G2Y4H9	Bcin11g01040.1	99.485	4.61e-141	-	-	-	-
										VDSAVQGLSSSPTEEKK	S3(Phospho); S10(Phospho)	VDSAVQGLSSSPTEEKK_S3(Phospho); S10(Phospho)	S(3): 100.0; S(9): 7.5; S(10): 84.2; S(11): 7.5; T(13): 0.7	NA	NA	NA	NA	25.3824	26.5589	27.1444	26.6962	0	4
										KADDELETPVLAGFEWDK	T8(Phospho)	KADDELETPVLAGFEWDK_T8(Phospho)	T(8): 100.0	NA	NA	NA	NA	NA	20.2586	20.4208	21.1141	0	3
										VDSAVQGLSSSPTEEK	S11(Phospho)	VDSAVQGLSSSPTEEK_S11(Phospho)	S(3): 0.0; S(9): 0.0; S(10): 0.0; S(11): 100.0; T(13): 0.0	24.159	24.9423	22.3037	24.3155	28.578	28.1814	28.7247	28.5179	4	4	-4.57036	0.0031851
										VDSAVQGLSSSPTEEKK	S11(Phospho)	VDSAVQGLSSSPTEEKK_S11(Phospho)	S(3): 0.0; S(9): 0.0; S(10): 0.4; S(11): 93.5; T(13): 6.0	22.0414	23.1246	NA	22.309	27.0086	26.7248	27.2156	27.0678	3	4	-4.51255	0.00267011
										RTSSSAPGVWNINDLEK	S3(Phospho)	RTSSSAPGVWNINDLEK_S3(Phospho)	T(2): 0.3; S(3): 94.1; S(4): 5.2; S(5): 0.3	24.1164	24.2379	21.6517	22.3158	27.2734	26.6775	27.1178	27.3519	4	4	-4.02468	0.00670918
G2Y4Q2	347831945	347831945	Bcin11g01600.1		hypothetical protein BofuT4_P036220.1 [Botrytis cinerea T4]					TVKSEEPPEYK	S4(Phospho)	TVKSEEPPEYK_S4(Phospho)	T(1): 0.1; S(4): 99.9; Y(10): 0.0	NA	NA	NA	NA	20.732	21.6605	22.5586	21.8302	0	4			G2Y4Q2	Bcin11g01600.1	100	5.24e-172	-	-	-	-
G2Y4Q9	347831952	347831952	Bcin11g01670.1		hypothetical protein BofuT4P29000007001 [Botrytis cinerea T4]					DSGNMTAGDADDDRSLTDSPEVGPTK	M5(Oxidation); S15(Phospho); S19(Phospho)	DSGNMTAGDADDDRSLTDSPEVGPTK_M5(Oxidation); S15(Phospho); S19(Phospho)	S(2): 0.0; T(6): 0.0; S(15): 89.1; T(17): 12.3; S(19): 98.6; T(25): 0.0	NA	NA	NA	NA	NA	24.8941	26.2373	26.1315	0	3			G2Y4Q9	Bcin11g01670.1	100	0	-	-	-	-
										DSGNMTAGDADDDRSLTDSPEVGPTK	M5(Oxidation); S15(Phospho)	DSGNMTAGDADDDRSLTDSPEVGPTK_M5(Oxidation); S15(Phospho)	S(2): 0.0; T(6): 0.0; S(15): 89.3; T(17): 10.5; S(19): 0.2; T(25): 0.0	23.187	22.81	22.7558	23.5215	25.672	27.0013	27.3059	27.2679	4	4	-3.74319	0.000709531
G2Y5Q9	347832302	347832302	Bcin16g03170.1		hypothetical protein BofuT4_P113090.1 [Botrytis cinerea T4]					AAAEEDDEESDEEITETESTR	S10(Phospho)	AAAEEDDEESDEEITETESTR_S10(Phospho)	S(10): 100.0; T(15): 0.0; T(17): 0.0; S(19): 0.0; T(20): 0.0	NA	NA	NA	NA	NA	23.0687	24.0793	23.739	0	3			G2Y5Q9	Bcin16g03170.1	100	0	Bclsg1	-	-	GO:0005525,GO:0005829,GO:0005737,GO:0043332,GO:0030437,GO:0000054,GO:0000027,GO:0022625,GO:0000747	K14539	LSG1; large subunit GTPase 1 [EC:3.6.1.-]	461
G2Y661	347832416	347832416	Bcin06g03460.1		similar to vacuolar protein sorting-associated protein vps17 [Botrytis cinerea T4]					SLSGSTGGLPGLK	S3(Phospho)	SLSGSTGGLPGLK_S3(Phospho)	S(1): 0.6; S(3): 99.4; S(5): 0.0; T(6): 0.0	NA	NA	NA	NA	NA	20.1639	20.8872	20.0871	0	3			G2Y661	Bcin06g03460.1	100	0	Bcvps17	-	-	GO:0015031,GO:0035091,GO:0042147,GO:0030904,GO:0005829,GO:0005634,GO:0005768,GO:0005628,GO:0032266,GO:0006886,GO:0042147,GO:0032120,GO:0016192,GO:0042147,GO:0008565,GO:0030904,GO:0030905
										SLSGSTGGLPGLKEEDDEDRVDAR	S5(Phospho)	SLSGSTGGLPGLKEEDDEDRVDAR_S5(Phospho)	S(1): 1.0; S(3): 8.8; S(5): 81.4; T(6): 8.8	24.5894	24.4269	23.0285	24.2002	25.3511	25.8252	26.265	26.1314	4	4	-1.83191	0.00714255
G2Y6V6	347832661	347832661	Bcin02g00660.1		similar to SGT1 and CS domain containing protein [Botrytis cinerea T4]					DTGGDSDEEGGDAMDSFFK	S6(Phospho); M14(Oxidation)	DTGGDSDEEGGDAMDSFFK_S6(Phospho); M14(Oxidation)	T(2): 0.0; S(6): 100.0; S(16): 0.0	NA	NA	NA	NA	NA	23.8539	24.0689	24.1725	0	3			G2Y6V6	Bcin02g00660.1	100	0	Bcsgt1	-	-	GO:0005515,GO:0005829,GO:0007190,GO:0045014,GO:0071852,GO:0000917,GO:0051087,GO:0030674,GO:0006461,GO:0051382,GO:0000151,GO:0051087,GO:0019933	K12795	SUGT1; suppressor of G2 allele of SKP1	158
										DTGGDSDEEGGDAMDSFFKK	S6(Phospho); M14(Oxidation)	DTGGDSDEEGGDAMDSFFKK_S6(Phospho); M14(Oxidation)	T(2): 0.1; S(6): 99.9; S(16): 0.0	NA	NA	NA	NA	NA	22.6567	22.9072	22.8995	0	3
G2Y6Z1	347832696	347832696	Bcin02g00880.3		hypothetical protein BofuT4_P107770.1 [Botrytis cinerea T4]					TGPSTPGQEGPSFAPPPLPSGWIAQWDGNSKK	T1(Phospho)	TGPSTPGQEGPSFAPPPLPSGWIAQWDGNSKK_T1(Phospho)	T(1): 98.9; S(4): 1.0; T(5): 0.1; S(12): 0.0; S(20): 0.0; S(30): 0.0	NA	NA	NA	NA	NA	15.7938	21.3319	20.5798	0	3			G2Y6Z1	Bcin02g00880.3	99.598	0	-	-	-	GO:0005515
G2Y8S5	347833304	347833304	Bcin06g02540.1		hypothetical protein BofuT4P22000006001 [Botrytis cinerea T4]					EDPTSPIEGGNASAEK	S5(Phospho)	EDPTSPIEGGNASAEK_S5(Phospho)	T(4): 0.5; S(5): 99.5; S(13): 0.0	22.8788	23.192	21.9316	23.3326	25.1063	25.9721	26.6281	26.3809	4	4	-3.18805	0.000448959	G2Y8S5	Bcin06g02540.1	100	3.81e-121	-	-	-	-
										GVLKEDPTSPIEGGNASAEK	S9(Phospho)	GVLKEDPTSPIEGGNASAEK_S9(Phospho)	T(8): 0.5; S(9): 99.5; S(17): 0.0	22.1698	21.9268	21.3619	22.3272	24.3559	24.701	25.288	25.0177	4	4	-2.89423	6.18109e-05
G2Y909	347833388	347833388	Bcin06g01920.1		hypothetical protein BofuT4_P029610.1 [Botrytis cinerea T4]					INVYGSRDPSPAAVPR	S10(Phospho)	INVYGSRDPSPAAVPR_S10(Phospho)	Y(4): 0.0; S(6): 0.0; S(10): 100.0	NA	NA	NA	NA	21.6525	21.0917	22.0142	21.4756	0	4			G2Y909	Bcin06g01920.1	99.865	0	-	-	-	GO:0005509,GO:0005544
G2Y921	347833400	347833400	Bcin06g01840.1		similar to Grp1p [Botrytis cinerea T4]					VSDAVTDVTAALGNTSISDKPAETTTGEK	S16(Phospho)	VSDAVTDVTAALGNTSISDKPAETTTGEK_S16(Phospho)	S(2): 0.0; T(6): 0.0; T(9): 0.0; T(15): 9.1; S(16): 90.8; S(18): 0.1; T(24): 0.0; T(25): 0.0; T(26): 0.0	NA	NA	NA	NA	NA	22.1188	22.7414	22.2486	0	3			G2Y921	Bcin06g01840.1	100	0	-	-	-	GO:0003676,GO:0000166,GO:0005829,GO:0043047,GO:0000784
G2Y9J7	347833576	347833576	Bcin06g00610.1		hypothetical protein BofuT4_P031490.1 [Botrytis cinerea T4]					NAQGHDLTGQDQPLNDNESGLWVPAEVHK	S19(Phospho)	NAQGHDLTGQDQPLNDNESGLWVPAEVHK_S19(Phospho)	T(8): 0.0; S(19): 100.0	NA	NA	NA	NA	NA	22.6144	22.7914	20.9208	0	3			G2Y9J7	Bcin06g00610.1	100	0	-	-	-	-
G2YB10	347441480	347441480	Bcin11g00530.1		hypothetical protein BofuT4_P025990.1 [Botrytis cinerea T4]					SRLSVGEVGGR	S4(Phospho)	SRLSVGEVGGR_S4(Phospho)	S(1): 0.5; S(4): 99.5	NA	NA	NA	NA	22.4517	23.3855	23.6798	23.3251	0	4			G2YB10	Bcin11g00530.1	100	0	-	-	-	-
G2YC74	347441844	347441844	Bcin10g06010.1		hypothetical protein BofuT4_P099540.1 [Botrytis cinerea T4]					NLYELLGNDHEYDSDKEPEPPVK	S14(Phospho)	NLYELLGNDHEYDSDKEPEPPVK_S14(Phospho)	Y(3): 0.0; Y(12): 0.0; S(14): 100.0	27.3251	26.3346	26.355	25.9232	28.5354	29.0291	29.5401	29.0203	4	4	-2.54674	0.000680467	G2YC74	Bcin10g06010.1	100	0	-	-	-	-	K13199	SERBP1; plasminogen activator inhibitor 1 RNA-binding protein	105
G2YC77	347441847	347441847	Bcin10g06030.1		similar to vacuolar sorting receptor (Mrl1) [Botrytis cinerea T4]					RNSGSEDENRLIDQLDEEWDD	S5(Phospho)	RNSGSEDENRLIDQLDEEWDD_S5(Phospho)	S(3): 50.0; S(5): 50.0	NA	NA	NA	NA	NA	22.477	21.8119	22.6533	0	3			G2YC77	Bcin10g06030.1	100	0	Bcmrl1	-	-	GO:0005737,GO:0005794,GO:0005770,GO:0007034,GO:0005048	K10089	M6PR; cation-dependent mannose-6-phosphate receptor	180
G2YC92	347834940	347834940	Bcin10g00790.1		similar to serine/threonine protein kinase [Botrytis cinerea T4]					TPSPLHDLDRR	S3(Phospho)	TPSPLHDLDRR_S3(Phospho)	T(1): 0.3; S(3): 99.7	NA	NA	NA	NA	20.3495	20.5359	NA	20.7654	0	3			G2YC92	Bcin10g00790.1	99.902	0	-	-	-	GO:0005524,GO:0016772,GO:0004672,GO:0006468	K08853	AAK; AP2-associated kinase [EC:2.7.11.1]	472
G2YCS4	347835000	347835000	Bcin10g03910.1		similar to heat shock protein [Botrytis cinerea T4]					GYRYEGDSDGDMDLYQ	S8(Phospho); M12(Oxidation)	GYRYEGDSDGDMDLYQ_S8(Phospho); M12(Oxidation)	Y(2): 0.0; Y(4): 0.0; S(8): 100.0; Y(15): 0.0	NA	NA	NA	NA	NA	22.0345	22.9881	22.7236	0	3			G2YCS4	Bcin10g03910.1	100	0	Bchsp104	-	-	GO:0005524,GO:0019538,GO:0005634,GO:0005829,GO:0005737,GO:0005635,GO:0006200,GO:0043335,GO:0051082,GO:0016887,GO:0071218,GO:0051787,GO:0043335,GO:0051087,GO:0035617,GO:0034975,GO:0070414,GO:0043531,GO:0070370,GO:0001319,GO:0042623,GO:0072380,GO:0070389	K03695	clpB; ATP-dependent Clp protease ATP-binding subunit ClpB	701
G2YCX9	347835055	347835055	Bcin10g03560.1		similar to SAM domain protein [Botrytis cinerea T4]					RGSSKPPEDPTDPSLLQDIPSWLR	S3(Phospho)	RGSSKPPEDPTDPSLLQDIPSWLR_S3(Phospho)	S(3): 50.0; S(4): 50.0; T(11): 0.0; S(14): 0.0; S(21): 0.0	NA	NA	NA	NA	NA	21.1801	18.5515	21.6877	0	3			G2YCX9	Bcin10g03560.1	100	0	Bcvts1	-	-	GO:0005515,GO:0005634,GO:0005829,GO:0000932,GO:0000289,GO:0003723,GO:0000956,GO:0070336,GO:0032079
G2YCY0	347835056	347835056	Bcin10g03550.1		hypothetical protein BofuT4_P097360.1 [Botrytis cinerea T4]					NSTGMNTSDHIPSGTETK	S2(Phospho); M5(Oxidation)	NSTGMNTSDHIPSGTETK_S2(Phospho); M5(Oxidation)	S(2): 99.4; T(3): 0.6; T(7): 0.0; S(8): 0.0; S(13): 0.0; T(15): 0.0; T(17): 0.0	NA	NA	NA	NA	NA	21.7761	23.1688	22.2252	0	3			G2YCY0	Bcin10g03550.1	100	0	-	-	-	-
G2YCZ7	347835073	347835073	Bcin10g03470.1		similar to TGF beta receptor associated protein 1 [Botrytis cinerea T4]					DASPVATASSSGPAQR	S3(Phospho)	DASPVATASSSGPAQR_S3(Phospho)	S(3): 100.0; T(7): 0.0; S(9): 0.0; S(10): 0.0; S(11): 0.0	NA	NA	NA	NA	NA	21.3001	21.7011	21.0258	0	3			G2YCZ7	Bcin10g03470.1	99.663	0	-	-	-	-	K20177	VPS3; vacuolar protein sorting-associated protein 3	625
G2YD02	347835078	347835078	Bcin10g03430.1		similar to SNF2-family ATP dependent chromatin remodeling factor snf21 [Botrytis cinerea T4]					AAERYGDDFEEDESEDDDEEEQDTRK	S14(Phospho)	AAERYGDDFEEDESEDDDEEEQDTRK_S14(Phospho)	Y(5): 0.0; S(14): 100.0; T(24): 0.0	NA	NA	NA	NA	NA	22.6296	23.4865	23.2719	0	3			G2YD02	Bcin10g03430.1	98.465	0	-	-	-	GO:0005515,GO:0005524,GO:0003677,GO:0006355,GO:0005634,GO:0016818,GO:0042393	K11786	STH1_SNF2; ATP-dependent helicase STH1/SNF2 [EC:3.6.4.-]	894
										YGDDFEEDESEDDDEEEQDTRK	S10(Phospho)	YGDDFEEDESEDDDEEEQDTRK_S10(Phospho)	Y(1): 0.0; S(10): 100.0; T(20): 0.0	NA	NA	NA	NA	NA	22.283	23.2541	22.7307	0	3
G2YD53	347835129	347835129	Bcin04g05000.1		similar to fatty acid oxygenase [Botrytis cinerea T4]					STSGNASSNPQVFEGPDHSVKR	S1(Phospho)	STSGNASSNPQVFEGPDHSVKR_S1(Phospho)	S(1): 49.8; T(2): 49.8; S(3): 0.5; S(7): 0.0; S(8): 0.0; S(19): 0.0	NA	NA	NA	NA	NA	22.7713	22.7024	22.3062	0	3			G2YD53	Bcin04g05000.1	99.913	0	BcppoA90	BcppoB-like,ppoA90	Fatty acid oxygenase	GO:0004601,GO:0055114,GO:0006979,GO:0020037,GO:0005506,GO:0016705
G2YDE2	347835218	347835218	Bcin04g04420.1		similar to transcription factor Zn, C2H2 [Botrytis cinerea T4]					TAEAAAAPESDETNPNIEPAPLK	S10(Phospho)	TAEAAAAPESDETNPNIEPAPLK_S10(Phospho)	T(1): 0.0; S(10): 100.0; T(13): 0.0	NA	NA	NA	NA	NA	21.6905	22.307	21.8769	0	3			G2YDE2	Bcin04g04420.1	100	0	-	-	-	GO:0005515,GO:0046872,GO:0005829,GO:0005634
G2YDG1	347835237	347835237	Bcin04g04290.1		similar to 60S acidic ribosomal protein P1 [Botrytis cinerea T4]					KEEKEEAKEESDEDMGFGLFD	S11(Phospho); M15(Oxidation)	KEEKEEAKEESDEDMGFGLFD_S11(Phospho); M15(Oxidation)	S(11): 100.0	NA	NA	NA	NA	29.5718	30.6492	30.6923	30.796	0	4			G2YDG1	Bcin04g04290.1	100	2.2e-71	-	-	-	GO:0003735,GO:0005622,GO:0005840,GO:0006414	K02942	RP-LP1; large subunit ribosomal protein LP1	52
										EESDEDMGFGLFD	S3(Phospho); M7(Oxidation)	EESDEDMGFGLFD_S3(Phospho); M7(Oxidation)	S(3): 100.0	NA	NA	NA	NA	22.4476	25.2544	26.3114	26.2328	0	4
										KEEKEEAKEESDEDMGFGLFD	S11(Phospho)	KEEKEEAKEESDEDMGFGLFD_S11(Phospho)	S(11): 100.0	NA	NA	NA	NA	NA	22.5155	26.1996	25.5696	0	3
										EEKEEAKEESDEDMGFGLFD	S10(Phospho); M14(Oxidation)	EEKEEAKEESDEDMGFGLFD_S10(Phospho); M14(Oxidation)	S(10): 100.0	NA	NA	NA	NA	NA	25.31	24.3585	24.383	0	3
G2YDG9	347835245	347835245	Bcin04g04210.2		similar to similar to PX domain-containing protein [Botrytis cinerea T4]					RLSRGSIPGDEEESGIR	S3(Phospho); S6(Phospho)	RLSRGSIPGDEEESGIR_S3(Phospho); S6(Phospho)	S(3): 100.0; S(6): 100.0; S(14): 0.0	NA	NA	NA	NA	NA	23.0315	22.4636	21.8347	0	3			G2YDG9	Bcin04g04210.2	100	0	-	-	-	GO:0035091
G2YDH0	347835246	347835246	Bcin04g04200.1		hypothetical protein BofuT4_P095260.1 [Botrytis cinerea T4]					AEPVETYDSDGGFVSDDDGAVRK	S15(Phospho)	AEPVETYDSDGGFVSDDDGAVRK_S15(Phospho)	T(6): 0.0; Y(7): 0.0; S(9): 0.0; S(15): 100.0	NA	NA	NA	NA	NA	22.2238	22.7321	22.7118	0	3			G2YDH0	Bcin04g04200.1	100	2.23e-135	-	-	-	GO:0003677,GO:0006355,GO:0003713,GO:0005634,GO:0003697,GO:0003690,GO:0003713,GO:0060261
G2YDK6	347835282	347835282	Bcin04g03960.1		hypothetical protein BofuT4_P095620.1 [Botrytis cinerea T4]					NSFHRSPPFQAPITTSAPPITSPK	S6(Phospho)	NSFHRSPPFQAPITTSAPPITSPK_S6(Phospho)	S(2): 0.0; S(6): 100.0; T(14): 0.0; T(15): 0.0; S(16): 0.0; T(21): 0.0; S(22): 0.0	NA	NA	NA	NA	24.4484	NA	24.2103	24.0299	0	3			G2YDK6	Bcin04g03960.1	100	0	Bcglc8	-	-	GO:0004864,GO:0009966,GO:0043666,GO:0005634,GO:0005737,GO:0008047,GO:0043085,GO:0007059	K16833	PPP1R2; protein phosphatase inhibitor 2	136
G2YEG5	347835591	347835591	Bcin09g06870.1		similar to choline kinase [Botrytis cinerea T4]					VPELDDAPAFVVTPDEIDGPQDGILEHANPEDMK	T13(Phospho); M33(Oxidation)	VPELDDAPAFVVTPDEIDGPQDGILEHANPEDMK_T13(Phospho); M33(Oxidation)	T(13): 100.0	NA	NA	NA	NA	21.888	23.0384	23.6113	23.5243	0	4			G2YEG5	Bcin09g06870.1	99.875	0	-	-	-	GO:0016772,GO:0016773,GO:0016301,GO:0046474,GO:0005634	K00866	CKI1; choline kinase [EC:2.7.1.32]	363
G2YEW4	347835785	347835785	Bcin11g06020.1		similar to 26S protease regulatory subunit 6A [Botrytis cinerea T4]					DAESEKEEDPIDEEIYSLGTQDILTR	S4(Phospho)	DAESEKEEDPIDEEIYSLGTQDILTR_S4(Phospho)	S(4): 100.0; Y(16): 0.0; S(17): 0.0; T(20): 0.0; T(25): 0.0	NA	NA	NA	NA	NA	22.324	21.6021	22.9633	0	3			G2YEW4	Bcin11g06020.1	100	0	Bcrpt5	-	-	GO:0016787,GO:0005524,GO:0005737,GO:0030163,GO:0005829,GO:0045842,GO:0006511,GO:0045899,GO:0008540,GO:0070682	K03065	PSMC3; 26S proteasome regulatory subunit T5	409
G2YGB9	347836245	347836245	Bcin09g05610.1		hypothetical protein BofuT4_P087210.1 [Botrytis cinerea T4]					RTSSDTSSTGIPSR	S3(Phospho)	RTSSDTSSTGIPSR_S3(Phospho)	T(2): 7.1; S(3): 85.1; S(4): 7.1; T(6): 0.6; S(7): 0.1; S(8): 0.0; T(9): 0.0; S(13): 0.0	NA	NA	NA	NA	22.0589	22.3953	23.2192	NA	0	3			G2YGB9	Bcin09g05610.1	100	0	-	-	-	-
G2YH15	347836477	347836477	Bcin10g04970.1		hypothetical protein BofuT4_P023170.1 [Botrytis cinerea T4]					NVTAPVDQSEPEVYNPPAAHH	S9(Phospho)	NVTAPVDQSEPEVYNPPAAHH_S9(Phospho)	T(3): 0.0; S(9): 100.0; Y(14): 0.0	NA	NA	NA	NA	25.5291	26.9318	27.0086	25.4355	0	4			G2YH15	Bcin10g04970.1	100	7.62e-161	-	-	-	GO:0016020
G2YHD4	347442030	347442030	Bcin03g03230.1		similar to Sas10/Utp3 family protein [Botrytis cinerea T4]					AVVEADDDSDFGEEESMDAK	S9(Phospho); M17(Oxidation)	AVVEADDDSDFGEEESMDAK_S9(Phospho); M17(Oxidation)	S(9): 100.0; S(16): 0.0	NA	NA	NA	NA	NA	21.7583	22.5843	22.3317	0	3			G2YHD4	Bcin03g03230.1	100	0	Bcsas10	-	-	GO:0005634,GO:0005730,GO:0005730,GO:0000447,GO:0000480,GO:0000472,GO:0000462,GO:0032040	K14767	UTP3; U3 small nucleolar RNA-associated protein 3	326
G2YHE5	347836560	347836560	Bcin04g00340.1		similar to protein phosphatase 2C [Botrytis cinerea T4]					GPGVHHNFDDSDSGYDVDMDQK	S11(Phospho); M19(Oxidation)	GPGVHHNFDDSDSGYDVDMDQK_S11(Phospho); M19(Oxidation)	S(11): 100.0; S(13): 0.0; Y(15): 0.0	NA	NA	NA	NA	21.417	26.4779	27.4722	26.8462	0	4			G2YHE5	Bcin04g00340.1	98.405	0	Bcptc3	BcPTC3	Type 2C Ser/Thr phosphatase (PP2C) (Yang el al., 2013)	GO:0003824,GO:0004722,GO:0006470	K14803	PTC2_3; protein phosphatase PTC2/3 [EC:3.1.3.16]	429
										GPGVHHNFDDSDSGYDVDMDQK	S11(Phospho)	GPGVHHNFDDSDSGYDVDMDQK_S11(Phospho)	S(11): 100.0; S(13): 0.0; Y(15): 0.0	NA	NA	NA	NA	NA	21.2996	24.305	23.0548	0	3
G2YHL7	347836632	347836632	Bcin04g00870.1		hypothetical protein BofuT4_P085660.1 [Botrytis cinerea T4]					SVLEDDSDEGEDEK	S7(Phospho)	SVLEDDSDEGEDEK_S7(Phospho)	S(1): 0.0; S(7): 100.0	NA	NA	NA	NA	NA	22.2004	22.8616	22.5219	0	3			G2YHL7	Bcin04g00870.1	98.898	0	-	-	-	GO:0005515
G2YHV2	347836717	347836717	Bcin03g07260.2		hypothetical protein BofuT4_P015950.1 [Botrytis cinerea T4]					EQDTPATSDDEETVGETDK	S8(Phospho)	EQDTPATSDDEETVGETDK_S8(Phospho)	T(4): 0.0; T(7): 0.5; S(8): 99.5; T(13): 0.0; T(17): 0.0	NA	NA	NA	NA	NA	20.1077	20.4346	20.4315	0	3			G2YHV2	Bcin03g07260.2	99.24	0	-	-	-	-
G2YHW7	347836732	347836732	Bcin03g07120.1		similar to 40S ribosomal protein S12 [Botrytis cinerea T4]					SDVEEPTSPIVAEADEVEVSGDASK	N-Term(Acetyl); S1(Phospho); S8(Phospho)	SDVEEPTSPIVAEADEVEVSGDASK_N-Term(Acetyl); S1(Phospho); S8(Phospho)	S(1): 98.8; T(7): 2.4; S(8): 98.8; S(20): 0.0; S(24): 0.0	NA	NA	NA	NA	NA	23.9569	25.6601	25.0691	0	3			G2YHW7	Bcin03g07120.1	100	2.75e-108	Bcrps12	-	-	GO:0003735,GO:0006412,GO:0005622,GO:0005840,GO:0002181,GO:0022627	K02951	RP-S12e; small subunit ribosomal protein S12e	130
G2YIC5	347836890	347836890	Bcin03g06090.1		similar to nucleosome assembly protein [Botrytis cinerea T4]					APTDEDDDDLASDIEER	S12(Phospho)	APTDEDDDDLASDIEER_S12(Phospho)	T(3): 0.0; S(12): 100.0	23.8393	20.4078	22.8904	21.6111	24.4297	25.8356	26.7091	26.2703	4	4	-3.62404	0.00915255	G2YIC5	Bcin03g06090.1	100	0	Bcnap1	-	-	GO:0005634,GO:0006334,GO:0005634,GO:0005737,GO:0007117,GO:0032968,GO:0042802,GO:0006606,GO:0008047,GO:0043085,GO:0000087,GO:0006337,GO:0042393,GO:0006334,GO:0031116,GO:0030332,GO:0000788	K11279	NAP1L1; nucleosome assembly protein 1-like 1	398
G2YJX7	347442085	347442085	Bcin16g01000.1		CND8 [Botrytis cinerea T4]					DATTSTQASSDAGKDEDIK	S10(Phospho)	DATTSTQASSDAGKDEDIK_S10(Phospho)	T(3): 0.0; T(4): 0.0; S(5): 0.0; T(6): 0.0; S(9): 6.8; S(10): 93.2	NA	NA	NA	NA	22.8167	24.728	24.9481	24.4821	0	4			G2YJX7	Bcin16g01000.1	99.871	0	CND8	CND8	CalciNeurine-Dependant (CND) gene (Viaud et al., 2003)	GO:0005524
G2YKP2	347837618	347837618	Bcin11g04290.1		hypothetical protein BofuT4_P079850.1 [Botrytis cinerea T4]					RRPEYDSDDDLPR	S7(Phospho)	RRPEYDSDDDLPR_S7(Phospho)	Y(5): 0.1; S(7): 99.9	NA	NA	NA	NA	NA	24.2946	25.1645	24.9756	0	3			G2YKP2	Bcin11g04290.1	100	0	-	-	-	-	K15177	LEO1; RNA polymerase-associated protein LEO1	205
G2YKT8	347837664	347837664	Bcin11g03990.2		hypothetical protein BofuT4_P080310.1 [Botrytis cinerea T4]					ETFGYELQPAVSPSFER	S12(Phospho)	ETFGYELQPAVSPSFER_S12(Phospho)	T(2): 0.0; Y(5): 0.0; S(12): 94.4; S(14): 5.6	NA	NA	NA	NA	20.2412	22.1397	22.4371	22.1306	0	4			G2YKT8	Bcin11g03990.2	100	0	-	-	-	-
										ATESLTPTLATNTAGESLHGATEIAAGAEK	T6(Phospho)	ATESLTPTLATNTAGESLHGATEIAAGAEK_T6(Phospho)	T(2): 0.2; S(4): 0.2; T(6): 99.3; T(8): 0.2; T(11): 0.0; T(13): 0.0; S(17): 0.0; T(22): 0.0	NA	NA	NA	NA	23.3093	23.3091	23.4234	NA	0	3
										AYESEADPEDTIHVDTPSR	S4(Phospho)	AYESEADPEDTIHVDTPSR_S4(Phospho)	Y(2): 0.0; S(4): 100.0; T(11): 0.0; T(16): 0.0; S(18): 0.0	NA	NA	NA	NA	20.6694	NA	21.982	21.7546	0	3
										APAKSPAPVSAASK	S5(Phospho)	APAKSPAPVSAASK_S5(Phospho)	S(5): 100.0; S(10): 0.0; S(13): 0.0	NA	NA	NA	NA	22.0895	23.2788	24.9251	NA	0	3
										KESSPLDGSKDEFEGALSK	S4(Phospho)	KESSPLDGSKDEFEGALSK_S4(Phospho)	S(3): 0.1; S(4): 99.7; S(9): 0.1; S(18): 0.0	NA	NA	NA	NA	NA	22.2182	22.9798	22.7111	0	3
										AYESEADPEDTIHVDTPSRRSSR	S18(Phospho); S22(Phospho)	AYESEADPEDTIHVDTPSRRSSR_S18(Phospho); S22(Phospho)	Y(2): 0.0; S(4): 0.0; T(11): 0.0; T(16): 0.0; S(18): 99.9; S(21): 6.3; S(22): 93.7	NA	NA	NA	NA	NA	22.4209	23.2507	22.721	0	3
G2YKX1	347837697	347837697	Bcin11g03760.1		similar to MFS sugar transporter [Botrytis cinerea T4]					ENTTHEPAPTEVNK	T4(Phospho)	ENTTHEPAPTEVNK_T4(Phospho)	T(3): 6.4; T(4): 93.6; T(10): 0.0	NA	NA	NA	NA	23.4988	23.8348	22.4902	24.1172	0	4			G2YKX1	Bcin11g03760.1	100	0	-	-	-	GO:0005215,GO:0016020,GO:0016021,GO:0055085,GO:0022891,GO:0022857
G2YL30	347837756	347837756	Bcin11g03430.1		similar to ubiquitin-like protein SMT3 [Botrytis cinerea T4]					SDNERSPGGAEPIEPVSEHLNIK	N-Term(Acetyl); S1(Phospho); S6(Phospho)	SDNERSPGGAEPIEPVSEHLNIK_N-Term(Acetyl); S1(Phospho); S6(Phospho)	S(1): 100.0; S(6): 100.0; S(17): 0.0	NA	NA	NA	NA	26.2664	27.8	28.4592	28.2084	0	4			G2YL30	Bcin11g03430.1	100	5.95e-69	Bcsmt3	-	-	GO:0005515,GO:0005634,GO:0005634,GO:0005515,GO:0042802,GO:0000723,GO:0000070,GO:0044732,GO:0000794,GO:0030998,GO:0030466,GO:0071441,GO:0030702,GO:0051573,GO:0051572,GO:0005940,GO:0031386,GO:0016925	K12160	SUMO; small ubiquitin-related modifier	83
										SDNERSPGGAEPIEPVSEHLNIK	N-Term(Acetyl); S6(Phospho)	SDNERSPGGAEPIEPVSEHLNIK_N-Term(Acetyl); S6(Phospho)	S(1): 0.0; S(6): 100.0; S(17): 0.0	26.3478	25.5735	25.3194	25.9694	26.8311	27.3541	27.7143	27.4913	4	4	-1.54518	0.00209096
G2YLF3	347837879	347837879	Bcin03g08220.1		hypothetical protein BofuT4_P077440.1 [Botrytis cinerea T4]					DMSGTDKDTTPEAEPIDAQDEEMRDR	M2(Oxidation); T10(Phospho); M23(Oxidation)	DMSGTDKDTTPEAEPIDAQDEEMRDR_M2(Oxidation); T10(Phospho); M23(Oxidation)	S(3): 0.0; T(5): 0.0; T(9): 50.0; T(10): 50.0	NA	NA	NA	NA	24.0586	25.3427	25.5671	NA	0	3			G2YLF3	Bcin03g08220.1	99.805	0	Bcyrb2	-	-	GO:0046907,GO:0005634,GO:0005634,GO:0005829,GO:0031938,GO:0000056,GO:0005643,GO:0034599,GO:0005654,GO:0006611,GO:0046827,GO:1901181
G2YLX2	347838048	347838048	Bcin12g03740.1		similar to sulfite reductase subunit beta [Botrytis cinerea T4]					TFHDDVAEEESDEE	S11(Phospho)	TFHDDVAEEESDEE_S11(Phospho)	T(1): 0.0; S(11): 100.0	NA	NA	NA	NA	NA	24.9249	25.6032	25.2863	0	3			G2YLX2	Bcin12g03740.1	100	0	Bcmet5	-	-	GO:0016491,GO:0055114,GO:0003824,GO:0008152,GO:0051539,GO:0020037,GO:0050661,GO:0005506,GO:0051536,GO:0010181,GO:0008652,GO:0004783,GO:0009337,GO:0005829,GO:0031505,GO:0000103,GO:0000096,GO:0070814,GO:0000103,GO:0009337,GO:0004783,GO:0000097	K00381	cysI; sulfite reductase (NADPH) hemoprotein beta-component [EC:1.8.1.2]	1080
G2YM20	347838096	347838096	Bcin12g04110.1		similar to similar to APSES transcription factor [Botrytis cinerea T4]					AQIEEPTTEESSEETSEPK	S12(Phospho)	AQIEEPTTEESSEETSEPK_S12(Phospho)	T(7): 0.0; T(8): 0.0; S(11): 6.4; S(12): 93.6; T(15): 0.0; S(16): 0.0	NA	NA	NA	NA	22.83	23.529	23.9909	23.7627	0	4			G2YM20	Bcin12g04110.1	100	0	-	-	-	GO:0003677,GO:0005634,GO:0005515,GO:0005635,GO:0045141
										AQIEEPTTEESSEETSEPK	T8(Phospho); S12(Phospho)	AQIEEPTTEESSEETSEPK_T8(Phospho); S12(Phospho)	T(7): 0.9; T(8): 99.1; S(11): 92.0; S(12): 8.0; T(15): 0.0; S(16): 0.0	NA	NA	NA	NA	NA	23.1077	23.7935	23.1399	0	3
G2YMP5	347838321	347838321	Bcin07g04500.1		hypothetical protein BofuT4_P138170.1 [Botrytis cinerea T4]					ELLASIGKDDSDEEMEDASDK	S11(Phospho); M15(Oxidation)	ELLASIGKDDSDEEMEDASDK_S11(Phospho); M15(Oxidation)	S(5): 0.0; S(11): 100.0; S(19): 0.0	NA	NA	NA	NA	NA	25.0772	25.4188	24.9705	0	3			G2YMP5	Bcin07g04500.1	99.787	0	-	-	-	GO:0006457,GO:0003755,GO:0005730,GO:0005528,GO:0000412,GO:0018208	K14826	FPR3_4; FK506-binding nuclear protein [EC:5.2.1.8]	218
										ITEVDSEDEEAPK	S6(Phospho)	ITEVDSEDEEAPK_S6(Phospho)	T(2): 0.0; S(6): 100.0	22.1706	20.3784	20.858	22.4306	24.446	25.6614	26.2665	25.9504	4	4	-4.12163	0.000786363
G2YN56	347838482	347838482	Bcin07g03390.1		hypothetical protein BofuT4_P139780.1 [Botrytis cinerea T4]					SALSDDEDDSIAPPPK	S4(Phospho)	SALSDDEDDSIAPPPK_S4(Phospho)	S(1): 50.0; S(4): 50.0; S(10): 0.0	NA	NA	NA	NA	NA	23.1482	23.7237	22.9989	0	3			G2YN56	Bcin07g03390.1	100	0	Bctop2	-	-	GO:0005524,GO:0003677,GO:0006265,GO:0003918,GO:0006259,GO:0005634,GO:0005634,GO:0005524,GO:0000019,GO:0006265,GO:0006325,GO:0006200,GO:0006268,GO:0044774,GO:0006271,GO:0006333,GO:0007131,GO:0051306,GO:0003918,GO:0031055,GO:0000795,GO:0097046,GO:0097047	K03164	TOP2; DNA topoisomerase II [EC:5.99.1.3]	822
										KSVVSDDDEDESIAPPPK	S5(Phospho)	KSVVSDDDEDESIAPPPK_S5(Phospho)	S(2): 0.0; S(5): 100.0; S(12): 0.0	NA	NA	NA	NA	NA	21.3066	22.1289	20.8302	0	3
G2YNJ5	347838621	347838621	Bcin02g03970.1		hypothetical protein BofuT4_P122120.1 [Botrytis cinerea T4]					HWGNSDDEVLDSPVK	S5(Phospho)	HWGNSDDEVLDSPVK_S5(Phospho)	S(5): 100.0; S(12): 0.0	NA	NA	NA	NA	NA	22.1225	23.0087	23.4647	0	3			G2YNJ5	Bcin02g03970.1	100	0	-	-	-	-
G2YP45	347838821	347838821	Bcin05g06700.1		similar to RhoGAP protein [Botrytis cinerea T4]					SSSISPGLHASR	S5(Phospho)	SSSISPGLHASR_S5(Phospho)	S(1): 0.0; S(2): 0.0; S(3): 0.0; S(5): 100.0; S(11): 0.0	NA	NA	NA	NA	21.7138	NA	22.2874	21.9096	0	3			G2YP45	Bcin05g06700.1	98.113	0	-	-	-	GO:0007165	K19845	SAC7; GTPase-activating protein SAC7	355
G2YPW2	347839088	347839088	Bcin05g04740.1		hypothetical protein BofuT4_P137050.1 [Botrytis cinerea T4]					RASEAGYTGGNAGWSDGPWWR	S3(Phospho)	RASEAGYTGGNAGWSDGPWWR_S3(Phospho)	S(3): 49.9; Y(7): 49.9; T(8): 0.2; S(15): 0.0	NA	NA	NA	NA	21.882	NA	16.3567	21.2591	0	3			G2YPW2	Bcin05g04740.1	100	0	Bcmtc1	-	-	GO:0005829,GO:0005794,GO:0005840
G2YQ70	347839196	347839196	Bcin12g01280.2		hypothetical protein BofuT4_P133220.1 [Botrytis cinerea T4]					VRSPDEVEKQEETEEEK	S3(Phospho)	VRSPDEVEKQEETEEEK_S3(Phospho)	S(3): 100.0; T(13): 0.0	NA	NA	NA	NA	22.0327	23.3068	23.4787	23.3137	0	4			G2YQ70	Bcin12g01280.2	99.741	0	Bcbbc1	-	-	GO:0005515,GO:0005829,GO:0030036,GO:0030479,GO:0051286,GO:0032153,GO:0007010,GO:0017024	K20521	BBC1; myosin tail region-interacting protein MTI1	279
G2YSX7	347840153	347840153	Bcin13g00210.1		similar to sorting nexin-41 [Botrytis cinerea T4]					KSSSGNFITNK	S3(Phospho)	KSSSGNFITNK_S3(Phospho)	S(2): 0.1; S(3): 93.2; S(4): 6.8; T(9): 0.0	NA	NA	NA	NA	20.7398	21.1806	21.8602	NA	0	3			G2YSX7	Bcin13g00210.1	100	0	-	-	-	GO:0035091	K21996	SNX41_42; sorting nexin-41/42	456
										RDSITSSNAVPNSPGSQHDFGGPR	S3(Phospho)	RDSITSSNAVPNSPGSQHDFGGPR_S3(Phospho)	S(3): 99.9; T(5): 0.0; S(6): 0.0; S(7): 0.0; S(13): 0.0; S(16): 0.0	NA	NA	NA	NA	21.4981	21.6168	22.1419	NA	0	3
G2YTE9	347840481	347840481	Bcin01g04490.2		similar to DNA mismatch repair protein msh6 [Botrytis cinerea T4]					VVSYAESDDDDEDVTPR	S7(Phospho)	VVSYAESDDDDEDVTPR_S7(Phospho)	S(3): 0.0; Y(4): 0.0; S(7): 100.0; T(15): 0.0	NA	NA	NA	NA	NA	21.5383	22.6222	22.1433	0	3			G2YTE9	Bcin01g04490.2	98.454	0	Bcmsh6	-	-	GO:0005524,GO:0030983,GO:0006298	K08737	MSH6; DNA mismatch repair protein MSH6	726
G2YTH4	347840162	347840162	Bcin01g02050.1		similar to translation initiation factor 3 [Botrytis cinerea T4]					TIDSFAEADAAGDPGPDQGSGETK	T1(Phospho)	TIDSFAEADAAGDPGPDQGSGETK_T1(Phospho)	T(1): 91.5; S(4): 8.5; S(20): 0.0; T(23): 0.0	NA	NA	NA	NA	NA	21.3019	22.117	21.7205	0	3			G2YTH4	Bcin01g02050.1	100	8.45e-123	-	-	-	GO:0003743,GO:0006413	K03113	EIF1; translation initiation factor 1	36
G2YTJ5	347840183	347840183	Bcin01g02240.1		hypothetical protein BofuT4_P160440.1 [Botrytis cinerea T4]					RSSVSDDANESTIR	S3(Phospho)	RSSVSDDANESTIR_S3(Phospho)	S(2): 0.8; S(3): 98.5; S(5): 0.8; S(11): 0.0; T(12): 0.0	NA	NA	NA	NA	NA	20.7536	21.264	20.9895	0	3			G2YTJ5	Bcin01g02240.1	99.876	0	-	-	-	GO:0005515,GO:0005634,GO:0018024	K06101	ASH1L; histone-lysine N-methyltransferase ASH1L [EC:2.1.1.43]	303
G2YTQ5	347840243	347840243	Bcin01g02660.1		similar to protein kinase and ribonuclease Ire1 [Botrytis cinerea T4]					DRPGQTGSDQESQNAPVK	S8(Phospho)	DRPGQTGSDQESQNAPVK_S8(Phospho)	T(6): 0.1; S(8): 99.9; S(12): 0.0	NA	NA	NA	NA	NA	20.841	21.5606	20.9075	0	3			G2YTQ5	Bcin01g02660.1	100	0	Bcire1	-	-	GO:0005515,GO:0005524,GO:0016772,GO:0004672,GO:0006468,GO:0006397,GO:0004540,GO:0005634,GO:0005783,GO:0031505,GO:0042802,GO:0004674,GO:0051082,GO:0042803,GO:0030176,GO:0090502,GO:0036290,GO:0004521,GO:0051260,GO:0006020,GO:0030968,GO:0043065	K08852	ERN1; serine/threonine-protein kinase/endoribonuclease IRE1 [EC:2.7.11.1 3.1.26.-]	532
G2YU91	347840617	347840617	Bcin09g02020.1		similar to serine/threonine protein kinase [Botrytis cinerea T4]					ENNTPQAARQPDSPTLNPATIPR	S13(Phospho)	ENNTPQAARQPDSPTLNPATIPR_S13(Phospho)	T(4): 0.0; S(13): 100.0; T(15): 0.0; T(20): 0.0	NA	NA	NA	NA	NA	21.8423	22.0483	22.3073	0	3			G2YU91	Bcin09g02020.1	99.856	0	-	-	-	GO:0005524,GO:0016772,GO:0004674,GO:0004672,GO:0006468,GO:0005829,GO:0005515,GO:0005737,GO:0031097,GO:0031028,GO:0044732,GO:0004672,GO:0004674,GO:0018105,GO:0031031,GO:0034973,GO:0061167,GO:0032463,GO:1902846,GO:1902817,GO:0044878,GO:1902854,GO:0051220
G2YUC1	347840647	347840647	Bcin07g06960.1		similar to acetyl-CoA carboxylase [Botrytis cinerea T4]					VGASEFGMPVQSSAPSTPATPSHESGNPFK	M8(Oxidation); T17(Phospho); T20(Phospho)	VGASEFGMPVQSSAPSTPATPSHESGNPFK_M8(Oxidation); T17(Phospho); T20(Phospho)	S(4): 0.0; S(12): 0.0; S(13): 0.0; S(16): 9.1; T(17): 90.9; T(20): 99.0; S(22): 1.0; S(25): 0.0	NA	NA	NA	NA	NA	24.2616	24.305	24.1178	0	3			G2YUC1	Bcin07g06960.1	100	0	-	-	-	GO:0005524,GO:0003824,GO:0008152,GO:0046872,GO:0006633,GO:0016874,GO:0004075,GO:0003989	K11262	ACACA; acetyl-CoA carboxylase / biotin carboxylase 1 [EC:6.4.1.2 6.3.4.14 2.1.3.15]	1921
										RVSSISDMTYLTNKPDHEPTRK	S6(Phospho); M8(Oxidation)	RVSSISDMTYLTNKPDHEPTRK_S6(Phospho); M8(Oxidation)	S(3): 4.6; S(4): 47.7; S(6): 47.7; T(9): 0.0; Y(10): 0.0; T(12): 0.0; T(20): 0.0	NA	NA	NA	NA	24.0011	26.7684	24.7476	NA	0	3
										VGASEFGMPVQSSAPSTPATPSHESGNPFK	M8(Oxidation); S16(Phospho); T17(Phospho); T20(Phospho)	VGASEFGMPVQSSAPSTPATPSHESGNPFK_M8(Oxidation); S16(Phospho); T17(Phospho); T20(Phospho)	S(4): 0.0; S(12): 91.5; S(13): 8.4; S(16): 50.0; T(17): 50.0; T(20): 99.9; S(22): 0.1; S(25): 0.0	NA	NA	NA	NA	NA	25.6838	25.7183	25.6536	0	3
G2YUH3	347840699	347840699	Bcin07g06650.1		carbohydrate-Binding Module family 21 protein [Botrytis cinerea T4]					SPATSTTHSPAVSR	S9(Phospho)	SPATSTTHSPAVSR_S9(Phospho)	S(1): 0.0; T(4): 0.0; S(5): 0.0; T(6): 0.0; T(7): 0.0; S(9): 100.0; S(13): 0.0	NA	NA	NA	NA	19.4586	20.8022	20.3613	20.6402	0	4			G2YUH3	Bcin07g06650.1	100	0	-	-	-	GO:0005515
										FIDHDEQVSPLSMSAPK	S9(Phospho); M13(Oxidation)	FIDHDEQVSPLSMSAPK_S9(Phospho); M13(Oxidation)	S(9): 100.0; S(12): 0.0; S(14): 0.0	NA	NA	NA	NA	NA	20.135	20.7085	20.6263	0	3
G2YUS6	347840802	347840802	Bcin07g05950.1		hypothetical protein BofuT4_P157700.1 [Botrytis cinerea T4]					TNTPTTAVDQHGWK	T3(Phospho)	TNTPTTAVDQHGWK_T3(Phospho)	T(1): 0.0; T(3): 100.0; T(5): 0.0; T(6): 0.0	NA	NA	NA	NA	20.6816	20.6962	22.4556	21.0252	0	4			G2YUS6	Bcin07g05950.1	98.813	0	-	-	-	-
										EAAHAHSPEVASVQDNVDFR	S7(Phospho); S12(Phospho)	EAAHAHSPEVASVQDNVDFR_S7(Phospho); S12(Phospho)	S(7): 100.0; S(12): 100.0	NA	NA	NA	NA	NA	26.7128	27.5778	26.8343	0	3
										EAAHAHSPEVASVQDNVDFR	S7(Phospho)	EAAHAHSPEVASVQDNVDFR_S7(Phospho)	S(7): 100.0; S(12): 0.0	23.1783	24.9036	NA	23.99	27.2341	27.8067	28.5496	27.5755	3	4	-3.76749	0.00557855
G2YVU4	347841170	347841170	Bcin02g06020.1		similar to ran-interacting Mog1 protein [Botrytis cinerea T4]					VGTAGSSPATDGAAMTTHLEDIVDSDLDTVK	S7(Phospho); M15(Oxidation)	VGTAGSSPATDGAAMTTHLEDIVDSDLDTVK_S7(Phospho); M15(Oxidation)	T(3): 0.0; S(6): 12.4; S(7): 75.2; T(10): 12.4; T(16): 0.0; T(17): 0.0; S(25): 0.0; T(29): 0.0	NA	NA	NA	NA	20.8894	21.5999	21.605	21.6663	0	4			G2YVU4	Bcin02g06020.1	100	8.38e-144	Bcmog1	-	-	GO:0005634,GO:0005829,GO:0005634,GO:0016973,GO:0006606,GO:0007264,GO:0008536
G2YW88	347841314	347841314	Bcin16g03650.1		hypothetical protein BofuT4_P150180.1 [Botrytis cinerea T4]					SGSPPIQEETSK	S3(Phospho)	SGSPPIQEETSK_S3(Phospho)	S(1): 50.0; S(3): 50.0; T(10): 0.0; S(11): 0.0	NA	NA	NA	NA	NA	20.5193	20.8842	20.3782	0	3			G2YW88	Bcin16g03650.1	98.926	0	Bcsyt1	-	-	GO:0005086,GO:0032012,GO:0000139,GO:0006887,GO:0016192,GO:0043547,GO:0032014
G2YWH1	347841397	347841397	Bcin16g04250.2		hypothetical protein BofuT4_P151010.1 [Botrytis cinerea T4]					SDNDSAPATPGEEPVSAR	S5(Phospho)	SDNDSAPATPGEEPVSAR_S5(Phospho)	S(1): 0.9; S(5): 98.9; T(9): 0.1; S(16): 0.0	NA	NA	NA	NA	NA	20.7345	21.2189	20.8487	0	3			G2YWH1	Bcin16g04250.2	100	0	-	-	-	-
G2YX35	347841701	347841701	Bcin05g01150.1		similar to sorbitol dehydrogenase [Botrytis cinerea T4]					SPSATEITETTMAKPTK	S1(Phospho); M12(Oxidation)	SPSATEITETTMAKPTK_S1(Phospho); M12(Oxidation)	S(1): 99.3; S(3): 0.7; T(5): 0.0; T(8): 0.0; T(10): 0.0; T(11): 0.0; T(16): 0.0	NA	NA	NA	NA	22.521	23.0509	NA	20.7397	0	3			G2YX35	Bcin05g01150.1	100	0	-	-	-	GO:0008270,GO:0016491,GO:0055114	K00008	SORD; L-iditol 2-dehydrogenase [EC:1.1.1.14]	302
G2YXZ1	347841917	347841917	Bcin01g01590.1		hypothetical protein BofuT4P110000005001 [Botrytis cinerea T4]					RLSQPADQDQGEMAR	S3(Phospho); M13(Oxidation)	RLSQPADQDQGEMAR_S3(Phospho); M13(Oxidation)	S(3): 100.0	NA	NA	NA	NA	22.7327	23.2586	23.6951	23.4292	0	4			G2YXZ1	Bcin01g01590.1	100	9.6e-57	Bccpd3	CPD3	0	-
										TRRLSQPADQDQGEMAR	S5(Phospho); M15(Oxidation)	TRRLSQPADQDQGEMAR_S5(Phospho); M15(Oxidation)	T(1): 1.0; S(5): 99.0	NA	NA	NA	NA	20.7225	21.3694	21.9596	NA	0	3
G2YXZ4	347841920	347841920	Bcin01g01620.1		hypothetical protein BofuT4_P146610.1 [Botrytis cinerea T4]					EREDETESMEGMIR	T6(Phospho); M9(Oxidation); M12(Oxidation)	EREDETESMEGMIR_T6(Phospho); M9(Oxidation); M12(Oxidation)	T(6): 100.0; S(8): 0.0	NA	NA	NA	NA	22.1522	23.7023	23.6468	23.6665	0	4			G2YXZ4	Bcin01g01620.1	95.333	1.78e-100	-	-	-	-
										SGGEGASSVNVGR	S8(Phospho)	SGGEGASSVNVGR_S8(Phospho)	S(1): 0.0; S(7): 6.4; S(8): 93.6	NA	NA	NA	NA	20.2544	20.7255	21.1483	NA	0	3
G2YZK2	347842478	347842478	Bcin06g06110.1		hypothetical protein BofuT4P101000054001 [Botrytis cinerea T4]					EGDEVFDEDDARAMSPR	M14(Oxidation); S15(Phospho)	EGDEVFDEDDARAMSPR_M14(Oxidation); S15(Phospho)	S(15): 100.0	NA	NA	NA	NA	22.4981	22.9367	23.7002	23.2707	0	4			G2YZK2	Bcin06g06110.1	100	4.94e-130	-	-	-	-	K20316	SCOC; short coiled-coil protein	53
G2YZL4	347842490	347842490	Bcin06g06190.2		similar to TPA: ER membrane protein (Pkr1) [Botrytis cinerea T4]					KTEAGVGGDASDVETVVDEEGPPGSK	S11(Phospho); T15(Phospho)	KTEAGVGGDASDVETVVDEEGPPGSK_S11(Phospho); T15(Phospho)	T(2): 0.0; S(11): 100.0; T(15): 100.0; S(25): 0.0	NA	NA	NA	NA	NA	23.8883	24.7032	23.9954	0	3			G2YZL4	Bcin06g06190.2	100	1.47e-105	Bcpkr1	-	-	GO:0005783,GO:0030176,GO:0070072
										TEAGVGGDASDVETVVDEEGPPGSK	S10(Phospho); T14(Phospho)	TEAGVGGDASDVETVVDEEGPPGSK_S10(Phospho); T14(Phospho)	T(1): 0.0; S(10): 100.0; T(14): 100.0; S(24): 0.0	NA	NA	NA	NA	NA	21.6561	23.3997	22.7949	0	3
G2YZM4	347842500	347842500	Bcin06g06270.1		hypothetical protein BofuT4_P143340.1 [Botrytis cinerea T4]					DADMDASEAEEQTKPQSATPSSTPAPAK	M4(Oxidation); T19(Phospho)	DADMDASEAEEQTKPQSATPSSTPAPAK_M4(Oxidation); T19(Phospho)	S(7): 0.0; T(13): 0.0; S(17): 93.0; T(19): 7.0; S(21): 0.0; S(22): 0.0; T(23): 0.0	NA	NA	NA	NA	20.0592	22.9874	22.5075	NA	0	3			G2YZM4	Bcin06g06270.1	100	0	Bcnup159	-	-	GO:0005515,GO:0005634,GO:0005515,GO:0005635,GO:0000774,GO:0050790,GO:0005643,GO:0034399,GO:0016973,GO:0000056,GO:0006913,GO:0005643,GO:0005487,GO:0006607,GO:0031081,GO:0044613,GO:0000055,GO:0055126,GO:0044614,GO:0006611,GO:0097064	K18715	NUP159; nucleoporin NUP159	546
M7TEN3	472237031	472237031	Bcin07g04730.1		putative calcium calmodulin-dependent protein kinase protein [Botrytis cinerea BcDW1]					MLDTKDEVLTTMAGSFGYAAPEVMLK	M1(Oxidation); T4(Phospho); M12(Oxidation); M24(Oxidation)	MLDTKDEVLTTMAGSFGYAAPEVMLK_M1(Oxidation); T4(Phospho); M12(Oxidation); M24(Oxidation)	T(4): 33.3; T(10): 33.3; T(11): 33.3; S(15): 0.0; Y(18): 0.0	NA	NA	NA	NA	NA	23.2418	23.4777	23.1322	0	3			M7TEN3	Bcin07g04730.1	100	0	Bccmk1	BcCMK1	Ca2?dependent kinase	GO:0005524,GO:0016772,GO:0004672,GO:0006468	K08794	CAMK1; calcium/calmodulin-dependent protein kinase I [EC:2.7.11.17]	323
M7THB7	472235777	472235777	Bcin16g04000.1		putative rnb domain-containing protein [Botrytis cinerea BcDW1]					TRSDSKVPTGEPVEAK	S5(Phospho)	TRSDSKVPTGEPVEAK_S5(Phospho)	T(1): 1.0; S(3): 8.9; S(5): 90.1; T(9): 0.0	NA	NA	NA	NA	21.4062	25.188	22.0355	NA	0	3			M7THB7	Bcin16g04000.1	99.928	0	Bcssd1	-	-	GO:0005634,GO:0005737,GO:0060237,GO:0005935,GO:0000932,GO:0003729,GO:0010494,GO:0008298,GO:0005933,GO:0017148,GO:0003730,GO:0048027,GO:0000900	K18748	SSD1; protein SSD1	955
M7THR4	472235708	472235708	Bcin02g06140.1		putative cp2 transcription factor protein [Botrytis cinerea BcDW1]					STQKPGDEFITDFRK	S1(Phospho)	STQKPGDEFITDFRK_S1(Phospho)	S(1): 50.0; T(2): 50.0; T(11): 0.0	NA	NA	NA	NA	22.5249	22.2945	22.786	NA	0	3			M7THR4	Bcin02g06140.1	96.407	0	-	-	-	-
M7TJU9	472238936	472238936	Bcin03g07670.1		putative nad-specific glutamate dehydrogenase protein [Botrytis cinerea BcDW1]					LANVRPRSPSL	S10(Phospho)	LANVRPRSPSL_S10(Phospho)	S(8): 50.0; S(10): 50.0	NA	NA	NA	NA	NA	22.9932	23.159	22.9016	0	3			M7TJU9	Bcin03g07670.1	100	0	Bcgdh2	-	-	GO:0016491,GO:0055114,GO:0006520,GO:0004352,GO:0019551,GO:0005829,GO:0005739,GO:0004352,GO:0006807	K15371	GDH2; glutamate dehydrogenase [EC:1.4.1.2]	782
M7TKI4	472236988	472236988	Bcin12g02060.1		putative transcriptional activator xlnr protein [Botrytis cinerea BcDW1]					AGSLESLTEVPSQGHPPHVSR	S3(Phospho)	AGSLESLTEVPSQGHPPHVSR_S3(Phospho)	S(3): 99.8; S(6): 0.2; T(8): 0.0; S(12): 0.0; S(20): 0.0	NA	NA	NA	NA	NA	20.797	21.654	21.6442	0	3			M7TKI4	Bcin12g02060.1	99.359	0	BcxlnR	xlnR	transcription factor_Cys6	GO:0008270,GO:0003677,GO:0006355,GO:0005634,GO:0006351,GO:0000981	K21451	XLNR; xylanolytic transcriptional activator XlnR	534
M7TLF9	472239523	472239523	Bcin05g04240.1		hypothetical protein BcDW1_7010 [Botrytis cinerea BcDW1]					RRTSLEDEDEYDGR	S4(Phospho)	RRTSLEDEDEYDGR_S4(Phospho)	T(3): 50.0; S(4): 50.0; Y(11): 0.0	NA	NA	NA	NA	NA	22.8274	23.4152	22.9799	0	3			M7TLF9	Bcin05g04240.1	100	1.31e-133	-	-	-	GO:0005829,GO:0005634,GO:0005515,GO:0033047,GO:0031618
M7TN47	472237931	472237931	Bcin15g02890.1		putative condensin subunit cnd3 protein [Botrytis cinerea BcDW1]					LAGNEAEGDADESDDESSGGLLVK	S13(Phospho)	LAGNEAEGDADESDDESSGGLLVK_S13(Phospho)	S(13): 100.0; S(17): 0.0; S(18): 0.0	NA	NA	NA	NA	NA	23.0863	24.0438	23.6896	0	3			M7TN47	Bcin15g02890.1	100	0	Bcycg1	-	-	GO:0005488,GO:0007076,GO:0000796,GO:0005829,GO:0005634,GO:0005737,GO:0003682,GO:0007076,GO:0000070,GO:0000799,GO:0007076,GO:0000799,GO:0070058,GO:0007130,GO:0070550,GO:0010032,GO:1903342,GO:0051307	K06678	YCG1; condensin complex subunit 3	649
M7TNR0	472237856	472237856	Bcin02g02930.1		putative calcium permease protein [Botrytis cinerea BcDW1]					DAQDSTPIPSGMSTPTSPTDTRHPLSR	M12(Oxidation); T14(Phospho)	DAQDSTPIPSGMSTPTSPTDTRHPLSR_M12(Oxidation); T14(Phospho)	S(5): 0.0; T(6): 0.0; S(10): 4.7; S(13): 47.6; T(14): 47.6; T(16): 0.1; S(17): 0.0; T(19): 0.0; T(21): 0.0; S(26): 0.0	NA	NA	NA	NA	NA	21.4414	21.7687	21.817	0	3			M7TNR0	Bcin02g02930.1	100	0	Bcvnx1	-	-	GO:0016021,GO:0055085,GO:0005783,GO:0070588,GO:0000329,GO:0000324,GO:0005789,GO:0035725,GO:0071805,GO:0015385,GO:0015386,GO:0006813,GO:0006814,GO:0006818,GO:0015369	K07300	chaA; Ca2+:H+ antiporter	943
M7TPD1	472240653	472240653	Bcin12g00240.1		hypothetical protein BcDW1_5975 [Botrytis cinerea BcDW1]					NVSDEATDEDDEVIEEEKPAAKK	T7(Phospho)	NVSDEATDEDDEVIEEEKPAAKK_T7(Phospho)	S(3): 0.0; T(7): 100.0	NA	NA	NA	NA	NA	22.914	23.6167	23.2445	0	3			M7TPD1	Bcin12g00240.1	97.826	9.94e-119	-	-	-	-
										NVSDEATDEDDEVIEEEKPAAK	T7(Phospho)	NVSDEATDEDDEVIEEEKPAAK_T7(Phospho)	S(3): 0.0; T(7): 100.0	NA	NA	NA	NA	NA	22.8329	23.5684	23.1335	0	3
M7TTU0	472239820	472239820	Bcin07g03580.1		putative mitochondrial membrane fission protein [Botrytis cinerea BcDW1]					SSNSPTSQSPTSPTSR	S4(Phospho)	SSNSPTSQSPTSPTSR_S4(Phospho)	S(1): 0.0; S(2): 0.0; S(4): 91.3; T(6): 8.6; S(7): 0.1; S(9): 0.0; T(11): 0.0; S(12): 0.0; T(14): 0.0; S(15): 0.0	NA	NA	NA	NA	NA	20.6283	20.8919	20.4349	0	3			M7TTU0	Bcin07g03580.1	93.445	0	-	-	-	GO:0005515,GO:0008270
M7TUH0	472240064	472240064	Bcin02g00910.1		putative uba ts-n domain containing protein [Botrytis cinerea BcDW1]					AQSPASVASPAPSTMSANNPFFK	S3(Phospho); M15(Oxidation)	AQSPASVASPAPSTMSANNPFFK_S3(Phospho); M15(Oxidation)	S(3): 99.9; S(6): 0.1; S(9): 0.0; S(13): 0.0; T(14): 0.0; S(16): 0.0	NA	NA	NA	NA	22.5629	22.4423	22.159	22.2985	0	4			M7TUH0	Bcin02g00910.1	100	0	Bcede1	-	-	GO:0005515,GO:0005509,GO:0043332,GO:0005934,GO:0005935,GO:0030479,GO:0006886,GO:0043130,GO:0006897,GO:0005938,GO:0030968,GO:0032467	K12472	EPS15; epidermal growth factor receptor substrate 15	271
										EVPSPEHSTSSAVAAPQTSFGAPTQPAPPAK	T9(Phospho)	EVPSPEHSTSSAVAAPQTSFGAPTQPAPPAK_T9(Phospho)	S(4): 0.7; S(8): 46.6; T(9): 46.6; S(10): 5.4; S(11): 0.7; T(18): 0.0; S(19): 0.0; T(24): 0.0	NA	NA	NA	NA	23.1566	23.301	23.6651	NA	0	3
										ASSPLSRPAFTPPIPQPSAGDWAISPIDK	S3(Phospho); T11(Phospho)	ASSPLSRPAFTPPIPQPSAGDWAISPIDK_S3(Phospho); T11(Phospho)	S(2): 49.8; S(3): 49.8; S(6): 0.4; T(11): 100.0; S(18): 0.0; S(25): 0.0	NA	NA	NA	NA	NA	22.8838	22.1783	23.1178	0	3
										AISPDIDRR	S3(Phospho)	AISPDIDRR_S3(Phospho)	S(3): 100.0	NA	NA	NA	NA	NA	26.0105	22.0811	21.4047	0	3
M7TUZ2	472240333	472240333	Bcin16g00960.1		putative coronin-6 protein [Botrytis cinerea BcDW1]					FQDDDEEEADDNSSFEEIQKPIQK	S14(Phospho)	FQDDDEEEADDNSSFEEIQKPIQK_S14(Phospho)	S(13): 7.6; S(14): 92.4	NA	NA	NA	NA	22.4481	23.2646	24.2707	NA	0	3			M7TUZ2	Bcin16g00960.1	100	0	Bccrn1	-	-	GO:0005515,GO:0005885,GO:0030479,GO:0008017,GO:0030674,GO:0051286,GO:0035838,GO:0051015,GO:0030479,GO:0007015,GO:0005826,GO:0007017,GO:0030139,GO:0051666,GO:0034316,GO:2000601	K13886	CORO1B_1C_6; coronin-1B/1C/6	369
M7TY50	472243957	472243957	Bcin06g03420.1		putative glycine-rich rna-binding protein [Botrytis cinerea BcDW1]					YGQGNPDSSPEADAEK	S8(Phospho)	YGQGNPDSSPEADAEK_S8(Phospho)	Y(1): 0.0; S(8): 94.3; S(9): 5.7	NA	NA	NA	NA	NA	19.1955	19.5351	20.121	0	3			M7TY50	Bcin06g03420.1	92.265	1.23e-98	-	-	-	GO:0003676,GO:0000166
M7TYC3	472241533	472241533	Bcin01g10980.1		putative 26s proteasome regulatory subunit rpn2 protein [Botrytis cinerea BcDW1]					RESMDIDQTPATPK	S3(Phospho); M4(Oxidation); T12(Phospho)	RESMDIDQTPATPK_S3(Phospho); M4(Oxidation); T12(Phospho)	S(3): 100.0; T(9): 0.0; T(12): 100.0	NA	NA	NA	NA	NA	23.3102	23.7711	23.5882	0	3			M7TYC3	Bcin01g10980.1	100	0	Bcrpn2	-	-	GO:0030234,GO:0042176,GO:0000502,GO:0005488,GO:0005634,GO:0005829,GO:0005634,GO:0030674,GO:0045842,GO:0006511,GO:0034515,GO:0043248,GO:0008540	K03032	PSMD1; 26S proteasome regulatory subunit N2	791
										RESMDIDQTPATPK	S3(Phospho); M4(Oxidation)	RESMDIDQTPATPK_S3(Phospho); M4(Oxidation)	S(3): 100.0; T(9): 0.0; T(12): 0.0	23.3751	NA	23.6784	23.6709	25.5186	26.7074	27.0145	25.4742	3	4	-2.60388	0.00558606
M7TZG7	472244439	472244439	Bcin11g03860.2		hypothetical protein BcDW1_2317 [Botrytis cinerea BcDW1]					SIVEGAMALAGLGAAAK	S1(Phospho); M7(Oxidation)	SIVEGAMALAGLGAAAK_S1(Phospho); M7(Oxidation)	S(1): 100.0	NA	NA	NA	NA	21.8177	21.7708	22.4111	22.1812	0	4			M7TZG7	Bcin11g03860.2	100	0	-	-	-	-
										REDSNLSIEEVRR	S4(Phospho); S7(Phospho)	REDSNLSIEEVRR_S4(Phospho); S7(Phospho)	S(4): 100.0; S(7): 100.0	NA	NA	NA	NA	NA	22.6623	23.3423	23.0202	0	3
										NGEVQESYYSEDEEIKPEK	S10(Phospho)	NGEVQESYYSEDEEIKPEK_S10(Phospho)	S(7): 4.1; Y(8): 45.9; Y(9): 4.1; S(10): 45.9	NA	NA	NA	NA	NA	21.1135	22.97	21.2916	0	3
										NRDNYDDYDSYEERPR	S10(Phospho)	NRDNYDDYDSYEERPR_S10(Phospho)	Y(5): 0.0; Y(8): 0.0; S(10): 99.7; Y(11): 0.3	NA	NA	NA	NA	NA	22.4923	23.5309	23.0712	0	3
M7U0E2	472242337	472242337	Bcin04g01640.1		putative carbohydrate-binding module family 48 protein [Botrytis cinerea BcDW1]					DVSPHTGPATGDDATPVVSSGLGSTTVPETSSSAPATPPK	T37(Phospho)	DVSPHTGPATGDDATPVVSSGLGSTTVPETSSSAPATPPK_T37(Phospho)	S(3): 0.0; T(6): 0.0; T(10): 0.0; T(15): 0.0; S(19): 0.0; S(20): 0.0; S(24): 0.0; T(25): 0.0; T(26): 0.0; T(30): 0.0; S(31): 0.0; S(32): 0.0; S(33): 0.0; T(37): 100.0	NA	NA	NA	NA	21.7813	23.5901	24.2559	NA	0	3			M7U0E2	Bcin04g01640.1	100	0	-	-	-	-
M7U1E5	472242694	472242694	Bcin13g05340.1		putative heterochromatin protein one protein [Botrytis cinerea BcDW1]					KQESEPAEELKVESDEEGEEEQAEDEYVVEK	S14(Phospho)	KQESEPAEELKVESDEEGEEEQAEDEYVVEK_S14(Phospho)	S(4): 0.0; S(14): 100.0; Y(27): 0.0	NA	NA	NA	NA	NA	23.4888	24.0162	23.3874	0	3			M7U1E5	Bcin13g05340.1	100	3.21e-180	Bchp1	BcHP1	Heterochromatin protein 1	GO:0005634	K11585	CBX1; chromobox protein 1	73
										KQESEPAEELKVESDEEGEEEQAEDEYVVEK	S4(Phospho); S14(Phospho)	KQESEPAEELKVESDEEGEEEQAEDEYVVEK_S4(Phospho); S14(Phospho)	S(4): 100.0; S(14): 100.0; Y(27): 0.0	NA	NA	NA	NA	NA	23.0342	23.9545	23.6256	0	3
M7U2H0	472235853	472235853	Bcin04g01410.1		putative stf2-like protein [Botrytis cinerea BcDW1]					SNTNSSESSSVDEDVK	T3(Phospho)	SNTNSSESSSVDEDVK_T3(Phospho)	S(1): 5.9; T(3): 94.1; S(5): 0.0; S(6): 0.0; S(8): 0.0; S(9): 0.0; S(10): 0.0	NA	NA	NA	NA	20.7699	21.576	22.2937	21.875	0	4			M7U2H0	Bcin04g01410.1	99.254	2.52e-97	-	-	-	-
										SNSSSYTAGLK	S3(Phospho)	SNSSSYTAGLK_S3(Phospho)	S(1): 0.5; S(3): 99.4; S(4): 0.0; S(5): 0.0; Y(6): 0.0; T(7): 0.0	NA	NA	NA	NA	22.4503	22.4332	23.1918	22.6677	0	4
M7U351	472245765	472245765	Bcin09g04710.1		hypothetical protein BcDW1_1141 [Botrytis cinerea BcDW1]					YDDGYDSEGYVIRK	S7(Phospho)	YDDGYDSEGYVIRK_S7(Phospho)	Y(1): 0.0; Y(5): 0.0; S(7): 99.6; Y(10): 0.4	NA	NA	NA	NA	20.2201	20.9668	22.0352	21.7091	0	4			M7U351	Bcin09g04710.1	100	0	-	-	-	-
M7U4I5	472243851	472243851	Bcin06g02310.1		putative mucin-7 precursor protein [Botrytis cinerea BcDW1]					EAESPKVEATPMESDVPSAGDVTTEK	S4(Phospho); M12(Oxidation)	EAESPKVEATPMESDVPSAGDVTTEK_S4(Phospho); M12(Oxidation)	S(4): 100.0; T(10): 0.0; S(14): 0.0; S(18): 0.0; T(23): 0.0; T(24): 0.0	NA	NA	NA	NA	25.6276	26.3166	26.7667	26.4951	0	4			M7U4I5	Bcin06g02310.1	100	0	-	-	-	-
										KSDEEPKPVNTSPPATK	S12(Phospho)	KSDEEPKPVNTSPPATK_S12(Phospho)	S(2): 0.0; T(11): 0.4; S(12): 99.6; T(16): 0.0	NA	NA	NA	NA	24.2727	25.1196	25.7907	25.1515	0	4
										SISEEFEARK	S1(Phospho)	SISEEFEARK_S1(Phospho)	S(1): 100.0; S(3): 0.0	NA	NA	NA	NA	21.9484	21.9322	22.995	NA	0	3
M7U4I7	472236605	472236605	Bcin08g01110.1	EMR81533.1	putative woronin body major protein [Botrytis cinerea BcDW1]					RPSSEADFQLER	S3(Phospho); S4(Phospho)	RPSSEADFQLER_S3(Phospho); S4(Phospho)	S(3): 100.0; S(4): 100.0	NA	NA	NA	NA	NA	24.7228	26.8026	26.3505	0	3			M7U4I7	Bcin08g01110.1	100	3.8e-122	Bchex	Bchex	Protein of the Woronin body	GO:0003723,GO:0003746,GO:0043022,GO:0045901,GO:0045905
										HYEPSEVDSQFSAPQK	S9(Phospho); S12(Phospho)	HYEPSEVDSQFSAPQK_S9(Phospho); S12(Phospho)	Y(2): 0.0; S(5): 0.0; S(9): 100.0; S(12): 100.0	NA	NA	NA	NA	NA	22.764	23.385	22.9096	0	3
										S17(Phospho)	HYEPSEVDSQFSAPQKSPTETNIDFVER_S17(Phospho)	Y(2): 0.0; S(5): 0.0; S(9): 0.0; S(12): 0.0; S(17): 99.9; T(19): 0.1; T(21): 0.0	23.3502	22.8327	22.3886	22.0897	25.0769	25.2239	25.7592	25.4239	4	4	-2.70567	0.000505994
M7U6E9	472237263	472237263	Bcin02g06440.2		putative rnp domain protein [Botrytis cinerea BcDW1]					SRSPMSGAAGVGGSGGSAYGGQPHR	S1(Phospho); S3(Phospho); M5(Oxidation)	SRSPMSGAAGVGGSGGSAYGGQPHR_S1(Phospho); S3(Phospho); M5(Oxidation)	S(1): 100.0; S(3): 100.0; S(6): 0.0; S(14): 0.0; S(17): 0.0; Y(19): 0.0	NA	NA	NA	NA	NA	22.4237	25.7903	25.1801	0	3			M7U6E9	Bcin02g06440.2	98.571	0	-	-	-	GO:0003676,GO:0000166,GO:0005829
M7U787	472244968	472244968	Bcin16g01550.2		putative pt repeat family protein [Botrytis cinerea BcDW1]					LRPVLPDLPLTPFVEDK	T11(Phospho)	LRPVLPDLPLTPFVEDK_T11(Phospho)	T(11): 100.0	NA	NA	NA	NA	20.7452	22.9397	21.578	22.1228	0	4			M7U787	Bcin16g01550.2	99.632	0	-	-	-	-
										SLDRAEGSTTSSPVPGQDSPSITVQPATPAASVNVK	T10(Phospho); S11(Phospho)	SLDRAEGSTTSSPVPGQDSPSITVQPATPAASVNVK_T10(Phospho); S11(Phospho)	S(1): 1.4; S(8): 10.2; T(9): 10.2; T(10): 77.9; S(11): 50.2; S(12): 50.2; S(19): 0.0; S(21): 0.0; T(23): 0.0; T(28): 0.0; S(32): 0.0	NA	NA	NA	NA	24.5725	25.1427	25.6057	25.4494	0	4
										DAHSLHAQDASPDHITIR	S11(Phospho)	DAHSLHAQDASPDHITIR_S11(Phospho)	S(4): 0.0; S(11): 100.0; T(16): 0.0	NA	NA	NA	NA	21.9307	22.0188	22.5601	22.2498	0	4
										VSDNPDVETVTSVKDSPSDHGVETESK	S16(Phospho)	VSDNPDVETVTSVKDSPSDHGVETESK_S16(Phospho)	S(2): 0.0; T(9): 0.0; T(11): 0.0; S(12): 0.0; S(16): 100.0; S(18): 0.0; T(24): 0.0; S(26): 0.0	NA	NA	NA	NA	NA	21.2165	21.8741	21.6933	0	3
M7U8Q6	472238143	472238143	Bcin07g02580.1		putative swi snf and rsc complex subunit ssr4 protein [Botrytis cinerea BcDW1]					IQDGGYEEVTARASPPPSQPSR	S14(Phospho)	IQDGGYEEVTARASPPPSQPSR_S14(Phospho)	Y(6): 0.0; T(10): 0.0; S(14): 100.0; S(18): 0.0; S(21): 0.0	NA	NA	NA	NA	NA	23.261	23.8217	23.127	0	3			M7U8Q6	Bcin07g02580.1	99.468	0	-	-	-	-
M7U9F1	472245814	472245814	Bcin13g00480.1		putative pds5 spo76 protein [Botrytis cinerea BcDW1]					KDDADSDGDDAPTGPSDQDLK	S6(Phospho)	KDDADSDGDDAPTGPSDQDLK_S6(Phospho)	S(6): 100.0; T(13): 0.0; S(16): 0.0	NA	NA	NA	NA	NA	22.9081	21.2916	20.8005	0	3			M7U9F1	Bcin13g00480.1	99.824	0	Bcpds5	-	-	GO:0005488,GO:0005634,GO:0005515,GO:0005829,GO:0072356,GO:0071459,GO:0051455,GO:2000817,GO:0000070,GO:0034501,GO:2000281,GO:0000794,GO:0034613,GO:0006974,GO:0007064,GO:0006302,GO:0007076,GO:0000794,GO:0007126,GO:0007129,GO:0007064	K11267	PDS5; sister chromatid cohesion protein PDS5	577
M7UH44	472241340	472241340	Bcin01g05260.3		putative nuclear transcription factor y subunit b-3 protein [Botrytis cinerea BcDW1]					ETDVEQGVSPDDTDAQMNEHTDPHAPGGYEFEVK	S9(Phospho); M17(Oxidation)	ETDVEQGVSPDDTDAQMNEHTDPHAPGGYEFEVK_S9(Phospho); M17(Oxidation)	T(2): 0.0; S(9): 99.9; T(13): 0.1; T(21): 0.0; Y(29): 0.0	NA	NA	NA	NA	24.0641	24.7443	NA	25.0779	0	3			M7UH44	Bcin01g05260.3	100	1.03e-154	Bchap3	-	-	GO:0005622,GO:0043565,GO:0006355,GO:0005634,GO:0046982,GO:0045944,GO:0006366,GO:0001077,GO:0016602,GO:0043457,GO:0000436	K08065	NFYB; nuclear transcription Y subunit beta	86
M7UIQ7	472238558	472238558	Bcin03g02930.1		putative protein kinase protein [Botrytis cinerea BcDW1]					RPTPPEQSQQR	T3(Phospho)	RPTPPEQSQQR_T3(Phospho)	T(3): 100.0; S(8): 0.0	NA	NA	NA	NA	19.3031	21.7386	23.9431	20.2279	0	4			M7UIQ7	Bcin03g02930.1	100	0	Bccla4	BcCLA4	Mitogen-activated protein kinase (MAPK) : p21-activated kinase (PAK)	GO:0005524,GO:0016772,GO:0004672,GO:0006468,GO:0005515,GO:0005739	K19833	CLA4; serine/threonine-protein kinase CLA4 [EC:2.7.11.1]	566
M7UNE1	472243768	472243768	Bcin04g06930.1		putative nadph-dependent fmn reductase protein [Botrytis cinerea BcDW1]					STNNLHDEYHR	N-Term(Acetyl); S1(Phospho)	STNNLHDEYHR_N-Term(Acetyl); S1(Phospho)	S(1): 94.7; T(2): 5.3; Y(9): 0.0	NA	NA	NA	NA	NA	20.3038	22.5294	19.9298	0	3			M7UNE1	Bcin04g06930.1	100	1.63e-163	Bclot6	-	-	GO:0016491,GO:0005634,GO:0005829,GO:0005829,GO:0006915,GO:0034599,GO:0042994,GO:0008134,GO:0003955
M7UPQ8	472240951	472240951	Bcin07g04390.1		putative fad dependent oxidoreductase protein [Botrytis cinerea BcDW1]					TASPMSLTGSPITASGDHR	S3(Phospho); M5(Oxidation)	TASPMSLTGSPITASGDHR_S3(Phospho); M5(Oxidation)	T(1): 7.9; S(3): 83.5; S(6): 0.8; T(8): 7.9; S(10): 0.0; T(13): 0.0; S(15): 0.0	NA	NA	NA	NA	20.3739	21.8804	22.5058	22.4343	0	4			M7UPQ8	Bcin07g04390.1	100	0	-	-	-	-
M7USL6	472245434	472245434	Bcin13g02990.1		putative bsd domain-containing protein [Botrytis cinerea BcDW1]					SQADSDGSYDVVGAASGAPSRAPNSPK	S25(Phospho)	SQADSDGSYDVVGAASGAPSRAPNSPK_S25(Phospho)	S(1): 0.0; S(5): 0.0; S(8): 0.0; Y(9): 0.0; S(16): 0.1; S(20): 0.9; S(25): 99.0	NA	NA	NA	NA	NA	22.4913	22.9909	22.2651	0	3			M7USL6	Bcin13g02990.1	100	0	-	-	-	GO:0005829,GO:0005737
M7UVG0	472246520	472246520	Bcin07g06520.1		hypothetical protein BcDW1_286 [Botrytis cinerea BcDW1]					SRDSDTIVVDK	S4(Phospho)	SRDSDTIVVDK_S4(Phospho)	S(1): 0.0; S(4): 99.8; T(6): 0.2	NA	NA	NA	NA	NA	21.2591	22.4431	21.8373	0	3			M7UVG0	Bcin07g06520.1	100	0	-	-	-	-
M7V0C1	472245035	472245035	Bcin10g03280.1		putative serine threonine-protein kinase ppk6 protein [Botrytis cinerea BcDW1]					TTAQTSPPVTR	S6(Phospho)	TTAQTSPPVTR_S6(Phospho)	T(1): 0.0; T(2): 0.0; T(5): 0.6; S(6): 98.8; T(10): 0.6	NA	NA	NA	NA	23.2282	23.4756	NA	23.6736	0	3			M7V0C1	Bcin10g03280.1	99.917	0	-	-	-	GO:0005524,GO:0016772,GO:0004672,GO:0006468
										MGGPLTGPATSQDSR	M1(Oxidation); T6(Phospho)	MGGPLTGPATSQDSR_M1(Oxidation); T6(Phospho)	T(6): 99.5; T(10): 0.5; S(11): 0.0; S(14): 0.0	NA	NA	NA	NA	NA	22.5681	22.5797	22.2832	0	3
										AQTDDGAGSSLVSR	T3(Phospho)	AQTDDGAGSSLVSR_T3(Phospho)	T(3): 100.0; S(9): 0.0; S(10): 0.0; S(13): 0.0	NA	NA	NA	NA	NA	20.8638	20.3976	19.9382	0	3
M7V4B0	472246560	472246560	Bcin14g00890.1		hypothetical protein BcDW1_195 [Botrytis cinerea BcDW1]					SATTTSTHTTSPPPATSGR	T10(Phospho)	SATTTSTHTTSPPPATSGR_T10(Phospho)	S(1): 0.0; T(3): 0.0; T(4): 0.0; T(5): 0.0; S(6): 0.0; T(7): 0.0; T(9): 0.1; T(10): 91.9; S(11): 8.0; T(16): 0.0; S(17): 0.0	NA	NA	NA	NA	22.4814	21.0641	22.8089	21.365	0	4			M7V4B0	Bcin14g00890.1	99.379	0	Bcpbp1	-	-	GO:0005829,GO:0006378,GO:0034063,GO:0045727,GO:0010494,GO:0005844,GO:0043007,GO:0032153
W8NY90	589918265	589918265	Bcin15g03580.2		stress-activated mitogen-activated protein kinase [Botrytis cinerea]					IQDPQMTGYVSTR	M6(Oxidation); T7(Phospho); Y9(Phospho)	IQDPQMTGYVSTR_M6(Oxidation); T7(Phospho); Y9(Phospho)	T(7): 100.0; Y(9): 99.6; S(11): 0.0; T(12): 0.4	NA	NA	NA	NA	NA	21.9811	23.3413	22.4533	0	3			W8NY90	Bcin15g03580.2	100	0	Bcsak1	BcSAK1	mitogen-activated protein kinase	GO:0005524,GO:0016772,GO:0004672,GO:0006468,GO:0004707	K04441	P38; p38 MAP kinase [EC:2.7.11.24]	317
A6STT0.1 (obsolete);	154289333	1377706160	Bcin04g00330.1	XP_001545301.2	phosphorylcholine transferase [Botrytis cinerea B05.10]					SISKGEEDVPEQEGEK	S1(Phospho)	SISKGEEDVPEQEGEK_S1(Phospho)	S(1): 100.0; S(3): 0.0	21.4819	21.5896	NA	22.2899	23.1022	24.3269	24.7091	24.5302	3	4	-2.37995	0.00321613	XP_001545301.2	Bcin04g00330.1	100	0	Bcpct1	-	-	GO:0003824,GO:0009058,GO:0005634,GO:0005634,GO:0005635,GO:0006656,GO:0006657,GO:0004105	K00968	PCYT1; choline-phosphate cytidylyltransferase [EC:2.7.7.15]	360
A6STK7.1 obsolete	154289507	154289507	Bcin05g04910.1	XP_001545370.1	hypothetical protein BC1G_16143 [Botrytis cinerea B05.10]					SAATSDEETEKPKSPFAK	S14(Phospho)	SAATSDEETEKPKSPFAK_S14(Phospho)	S(1): 0.0; T(4): 0.0; S(5): 0.0; T(9): 0.0; S(14): 100.0	NA	NA	NA	NA	NA	21.0712	20.8961	21.5506	0	3			XP_001545370.1	Bcin05g04910.1	47.059	5.7	-	-	-	-
A6STJ2.1 (obsolete);	154289543	154289543	Bcin08g00310.2	XP_001545386.1	hypothetical protein BC1G_16115 [Botrytis cinerea B05.10]					RAESIETTADSVV	S4(Phospho)	RAESIETTADSVV_S4(Phospho)	S(4): 100.0; T(7): 0.0; T(8): 0.0; S(11): 0.0	NA	NA	NA	NA	NA	21.9533	22.6124	22.4128	0	3			XP_001545386.1	Bcin08g00310.2	100	9.74e-107	-	-	-	-
A6SRA2.1 (obsolete);	154291141	154291141	Bcin14g04570.1	XP_001546156.1	hypothetical protein BC1G_15342 [Botrytis cinerea B05.10]					SEGMQTPDSPSETEK	M4(Oxidation); T6(Phospho)	SEGMQTPDSPSETEK_M4(Oxidation); T6(Phospho)	S(1): 0.0; T(6): 100.0; S(9): 0.0; S(11): 0.0; T(13): 0.0	NA	NA	NA	NA	NA	20.6201	20.2813	19.7384	0	3			XP_001546156.1	Bcin14g04570.1	100	0	-	-	-	GO:0016021,GO:0046872,GO:0000166,GO:0006812,GO:0019829,GO:0005886,GO:0005773,GO:0070588,GO:0051208,GO:0005388,GO:0008556,GO:0097623	K01536	E3.6.3.7; Na+-exporting ATPase [EC:3.6.3.7]	722
A6SRB0.1 (obsolete);	154291157	154291157	Bcin14g04650.1	XP_001546164.1	hypothetical protein BC1G_15350 [Botrytis cinerea B05.10]					GASPYNPPPAGAAPTSR	S3(Phospho)	GASPYNPPPAGAAPTSR_S3(Phospho)	S(3): 99.5; Y(5): 0.5; T(15): 0.0; S(16): 0.0	24.5553	24.5639	23.5645	25.0926	25.4843	26.1884	26.4485	26.0688	4	4	-1.60343	0.00785068	XP_001546164.1	Bcin14g04650.1	100	0	Bcsec31	-	-	GO:0005515,GO:0005829,GO:0005198,GO:0005737,GO:0000139,GO:0006886,GO:0006998,GO:0030127,GO:0006888,GO:0090114	K14005	SEC31; protein transport protein SEC31	699
A6SQN5.1 (obsolete);	154291670	154291670	Bcin04g05320.1	XP_001546416.1	hypothetical protein BC1G_15103 [Botrytis cinerea B05.10]					VAAATGEIQPSSGAVTPDARPTSAR	T16(Phospho)	VAAATGEIQPSSGAVTPDARPTSAR_T16(Phospho)	T(5): 0.0; S(11): 0.9; S(12): 0.9; T(16): 98.2; T(22): 0.0; S(23): 0.0	NA	NA	NA	NA	20.8327	21.6145	21.7397	21.9328	0	4			XP_001546416.1	Bcin04g05320.1	95.631	0	Bccex1	-	-	GO:0005524,GO:0016772,GO:0004672,GO:0006468,GO:0005488,GO:0005737,GO:0005794,GO:0005643,GO:0006409,GO:0000049	K08876	SCYL1; SCY1-like protein 1	285
A6SPX9.1 (obsolete);	154292187	154292187	Bcin09g01030.1	XP_001546670.1	hypothetical protein BC1G_14715 [Botrytis cinerea B05.10]					EMQGVLKQESNEDLAEGEDE	M2(Oxidation); S10(Phospho)	EMQGVLKQESNEDLAEGEDE_M2(Oxidation); S10(Phospho)	S(10): 100.0	NA	NA	NA	NA	NA	20.0202	21.2137	20.7157	0	3			XP_001546670.1	Bcin09g01030.1	100	0	-	-	-	-
A6SP72.1 (obsolete);	154292751	154292751	Bcin11g00750.1	XP_001546946.1	hypothetical protein BC1G_14760 [Botrytis cinerea B05.10]					RLSSEDEVSR	S3(Phospho)	RLSSEDEVSR_S3(Phospho)	S(3): 93.6; S(4): 6.4; S(9): 0.0	NA	NA	NA	NA	20.025	NA	21.5629	21.1819	0	3			XP_001546946.1	Bcin11g00750.1	99.861	0	-	-	-	-	K18757	LARP1; la-related protein 1	194
										LPGSATKPAESGEETEK	S11(Phospho)	LPGSATKPAESGEETEK_S11(Phospho)	S(4): 0.0; T(6): 0.0; S(11): 100.0; T(15): 0.0	NA	NA	NA	NA	NA	20.2394	20.6841	20.5668	0	3
A6SNU6.1 (obsolete);	154292954	154292954	Bcin13g04820.1	XP_001547039.1	hypothetical protein BC1G_14375 [Botrytis cinerea B05.10]					TNTQYEETEVAHTRSDDEK	S15(Phospho)	TNTQYEETEVAHTRSDDEK_S15(Phospho)	T(1): 0.0; T(3): 0.0; Y(5): 0.0; T(8): 0.0; T(13): 0.0; S(15): 100.0	NA	NA	NA	NA	20.8817	21.8782	22.1431	22.2644	0	4			XP_001547039.1	Bcin13g04820.1	99.638	0	Bchex2	hex2	similar to MFS sugar transporter	GO:0005215,GO:0016020,GO:0016021,GO:0055085,GO:0022891,GO:0022857
A6SNN9.1 (obsolete);	154293124	154293124	Bcin03g07930.1	XP_001547112.1	hypothetical protein BC1G_14514 [Botrytis cinerea B05.10]					AFDPSAKSPK	S8(Phospho)	AFDPSAKSPK_S8(Phospho)	S(5): 50.0; S(8): 50.0	NA	NA	NA	NA	NA	20.6791	20.9287	20.8109	0	3			XP_001547112.1	Bcin03g07930.1	98.77	7.74e-176	Bclhp1	-	-	GO:0003723,GO:0006396,GO:0005634,GO:0003676,GO:0000166,GO:0030529,GO:0005634,GO:0005730,GO:0000049,GO:0005654,GO:0008033,GO:0034414,GO:0042779	K11090	LA; lupus La protein	28
A6SMK3.1 (obsolete);	154294023	154294023	Bcin01g00510.1	XP_001547455.1	hypothetical protein BC1G_14045 [Botrytis cinerea B05.10]					TIQTGDGGSDDEEEEDPSVLLK	S9(Phospho)	TIQTGDGGSDDEEEEDPSVLLK_S9(Phospho)	T(1): 0.0; T(4): 0.0; S(9): 100.0; S(18): 0.0	NA	NA	NA	NA	NA	22.2167	22.9559	22.8982	0	3			XP_001547455.1	Bcin01g00510.1	96.06	0	Bcarp5	-	-	GO:0006355,GO:0006281,GO:0031011,GO:0005634,GO:0005829,GO:0005634,GO:0032508,GO:0006338,GO:0031011,GO:0043140,GO:0031011,GO:0042766,GO:0006338	K11672	ACTR5; actin-related protein 5	671
A6SLI9.1 (obsolete);	154294768	154294768	Bcin09g01450.1	XP_001547823.1	hypothetical protein BC1G_13599 [Botrytis cinerea B05.10]					TGSGDLSGGLRSLPLSPVSSDGPDTPFR	S12(Phospho)	TGSGDLSGGLRSLPLSPVSSDGPDTPFR_S12(Phospho)	T(1): 0.0; S(3): 0.0; S(7): 0.0; S(12): 100.0; S(16): 0.0; S(19): 0.0; S(20): 0.0; T(25): 0.0	NA	NA	NA	NA	20.6628	21.9418	22.4001	22.1231	0	4			XP_001547823.1	Bcin09g01450.1	100	0	-	-	-	-
										LFSSSPR	S4(Phospho)	LFSSSPR_S4(Phospho)	S(3): 4.1; S(4): 91.9; S(5): 4.1	NA	NA	NA	NA	NA	22.1651	22.2414	21.6806	0	3
A6SLF1.1 (obsolete);	154294877	154294877	Bcin14g04140.1	XP_001547877.1	hypothetical protein BC1G_13561 [Botrytis cinerea B05.10]					TPSFSGNPFAHLSDVESK	S13(Phospho)	TPSFSGNPFAHLSDVESK_S13(Phospho)	T(1): 0.0; S(3): 0.0; S(5): 0.0; S(13): 100.0; S(17): 0.0	NA	NA	NA	NA	NA	21.4751	21.9978	20.149	0	3			XP_001547877.1	Bcin14g04140.1	98.341	0	Bcnup2	-	-	GO:0046907
A6SL71.1 (obsolete);	154295069	154295069	Bcin15g01730.1	XP_001547972.1	predicted protein [Botrytis cinerea B05.10]					SASMTAGAPSPER	S3(Phospho); M4(Oxidation)	SASMTAGAPSPER_S3(Phospho); M4(Oxidation)	S(1): 49.8; S(3): 49.8; T(5): 0.4; S(10): 0.0	NA	NA	NA	NA	20.3759	20.7032	NA	20.8392	0	3			XP_001547972.1	Bcin15g01730.1	95.991	0	-	-	-	-
A6SKV2.1 (obsolete);	154295292	154295292	Bcin05g06880.2	XP_001548082.1	hypothetical protein BC1G_13227 [Botrytis cinerea B05.10]					NVSGSTAEYQHADMTYDQNRASPSQQER	M14(Oxidation); S22(Phospho)	NVSGSTAEYQHADMTYDQNRASPSQQER_M14(Oxidation); S22(Phospho)	S(3): 0.0; S(5): 0.0; T(6): 0.0; Y(9): 0.0; T(15): 0.1; Y(16): 0.7; S(22): 98.6; S(24): 0.7	NA	NA	NA	NA	22.9543	23.7809	23.9978	23.8016	0	4			XP_001548082.1	Bcin05g06880.2	100	0	-	-	-	GO:0005524,GO:0016772,GO:0004672,GO:0006468
A6SJX7.1 (obsolete);	154295928	154295928	Bcin05g08380.1	XP_001548397.1	hypothetical protein BC1G_13117 [Botrytis cinerea B05.10]					DGFPYTAVQDDNVSPLEPSPK	S14(Phospho)	DGFPYTAVQDDNVSPLEPSPK_S14(Phospho)	Y(5): 0.0; T(6): 0.0; S(14): 100.0; S(19): 0.0	NA	NA	NA	NA	21.2516	22.1503	22.5599	20.0009	0	4			XP_001548397.1	Bcin05g08380.1	91.116	0	-	-	-	-	K12199	VTA1; vacuolar protein sorting-associated protein VTA1	200
A6SJQ7.1 (obsolete);	154296250	154296250	Bcin01g02620.1	XP_001548557.1	hypothetical protein BC1G_12952 [Botrytis cinerea B05.10]					SNTLNTTGITR	T3(Phospho)	SNTLNTTGITR_T3(Phospho)	S(1): 0.4; T(3): 99.6; T(6): 0.0; T(7): 0.0; T(10): 0.0	NA	NA	NA	NA	21.2846	21.3905	22.0639	21.7059	0	4			XP_001548557.1	Bcin01g02620.1	100	0	-	-	-	GO:0005829,GO:0005634
										IDPDTPSHGEVPGTPAYEK	T14(Phospho)	IDPDTPSHGEVPGTPAYEK_T14(Phospho)	T(5): 0.0; S(7): 0.0; T(14): 100.0; Y(17): 0.0	NA	NA	NA	NA	21.8177	22.9903	23.4448	23.2553	0	4
										RKADAVPDLVLDSTPGRSR	S18(Phospho)	RKADAVPDLVLDSTPGRSR_S18(Phospho)	S(13): 0.0; T(14): 0.0; S(18): 100.0	NA	NA	NA	NA	21.4598	21.0553	22.0076	22.6211	0	4
										RPSTPGDLPIPITVVEK	S3(Phospho)	RPSTPGDLPIPITVVEK_S3(Phospho)	S(3): 99.6; T(4): 0.4; T(13): 0.0	NA	NA	NA	NA	NA	21.3913	21.8812	21.7827	0	3
										ARRPSTPGDLPIPITVVEK	S5(Phospho); T6(Phospho)	ARRPSTPGDLPIPITVVEK_S5(Phospho); T6(Phospho)	S(5): 100.0; T(6): 100.0; T(15): 0.0	NA	NA	NA	NA	NA	23.2187	23.8272	23.6375	0	3
A6SI93.1 (obsolete);	154297279	154297279	Bcin05g01640.1	XP_001549067.1	hypothetical protein BC1G_12475 [Botrytis cinerea B05.10]					SEESEDDEDLQR	S4(Phospho)	SEESEDDEDLQR_S4(Phospho)	S(1): 0.0; S(4): 100.0	NA	NA	NA	NA	NA	20.3987	21.2749	20.7458	0	3			XP_001549067.1	Bcin05g01640.1	100	0	-	-	-	GO:0005975,GO:0008152,GO:0016758,GO:0030259
A6SHR4.1 (obsolete);	154297646	154297646	Bcin06g06320.1	XP_001549249.1	hypothetical protein BC1G_12668 [Botrytis cinerea B05.10]					KPEASTPDAPLESSTPPAK	S13(Phospho)	KPEASTPDAPLESSTPPAK_S13(Phospho)	S(5): 0.0; T(6): 0.1; S(13): 90.5; S(14): 8.5; T(15): 0.9	NA	NA	NA	NA	20.0555	21.7774	22.048	NA	0	3			XP_001549249.1	Bcin06g06320.1	94.611	0	Bctrm82	-	-	GO:0005515,GO:0036265,GO:0005634,GO:0005829,GO:0005829,GO:0030488,GO:0043527	K15443	TRM82; tRNA (guanine-N(7)-)-methyltransferase subunit TRM82	59
A6SHR5.1 (obsolete);	154297648	1377710181	Bcin06g06330.1	XP_001549250.2	60S acidic ribosomal protein P0 [Botrytis cinerea B05.10]					DRIANPEAYASAGPAVTEAAPAAVAEEAKKEESEAEESADEGFGGMFD	S38(Phospho); M46(Oxidation)	DRIANPEAYASAGPAVTEAAPAAVAEEAKKEESEAEESADEGFGGMFD_S38(Phospho); M46(Oxidation)	Y(9): 0.0; S(11): 0.0; T(17): 0.0; S(33): 14.3; S(38): 85.7	NA	NA	NA	NA	25.0972	26.1684	24.0464	NA	0	3			XP_001549250.2	Bcin06g06330.1	100	0	Bcrpp0	-	-	GO:0005622,GO:0042254,GO:0005829,GO:0005737,GO:0003735,GO:0002181,GO:0000027,GO:0022625,GO:0070180	K02941	RP-LP0; large subunit ribosomal protein LP0	227
										KEESEAEESADEGFGGMFD	S4(Phospho); M17(Oxidation)	KEESEAEESADEGFGGMFD_S4(Phospho); M17(Oxidation)	S(4): 100.0; S(9): 0.0	21.6293	21.4387	NA	22.1804	23.9765	25.1527	26.0684	25.9382	3	4	-3.53449	0.00231644
A6SH46.1 (obsolete);	154297987	154297987	Bcin09g04400.1	XP_001549418.1	hypothetical protein BC1G_12146 [Botrytis cinerea B05.10]					AAASSGEGVESPKPIEK	S11(Phospho)	AAASSGEGVESPKPIEK_S11(Phospho)	S(4): 0.0; S(5): 0.0; S(11): 100.0	NA	NA	NA	NA	24.1473	24.9048	25.2162	25.0877	0	4			XP_001549418.1	Bcin09g04400.1	100	0	Bccat7	BcCAT7	Catalase	GO:0055114,GO:0006979,GO:0020037,GO:0004096	K03781	katE; catalase [EC:1.11.1.6]	206
A6SGT4.1 (obsolete);	154298261	154298261	Bcin15g02180.1	XP_001549554.1	hypothetical protein BC1G_11975 [Botrytis cinerea B05.10]					ENITPQPR	T4(Phospho)	ENITPQPR_T4(Phospho)	T(4): 100.0	NA	NA	NA	NA	22.1108	22.3394	22.6106	NA	0	3			XP_001549554.1	Bcin15g02180.1	100	0	-	-	-	GO:0005515
A6SFL0.1 (obsolete);	154299015	154299015	Bcin01g03030.1	XP_001549928.1	hypothetical protein BC1G_11820 [Botrytis cinerea B05.10]					DLSPVNEPEPMPK	S3(Phospho); M11(Oxidation)	DLSPVNEPEPMPK_S3(Phospho); M11(Oxidation)	S(3): 100.0	NA	NA	NA	NA	NA	20.6877	21.2414	21.0452	0	3			XP_001549928.1	Bcin01g03030.1	100	0	-	-	-	-
A6SFQ2.1 (obsolete);	154299099	154299099	Bcin01g02720.1	XP_001549970.1	predicted protein [Botrytis cinerea B05.10]					DTKWDNAISDEDELDYSK	S9(Phospho)	DTKWDNAISDEDELDYSK_S9(Phospho)	T(2): 0.0; S(9): 100.0; Y(16): 0.0; S(17): 0.0	NA	NA	NA	NA	NA	21.9424	22.4273	22.4452	0	3			XP_001549970.1	Bcin01g02720.1	79.012	9.98e-84	-	-	-	-
										WDNAISDEDELDYSK	S6(Phospho)	WDNAISDEDELDYSK_S6(Phospho)	S(6): 100.0; Y(13): 0.0; S(14): 0.0	NA	NA	NA	NA	NA	21.9872	22.5496	22.1824	0	3
A6SFC6.1 (obsolete);	154299377	154299377	Bcin14g01020.3	XP_001550108.1	hypothetical protein BC1G_11174 [Botrytis cinerea B05.10]					KASTTLSGGQSAGGIGMAYSDGSPTHALSDTR	S3(Phospho); M17(Oxidation)	KASTTLSGGQSAGGIGMAYSDGSPTHALSDTR_S3(Phospho); M17(Oxidation)	S(3): 89.7; T(4): 9.3; T(5): 1.0; S(7): 0.0; S(11): 0.0; Y(19): 0.0; S(20): 0.0; S(23): 0.0; T(25): 0.0; S(29): 0.0; T(31): 0.0	NA	NA	NA	NA	22.8309	23.1469	23.2061	23.0779	0	4			XP_001550108.1	Bcin14g01020.3	100	5.19e-152	-	-	-	-
A6SET3.1 (obsolete);	154299583	154299583	Bcin14g05240.1	XP_001550210.1	hypothetical protein BC1G_10754 [Botrytis cinerea B05.10]					QLSLPASENK	S3(Phospho)	QLSLPASENK_S3(Phospho)	S(3): 100.0; S(7): 0.0	NA	NA	NA	NA	NA	21.5675	21.6967	21.4963	0	3			XP_001550210.1	Bcin14g05240.1	100	0	-	-	-	GO:0005515	K11684	BDF1; bromodomain-containing factor 1	190
										AAESLSLERETSAPIQETK	S12(Phospho)	AAESLSLERETSAPIQETK_S12(Phospho)	S(4): 0.0; S(6): 0.0; T(11): 0.0; S(12): 100.0; T(18): 0.0	22.0928	22.1878	NA	21.4794	23.0398	23.42	24.1348	23.5034	3	4	-1.60447	0.00429491
A6SDU9.1 (obsolete);	154300354	154300354	Bcin02g06480.1	XP_001550593.1	hypothetical protein BC1G_11366 [Botrytis cinerea B05.10]					LEHTSDDEAPQPQK	S5(Phospho)	LEHTSDDEAPQPQK_S5(Phospho)	T(4): 0.3; S(5): 99.7	NA	NA	NA	NA	19.6108	21.0253	21.7532	21.2747	0	4			XP_001550593.1	Bcin02g06480.1	86.795	0	Bcutp22	-	-	GO:0005634,GO:0005634,GO:0006364,GO:0005730,GO:0030686,GO:0006409,GO:0034456,GO:0000462,GO:0032040,GO:0032545	K14544	UTP22; U3 small nucleolar RNA-associated protein 22	116
A6SDM2.1 (obsolete);	154300527	154300527	Bcin05g07700.1	XP_001550679.1	hypothetical protein BC1G_11087 [Botrytis cinerea B05.10]					HMVGTDDDEEGDEEANPVGR	M2(Oxidation); T5(Phospho)	HMVGTDDDEEGDEEANPVGR_M2(Oxidation); T5(Phospho)	T(5): 100.0	NA	NA	NA	NA	NA	20.8218	20.7908	20.5775	0	3			XP_001550679.1	Bcin05g07700.1	100	0	-	-	-	GO:0046923,GO:0006621,GO:0016021
A6SCK0.1 (obsolete);	154301338	1377703926	Bcin02g07550.1	XP_001551082.2	CBS/PB1 domain-containing protein [Botrytis cinerea B05.10]					LGSEIDAVGGVASVEDGK	S3(Phospho)	LGSEIDAVGGVASVEDGK_S3(Phospho)	S(3): 100.0; S(13): 0.0	NA	NA	NA	NA	20.54	20.5939	21.5029	NA	0	3			XP_001551082.2	Bcin02g07550.1	100	0	-	-	-	GO:0005515,GO:0005829,GO:0005634,GO:0005737
										RVVDSDDESDDEPR	S5(Phospho)	RVVDSDDESDDEPR_S5(Phospho)	S(5): 100.0; S(9): 0.0	NA	NA	NA	NA	NA	21.7861	20.6304	22.326	0	3
										VVDSDDESDDEPRVK	S4(Phospho); S8(Phospho)	VVDSDDESDDEPRVK_S4(Phospho); S8(Phospho)	S(4): 100.0; S(8): 100.0	NA	NA	NA	NA	NA	24.3717	27.028	26.0514	0	3
										RVVDSDDESDDEPRVK	S5(Phospho); S9(Phospho)	RVVDSDDESDDEPRVK_S5(Phospho); S9(Phospho)	S(5): 100.0; S(9): 100.0	NA	NA	NA	NA	NA	24.2853	26.8755	25.93	0	3
A6SBD6.1 (obsolete);	154301900	154301900	Bcin10g05390.1	XP_001551361.1	hypothetical protein BC1G_10187 [Botrytis cinerea B05.10]					LREGEEDSDDDDDEAEEEEENEGRK	S8(Phospho)	LREGEEDSDDDDDEAEEEEENEGRK_S8(Phospho)	S(8): 100.0	NA	NA	NA	NA	NA	23.0591	24.5432	24.0209	0	3			XP_001551361.1	Bcin10g05390.1	100	0	Bcefm4	-	-	GO:0008168,GO:0005829,GO:0005634,GO:0016279,GO:0018027,GO:0016192,GO:0018026
A6SB80.1 (obsolete);	154302137	154302137	Bcin07g01410.2	XP_001551479.1	hypothetical protein BC1G_09749 [Botrytis cinerea B05.10]					FNRPEDAEGFMQSASEVGVDADEDSR	M11(Oxidation); S15(Phospho)	FNRPEDAEGFMQSASEVGVDADEDSR_M11(Oxidation); S15(Phospho)	S(13): 0.0; S(15): 100.0; S(25): 0.0	NA	NA	NA	NA	NA	20.9533	21.1543	20.6627	0	3			XP_001551479.1	Bcin07g01410.2	100	0	-	-	-	-
A6SAV1.1 (obsolete);	154302244	154302244	Bcin09g04100.1	XP_001551532.1	hypothetical protein BC1G_09905 [Botrytis cinerea B05.10]					SRAPSNPPGIER	S5(Phospho)	SRAPSNPPGIER_S5(Phospho)	S(1): 0.0; S(5): 100.0	NA	NA	NA	NA	23.1733	23.8571	24.4275	23.9932	0	4			XP_001551532.1	Bcin09g04100.1	99.767	0	-	-	-	GO:0005829,GO:0005634,GO:0005515,GO:0005730,GO:0071852,GO:0051286,GO:0032153,GO:0008360,GO:0031097,GO:0030427
										RVTSDSIGESSR	T3(Phospho)	RVTSDSIGESSR_T3(Phospho)	T(3): 87.6; S(4): 6.2; S(6): 6.2; S(10): 0.0; S(11): 0.0	NA	NA	NA	NA	21.3769	22.1433	22.3001	NA	0	3
A6SAZ4.1 (obsolete);	154302330	1377714172	Bcin09g03820.2	XP_001551575.2	hypothetical protein BC1G_09949 [Botrytis cinerea B05.10]					LPSEISLNSTSSPAPR	S12(Phospho)	LPSEISLNSTSSPAPR_S12(Phospho)	S(3): 0.0; S(6): 0.0; S(9): 0.0; T(10): 0.0; S(11): 4.5; S(12): 95.4	NA	NA	NA	NA	22.8565	22.1407	22.2222	22.1681	0	4			XP_001551575.2	Bcin09g03820.2	100	0	-	-	-	GO:0005515,GO:0005737	K20522	LSB1_2; LAS seventeen-binding protein 1/2	10
A6S9X5.1 (obsolete);	154303170	154303170	Bcin08g02760.1	XP_001551993.1	hypothetical protein BC1G_09605 [Botrytis cinerea B05.10]					DSLDDPVHYSQAPPSYAEPSASADNDALLGGPRSSEDNIPDDFK	S34(Phospho)	DSLDDPVHYSQAPPSYAEPSASADNDALLGGPRSSEDNIPDDFK_S34(Phospho)	S(2): 0.0; Y(9): 0.0; S(10): 0.0; S(15): 0.0; Y(16): 0.0; S(20): 0.0; S(22): 0.1; S(34): 50.0; S(35): 50.0	NA	NA	NA	NA	NA	25.8161	25.9834	25.3376	0	3			XP_001551993.1	Bcin08g02760.1	100	0	Bcbxi1	-	-	GO:0005783,GO:0005739,GO:0005794,GO:0000324,GO:0000329,GO:0006915,GO:0030176,GO:0030968,GO:0019722	K06890	uncharacterized protein	213
A6S9H2.1 (obsolete);	154303562	154303562	Bcin07g05030.1	XP_001552188.1	hypothetical protein BC1G_09352 [Botrytis cinerea B05.10]					KGTKTPTPTASTPVAGVSTNTPAVSAR	T7(Phospho); T9(Phospho)	KGTKTPTPTASTPVAGVSTNTPAVSAR_T7(Phospho); T9(Phospho)	T(3): 0.5; T(5): 51.9; T(7): 52.0; T(9): 95.6; S(11): 0.0; T(12): 0.0; S(18): 0.0; T(19): 0.0; T(21): 0.0; S(25): 0.0	NA	NA	NA	NA	23.338	23.4115	24.0464	23.9386	0	4			XP_001552188.1	Bcin07g05030.1	100	0	Bcufd1	-	-	GO:0006511,GO:0005634,GO:0005829,GO:0005634,GO:0070651,GO:0043130,GO:1900182,GO:0030433,GO:0043161,GO:0030970,GO:0000839,GO:1990112,GO:1990116,GO:0034098,GO:0071629,GO:0031593,GO:0071712,GO:0000837	K14016	UFD1; ubiquitin fusion degradation protein 1	139
A6S8E3.1 (obsolete);	154303997	154303997	Bcin11g00490.1	XP_001552404.1	hypothetical protein BC1G_09634 [Botrytis cinerea B05.10]					KPPLIDEDGENIDSDEEDEEK	S14(Phospho)	KPPLIDEDGENIDSDEEDEEK_S14(Phospho)	S(14): 100.0	NA	NA	NA	NA	NA	23.4039	23.2168	23.4197	0	3			XP_001552404.1	Bcin11g00490.1	99.593	0	-	-	-	-
A6S8M0.1 (obsolete);	154304151	154304151	Bcin14g04350.1	XP_001552481.1	hypothetical protein BC1G_09711 [Botrytis cinerea B05.10]					SVIVDPNESEESAPEEDDVSDQPHQTTGAPR	S12(Phospho)	SVIVDPNESEESAPEEDDVSDQPHQTTGAPR_S12(Phospho)	S(1): 0.0; S(9): 1.0; S(12): 99.0; S(20): 0.0; T(26): 0.0; T(27): 0.0	NA	NA	NA	NA	24.0019	24.8444	25.4173	24.9255	0	4			XP_001552481.1	Bcin14g04350.1	99.479	0	-	-	-	-
										RSVIVDPNESEESAPEEDDVSDQPHQTTGAPR	S13(Phospho)	RSVIVDPNESEESAPEEDDVSDQPHQTTGAPR_S13(Phospho)	S(2): 0.0; S(10): 9.0; S(13): 91.0; S(21): 0.0; T(27): 0.0; T(28): 0.0	NA	NA	NA	NA	22.8751	23.1418	24.1497	23.8259	0	4
										APSTVQQVYIGESDSQADSPQR	S13(Phospho)	APSTVQQVYIGESDSQADSPQR_S13(Phospho)	S(3): 0.0; T(4): 0.0; Y(9): 0.0; S(13): 100.0; S(15): 0.0; S(19): 0.0	NA	NA	NA	NA	20.8225	22.3824	24.2014	22.4263	0	4
										RAPSTVQQVYIGESDSQADSPQR	S14(Phospho)	RAPSTVQQVYIGESDSQADSPQR_S14(Phospho)	S(4): 0.0; T(5): 0.0; Y(10): 0.0; S(14): 4.9; S(16): 95.1; S(20): 0.0	NA	NA	NA	NA	24.3001	24.2211	24.7663	24.6168	0	4
										SSQLASRNTPTPR	T9(Phospho)	SSQLASRNTPTPR_T9(Phospho)	S(1): 0.0; S(2): 0.0; S(6): 0.0; T(9): 100.0; T(11): 0.0	NA	NA	NA	NA	23.7874	24.4771	25.0176	23.4101	0	4
										RSVIVDPNESEESAPEEDDVSDQPHQTTGAPR	S10(Phospho); S13(Phospho)	RSVIVDPNESEESAPEEDDVSDQPHQTTGAPR_S10(Phospho); S13(Phospho)	S(2): 0.0; S(10): 100.0; S(13): 100.0; S(21): 0.0; T(27): 0.0; T(28): 0.0	NA	NA	NA	NA	NA	26.5841	27.9364	27.4837	0	3
										SVIVDPNESEESAPEEDDVSDQPHQTTGAPR	S9(Phospho); S12(Phospho)	SVIVDPNESEESAPEEDDVSDQPHQTTGAPR_S9(Phospho); S12(Phospho)	S(1): 0.0; S(9): 100.0; S(12): 100.0; S(20): 0.0; T(26): 0.0; T(27): 0.0	NA	NA	NA	NA	NA	26.7923	27.8187	27.3449	0	3
										LRSENSDVER	S6(Phospho)	LRSENSDVER_S6(Phospho)	S(3): 0.0; S(6): 100.0	NA	NA	NA	NA	NA	19.6997	26.3073	20.7045	0	3
A6S851.1 (obsolete);	154304196	154304196	Bcin08g00920.1	XP_001552503.1	hypothetical protein BC1G_08368 [Botrytis cinerea B05.10]					NTSIVGGGLGSSR	S3(Phospho)	NTSIVGGGLGSSR_S3(Phospho)	T(2): 0.9; S(3): 99.1; S(11): 0.0; S(12): 0.0	NA	NA	NA	NA	18.4522	19.394	20.1498	NA	0	3			XP_001552503.1	Bcin08g00920.1	99.708	0	-	-	-	-
										SGSPSMHNLGSIR	S1(Phospho); M6(Oxidation)	SGSPSMHNLGSIR_S1(Phospho); M6(Oxidation)	S(1): 50.0; S(3): 50.0; S(5): 0.0; S(11): 0.0	NA	NA	NA	NA	NA	22.2174	22.5753	22.2937	0	3
A6S7L5.1 (obsolete);	154304660	154304660	Bcin02g05580.1	XP_001552734.1	predicted protein [Botrytis cinerea B05.10]					STAGSSTSPTSDEAYR	S8(Phospho)	STAGSSTSPTSDEAYR_S8(Phospho)	S(1): 0.0; T(2): 0.0; S(5): 0.0; S(6): 0.0; T(7): 6.7; S(8): 85.9; T(10): 6.7; S(11): 0.6; Y(15): 0.0	NA	NA	NA	NA	20.5092	NA	22.3284	22.0838	0	3			XP_001552734.1	Bcin02g05580.1	96.737	0	-	-	-	-
A6S7N2.1 (obsolete);	154304694	154304694	Bcin02g05460.2	XP_001552751.1	hypothetical protein BC1G_08086 [Botrytis cinerea B05.10]					RISIPNITLQPVIHGVETSGDK	S3(Phospho)	RISIPNITLQPVIHGVETSGDK_S3(Phospho)	S(3): 100.0; T(8): 0.0; T(18): 0.0; S(19): 0.0	NA	NA	NA	NA	20.4272	21.2987	21.3236	21.1089	0	4			XP_001552751.1	Bcin02g05460.2	98.919	0	-	-	-	GO:0008270,GO:0006355,GO:0005634,GO:0000981
A6S644.1 (obsolete);	154305637	154305637	Bcin09g06900.1	XP_001553220.1	hypothetical protein BC1G_07633 [Botrytis cinerea B05.10]					APLDTVSPLPSPRE	S7(Phospho); S11(Phospho)	APLDTVSPLPSPRE_S7(Phospho); S11(Phospho)	T(5): 0.0; S(7): 100.0; S(11): 100.0	NA	NA	NA	NA	NA	24.0536	24.5123	24.1	0	3			XP_001553220.1	Bcin09g06900.1	94.228	0	Bos5	BOS5	Mitogen-activated protein kinase (MAPK): MAPKK	GO:0005524,GO:0016772,GO:0004672,GO:0006468,GO:0005829,GO:0005634,GO:0005737,GO:0005515,GO:0005934,GO:0005935,GO:0005737,GO:0030996,GO:0034605,GO:0007015,GO:1990497,GO:0010971,GO:0031416,GO:0017196,GO:0004596,GO:0051403,GO:0004708,GO:0006468,GO:0000187,GO:0000165,GO:0018108,GO:0010389,GO:0046777,GO:0006972,GO:0007231,GO:0005078,GO:0036283,GO:1990263,GO:0004715,GO:1990315,GO:0000161,GO:0000169,GO:…	K11227	PBS2; mitogen-activated protein kinase kinase [EC:2.7.12.2]	291
A6S5T7.1 (obsolete);	154305844	154305844	Bcin16g02360.1	XP_001553323.1	hypothetical protein BC1G_08153 [Botrytis cinerea B05.10]					ALYDPEHNTFGDEDSGDERER	S15(Phospho)	ALYDPEHNTFGDEDSGDERER_S15(Phospho)	Y(3): 0.0; T(9): 0.0; S(15): 100.0	NA	NA	NA	NA	NA	21.6788	22.9445	22.2276	0	3			XP_001553323.1	Bcin16g02360.1	94.481	0	Bcbud4	-	-	-
A6S5Y5.1 (obsolete);	154305940	154305940	Bcin16g01990.1	XP_001553371.1	hypothetical protein BC1G_08201 [Botrytis cinerea B05.10]					SSDRPFIESESPNENK	S11(Phospho)	SSDRPFIESESPNENK_S11(Phospho)	S(1): 0.0; S(2): 0.0; S(9): 0.5; S(11): 99.5	NA	NA	NA	NA	NA	21.2145	22.208	21.4508	0	3			XP_001553371.1	Bcin16g01990.1	93.11	0	Bcsmi1	-	-	GO:0042546,GO:0005935,GO:0000131,GO:0032153,GO:0070317,GO:0007346,GO:0032995
A6S5L7.1 (obsolete);	154308257	154308257	Bcin08g01730.2	XP_001553465.1	hypothetical protein BC1G_07874 [Botrytis cinerea B05.10]					RDSMPMVGPSR	S3(Phospho); M4(Oxidation); M6(Oxidation)	RDSMPMVGPSR_S3(Phospho); M4(Oxidation); M6(Oxidation)	S(3): 100.0; S(10): 0.0	NA	NA	NA	NA	23.8357	21.6777	25.3404	NA	0	3			XP_001553465.1	Bcin08g01730.2	100	0	-	-	-	-
A6S579.1 (obsolete);	154308422	154308422	Bcin01g09120.1	XP_001553547.1	hypothetical protein BC1G_08271 [Botrytis cinerea B05.10]					ALEGDDDEEEEKPAETATEGDKMEE	T18(Phospho); M23(Oxidation)	ALEGDDDEEEEKPAETATEGDKMEE_T18(Phospho); M23(Oxidation)	T(16): 8.4; T(18): 91.6	NA	NA	NA	NA	NA	22.0448	22.5237	22.3165	0	3			XP_001553547.1	Bcin01g09120.1	100	0	Bcpre10	-	-	GO:0004175,GO:0051603,GO:0005839,GO:0006511,GO:0019773,GO:0004298,GO:0005634,GO:0005829,GO:0005634,GO:0005737,GO:0003729,GO:0045842,GO:0043161,GO:0010499,GO:0042175,GO:0034515	K02727	PSMA3; 20S proteasome subunit alpha 7 [EC:3.4.25.1]	296
A6S582.1 (obsolete);	154308428	154308428	Bcin01g09140.1	XP_001553550.1	hypothetical protein BC1G_08274 [Botrytis cinerea B05.10]					AARSLDDVQNYGGNTIK	S4(Phospho)	AARSLDDVQNYGGNTIK_S4(Phospho)	S(4): 100.0; Y(11): 0.0; T(15): 0.0	NA	NA	NA	NA	20.6168	20.8068	21.5509	21.1602	0	4			XP_001553550.1	Bcin01g09140.1	83.37	0	-	-	-	GO:0019901,GO:0000079,GO:0005829,GO:0005634,GO:0032153,GO:0044732,GO:0000307
A6S3Q3.1 (obsolete);	154309509	154309509	Bcin07g04750.1	XP_001554088.1	hypothetical protein BC1G_07225 [Botrytis cinerea B05.10]					DGTEEFGDFSDDDDGESLERK	S10(Phospho)	DGTEEFGDFSDDDDGESLERK_S10(Phospho)	T(3): 0.0; S(10): 100.0; S(17): 0.0	NA	NA	NA	NA	NA	22.6889	23.1266	22.8834	0	3			XP_001554088.1	Bcin07g04750.1	100	0	-	-	-	GO:0007017,GO:0007067,GO:0005869	K18599	JNM1; nuclear migration protein JNM1	245
										KDGTEEFGDFSDDDDGESLERK	S11(Phospho)	KDGTEEFGDFSDDDDGESLERK_S11(Phospho)	T(4): 0.0; S(11): 100.0; S(18): 0.0	NA	NA	NA	NA	NA	21.8641	22.4502	22.3922	0	3
A6S3R4.1 (obsolete);	154309531	154309531	Bcin07g04660.1	XP_001554099.1	hypothetical protein BC1G_07236 [Botrytis cinerea B05.10]					SVADSMGLASGAQSPGTK	M6(Oxidation); S14(Phospho)	SVADSMGLASGAQSPGTK_M6(Oxidation); S14(Phospho)	S(1): 0.0; S(5): 0.0; S(10): 0.0; S(14): 100.0; T(17): 0.0	NA	NA	NA	NA	23.4059	23.5967	24.0067	23.7339	0	4			XP_001554099.1	Bcin07g04660.1	100	0	-	-	-	GO:0006511,GO:0036459,GO:0005829,GO:0005634,GO:0005515,GO:0005737,GO:0051286,GO:0032153,GO:0034613,GO:0006897,GO:0016579	K11872	UBP9_13; ubiquitin carboxyl-terminal hydrolase 9/13 [EC:3.4.19.12]	300
A6S3U8.1 (obsolete);	154309599	154309599	Bcin07g04410.1	XP_001554133.1	hypothetical protein BC1G_07270 [Botrytis cinerea B05.10]					LPSPPPPTEIQIGPK	S3(Phospho)	LPSPPPPTEIQIGPK_S3(Phospho)	S(3): 100.0; T(8): 0.0	NA	NA	NA	NA	NA	22.8678	23.4963	23.213	0	3			XP_001554133.1	Bcin07g04410.1	99.653	0	-	-	-	-
A6S307.1 (obsolete);	154309875	154309875	Bcin02g08670.1	XP_001554270.1	hypothetical protein BC1G_06858 [Botrytis cinerea B05.10]					DGFESDDETADSTPSDPK	S5(Phospho)	DGFESDDETADSTPSDPK_S5(Phospho)	S(5): 100.0; T(9): 0.0; S(12): 0.0; T(13): 0.0; S(15): 0.0	NA	NA	NA	NA	NA	22.5807	23.3734	23.3798	0	3			XP_001554270.1	Bcin02g08670.1	100	0	Bcgcd6	-	-	GO:0005515,GO:0009058,GO:0016779,GO:0005488,GO:0005829,GO:0005085,GO:0043547,GO:0003743,GO:0005851,GO:0032045,GO:0006446	K03240	EIF2B5; translation initiation factor eIF-2B subunit epsilon	360
A6S370.1 (obsolete);	154310001	154310001	Bcin02g09170.1	XP_001554333.1	hypothetical protein BC1G_06921 [Botrytis cinerea B05.10]					KKPLPEDEEEEDEDKDPFAISDDEDDEEEMAELR	S21(Phospho); M30(Oxidation)	KKPLPEDEEEEDEDKDPFAISDDEDDEEEMAELR_S21(Phospho); M30(Oxidation)	S(21): 100.0	NA	NA	NA	NA	NA	22.5982	23.7791	24.6808	0	3			XP_001554333.1	Bcin02g09170.1	100	0	Bctsr3	-	-	GO:0030490	K09140	TSR3; pre-rRNA-processing protein TSR3	244
A6S390.1 (obsolete);	154310041	154310041	Bcin02g09280.1	XP_001554353.1	hypothetical protein BC1G_06941 [Botrytis cinerea B05.10]					TVGGFIADDSDEENDESTPINTGHLQLPASDDPK	S10(Phospho)	TVGGFIADDSDEENDESTPINTGHLQLPASDDPK_S10(Phospho)	T(1): 0.0; S(10): 100.0; S(17): 0.0; T(18): 0.0; T(22): 0.0; S(30): 0.0	NA	NA	NA	NA	22.7582	23.2741	23.5629	23.6439	0	4			XP_001554353.1	Bcin02g09280.1	99.801	0	Bcrna14	-	-	GO:0005515,GO:0005622,GO:0006396,GO:0005634,GO:0006397,GO:0005739,GO:0005829,GO:0006378,GO:0046982,GO:0006379,GO:0005849,GO:0072423	K14408	CSTF3; cleavage stimulation factor subunit 3	475
A6S2X1.1 (obsolete);	154310240	154310240	Bcin04g00570.1	XP_001554452.1	hypothetical protein BC1G_07040 [Botrytis cinerea B05.10]					KAEVEKEEAVTEEDK	T11(Phospho)	KAEVEKEEAVTEEDK_T11(Phospho)	T(11): 100.0	NA	NA	NA	NA	NA	23.2975	21.217	23.7934	0	3			XP_001554452.1	Bcin04g00570.1	100	0	Bcprx1	BcPRX1	Peroxiredoxin (AhpC/TSA family)	GO:0016491,GO:0055114,GO:0016209,GO:0005634,GO:0034599,GO:0008379,GO:0045454	K03564	BCP; peroxiredoxin Q/BCP [EC:1.11.1.15]	52
										ETTAEETKEEASPTSEEK	S12(Phospho)	ETTAEETKEEASPTSEEK_S12(Phospho)	T(2): 0.0; T(3): 0.0; T(7): 0.0; S(12): 99.2; T(14): 0.8; S(15): 0.0	24.1086	24.1809	23.6511	24.8525	25.2068	26.1665	26.3211	26.4734	4	4	-1.84366	0.00292165
A6S2Z2.1 (obsolete);	154310282	154310282	Bcin04g00400.1	XP_001554473.1	hypothetical protein BC1G_07061 [Botrytis cinerea B05.10]					VTTSDAQGDAKSTDGKPHVGR	S12(Phospho)	VTTSDAQGDAKSTDGKPHVGR_S12(Phospho)	T(2): 0.0; T(3): 0.0; S(4): 0.0; S(12): 99.3; T(13): 0.7	NA	NA	NA	NA	20.8473	20.9247	21.4379	20.6784	0	4			XP_001554473.1	Bcin04g00400.1	99.32	7.91e-107	-	-	-	-
A6S2G3.1 (obsolete);	154310371	154310371	Bcin09g02680.1	XP_001554517.1	conserved hypothetical protein [Botrytis cinerea B05.10]	hypothetical protein BCIN_09g02680 [Botrytis cinerea B05.10]	0.0	0.95	XP_024550802.1	VRSHDSAWADNVGDEFEAQLDED	S3(Phospho)	VRSHDSAWADNVGDEFEAQLDED_S3(Phospho)	S(3): 50.0; S(6): 50.0	NA	NA	NA	NA	21.9474	NA	22.2021	20.2181	0	3			XP_001554517.1	Bcin09g02680.1	95.188	0	-	-	-	GO:0003824,GO:0004573,GO:0009311,GO:0005737
A6S1X1.1 (obsolete);	154310903	1377719499	Bcin13g05360.1	XP_001554782.2	hypothetical protein BC1G_06430 [Botrytis cinerea B05.10]					IPVINLDKSDDDEETTFVDVPDTSGR	S9(Phospho)	IPVINLDKSDDDEETTFVDVPDTSGR_S9(Phospho)	S(9): 100.0; T(15): 0.0; T(16): 0.0; T(23): 0.0; S(24): 0.0	NA	NA	NA	NA	NA	20.7088	21.9368	21.7801	0	3			XP_001554782.2	Bcin13g05360.1	100	0	-	-	-	GO:0005525,GO:0003924
A6S0V5.1 (obsolete);	154311740	154311740	Bcin06g06570.1	XP_001555199.1	conserved hypothetical protein [Botrytis cinerea B05.10]	Bchsh155 [Botrytis cinerea B05.10]	0.0	1	XP_001555199.1	EGSGSPGDKENDEAGSTEAVASGRK	S5(Phospho)	EGSGSPGDKENDEAGSTEAVASGRK_S5(Phospho)	S(3): 50.0; S(5): 50.0; S(16): 0.0; T(17): 0.0; S(22): 0.0	NA	NA	NA	NA	NA	21.4313	22.3791	21.9429	0	3			XP_001555199.1	Bcin06g06570.1	100	0	Bchsh155	-	-	GO:0005488,GO:0005634,GO:0003729,GO:0000398,GO:0071004,GO:0005686,GO:0000245	K12828	SF3B1; splicing factor 3B subunit 1	999
A6RZR4.1 (obsolete);	154312100	1377705431	Bcin03g06080.1	XP_001555378.2	hypothetical protein BC1G_06083 [Botrytis cinerea B05.10]					MEYTQDDIAEQSDNEEAK	M1(Oxidation); S12(Phospho)	MEYTQDDIAEQSDNEEAK_M1(Oxidation); S12(Phospho)	Y(3): 0.0; T(4): 0.0; S(12): 100.0	NA	NA	NA	NA	22.6352	24.1763	24.7751	24.5386	0	4			XP_001555378.2	Bcin03g06080.1	100	0	Bcmyo2	-	-	GO:0005515,GO:0005524,GO:0003774,GO:0016459,GO:0051015	K10357	MYO5; myosin V	1346
A6RZS8.1 (obsolete);	154312128	154312128	Bcin03g06200.1	XP_001555392.1	hypothetical protein BC1G_06097 [Botrytis cinerea B05.10]					DENEAEVPKSPTISAAKPDETPIPSYTQK	S10(Phospho)	DENEAEVPKSPTISAAKPDETPIPSYTQK_S10(Phospho)	S(10): 50.0; T(12): 50.0; S(14): 0.0; T(21): 0.0; S(25): 0.0; Y(26): 0.0; T(27): 0.0	NA	NA	NA	NA	22.6782	22.8006	23.8022	23.0397	0	4			XP_001555392.1	Bcin03g06200.1	90.959	0	-	-	-	GO:0009231,GO:0003935,GO:0005829,GO:0005634
										SSPPPDQTALMQEILNSIK	N-Term(Acetyl); S1(Phospho)	SSPPPDQTALMQEILNSIK_N-Term(Acetyl); S1(Phospho)	S(1): 50.0; S(2): 50.0; T(8): 0.0; S(17): 0.0	NA	NA	NA	NA	21.5471	20.975	NA	20.5294	0	3
A6RZ13.1 (obsolete);	154312742	1377715192	Bcin10g01550.1	XP_001555698.2	hypothetical protein BC1G_05072 [Botrytis cinerea B05.10]					AAPPSYEGEK	S5(Phospho)	AAPPSYEGEK_S5(Phospho)	S(5): 94.3; Y(6): 5.7	NA	NA	NA	NA	NA	22.5371	23.585	23.063	0	3			XP_001555698.2	Bcin10g01550.1	100	0	-	-	-	GO:0005215,GO:0006810,GO:0016020
A6RZ33.1 (obsolete);	154312782	154312782	Bcin10g01380.1	XP_001555718.1	hypothetical protein BC1G_05092 [Botrytis cinerea B05.10]					KDNSPTGSAGWQTAGGDAK	S4(Phospho); S8(Phospho)	KDNSPTGSAGWQTAGGDAK_S4(Phospho); S8(Phospho)	S(4): 99.9; T(6): 0.1; S(8): 100.0; T(13): 0.0	NA	NA	NA	NA	NA	22.7759	23.2645	23.2848	0	3			XP_001555718.1	Bcin10g01380.1	100	0	-	-	-	GO:0005622,GO:0006810,GO:0003676,GO:0000166,GO:0005829,GO:0005515
										KDNSPTGSAGWQTAGGDAKR	T6(Phospho)	KDNSPTGSAGWQTAGGDAKR_T6(Phospho)	S(4): 93.0; T(6): 7.0; S(8): 0.0; T(13): 0.0	NA	NA	NA	NA	NA	20.8385	20.9703	20.4838	0	3
										AEEPAPTSEDIEK	S8(Phospho)	AEEPAPTSEDIEK_S8(Phospho)	T(7): 5.2; S(8): 94.8	NA	NA	NA	NA	NA	20.0744	20.9339	20.516	0	3
A6RZ57.1 (obsolete);	154312830	154312830	Bcin10g01180.1	XP_001555742.1	conserved hypothetical protein [Botrytis cinerea B05.10]	Bcarb1 [Botrytis cinerea B05.10]	9e-179	1	XP_024551232.1	AASGTTTPGELAVDADGNVLPDDEQPATKDMDEVK	S3(Phospho); M31(Oxidation)	AASGTTTPGELAVDADGNVLPDDEQPATKDMDEVK_S3(Phospho); M31(Oxidation)	S(3): 85.5; T(5): 12.4; T(6): 1.9; T(7): 0.3; T(28): 0.0	NA	NA	NA	NA	NA	22.1669	22.0762	22.3559	0	3			XP_001555742.1	Bcin10g01180.1	100	0	Bcarb1	-	-	GO:0005524,GO:0016887,GO:0005634,GO:0005829,GO:0005737,GO:0005840,GO:0000056,GO:0006200,GO:0042254,GO:0042624	K06185	ABCF2; ATP-binding cassette, subfamily F, member 2	72
A6RYH5.1 (obsolete);	154312975	1377702466	Bcin02g00080.1	XP_001555814.2	conserved hypothetical protein [Botrytis cinerea B05.10]	hypothetical protein BCIN_02g00080 [Botrytis cinerea B05.10]	0.0	0.99	XP_001555814.2	SNAITEEKPTLSEVEAHPTSADVPVYGDEK	N-Term(Acetyl); S20(Phospho)	SNAITEEKPTLSEVEAHPTSADVPVYGDEK_N-Term(Acetyl); S20(Phospho)	S(1): 0.0; T(5): 0.0; T(10): 0.0; S(12): 0.0; T(19): 50.0; S(20): 50.0; Y(26): 0.0	NA	NA	NA	NA	22.0378	22.2294	23.0767	22.2902	0	4			XP_001555814.2	Bcin02g00080.1	100	0	-	-	-	GO:0005215,GO:0016020,GO:0016021,GO:0055085,GO:0022891,GO:0022857	K08141	MAL; MFS transporter, SP family, general alpha glucoside:H+ symporter	386
A6RWV7.1 (obsolete);	154314257	154314257	Bcin01g10690.1	XP_001556453.1	hypothetical protein BC1G_05222 [Botrytis cinerea B05.10]					KRGENEEGEGDESEEEIEDEDGVVR	S13(Phospho)	KRGENEEGEGDESEEEIEDEDGVVR_S13(Phospho)	S(13): 100.0	NA	NA	NA	NA	21.473	23.1392	24.7787	24.2772	0	4			XP_001556453.1	Bcin01g10690.1	98.401	0	Bcbrn1	-	-	GO:0007076,GO:0000796,GO:0005634,GO:0005829,GO:0005634,GO:0005737,GO:0003682,GO:0006281,GO:0007076,GO:0006268,GO:0000070,GO:0000799,GO:0007076,GO:0000799,GO:0070058,GO:0032116	K06676	BRRN1; condensin complex subunit 2	413
										RGENEEGEGDESEEEIEDEDGVVR	S12(Phospho)	RGENEEGEGDESEEEIEDEDGVVR_S12(Phospho)	S(12): 100.0	NA	NA	NA	NA	NA	22.6439	23.4069	22.9715	0	3
										KRGENEEGEGDESEEEIEDEDGVVRK	S13(Phospho)	KRGENEEGEGDESEEEIEDEDGVVRK_S13(Phospho)	S(13): 100.0	NA	NA	NA	NA	NA	23.0984	24.0806	20.5263	0	3
A6RVN6.1 (obsolete);	154315268	154315268	Bcin10g02810.1	XP_001556957.1	hypothetical protein BC1G_04673 [Botrytis cinerea B05.10]					GNISDEEDELDAEELADELQELRPSR	S4(Phospho)	GNISDEEDELDAEELADELQELRPSR_S4(Phospho)	S(4): 100.0; S(25): 0.0	NA	NA	NA	NA	NA	21.3075	20.7483	21.4175	0	3			XP_001556957.1	Bcin10g02810.1	100	0	Bcyta7	-	-	GO:0005524,GO:0005634,GO:0005829,GO:0003682,GO:0000122,GO:0045944,GO:0042406,GO:0042393,GO:2000219,GO:0031936
										ASRSSNAGQEATEVVETTEDLAAGSR	S5(Phospho)	ASRSSNAGQEATEVVETTEDLAAGSR_S5(Phospho)	S(2): 33.2; S(4): 33.2; S(5): 33.2; T(12): 0.4; T(17): 0.0; T(18): 0.0; S(25): 0.0	NA	NA	NA	NA	NA	21.5085	22.0125	21.4324	0	3
A6RV37.1 (obsolete);	154315489	154315489	Bcin13g01450.1	XP_001557067.1	hypothetical protein BC1G_04317 [Botrytis cinerea B05.10]					TAESPAPFQAKPATPQPAQNNVVNLPSAKEDEK	T14(Phospho)	TAESPAPFQAKPATPQPAQNNVVNLPSAKEDEK_T14(Phospho)	T(1): 0.0; S(4): 0.0; T(14): 100.0; S(27): 0.0	NA	NA	NA	NA	22.2576	21.9575	22.8363	22.7124	0	4			XP_001557067.1	Bcin13g01450.1	100	0	-	-	-	-
A6RU99.1 (obsolete);	154316175	154316175	Bcin10g04540.1	XP_001557409.1	hypothetical protein BC1G_03673 [Botrytis cinerea B05.10]					RTSLATETILEEADEVIEK	S3(Phospho)	RTSLATETILEEADEVIEK_S3(Phospho)	T(2): 5.5; S(3): 94.1; T(6): 0.3; T(8): 0.0	NA	NA	NA	NA	19.3696	NA	21.1449	20.5637	0	3			XP_001557409.1	Bcin10g04540.1	100	0	-	-	-	GO:0005869	K10426	DCTN4; dynactin 4	204
A6RTN0.1 (obsolete);	154316396	1377706884	Bcin04g04030.1	XP_001557519.2	hypothetical protein BC1G_04129 [Botrytis cinerea B05.10]					MADGASPSVEVK	M1(Oxidation); S6(Phospho)	MADGASPSVEVK_M1(Oxidation); S6(Phospho)	S(6): 100.0; S(8): 0.0	NA	NA	NA	NA	20.4445	21.9513	22.3008	22.2383	0	4			XP_001557519.2	Bcin04g04030.1	100	1.3e-148	-	-	-	-
A6RU12.1 (obsolete);	154316660	154316660	Bcin04g05050.2	XP_001557651.1	hypothetical protein BC1G_04261 [Botrytis cinerea B05.10]					RSSVNTASPQSQASWDEWGDVK	S3(Phospho)	RSSVNTASPQSQASWDEWGDVK_S3(Phospho)	S(2): 7.0; S(3): 93.0; T(6): 0.0; S(8): 0.0; S(11): 0.0; S(14): 0.0	NA	NA	NA	NA	22.487	22.3075	21.9764	22.8232	0	4			XP_001557651.1	Bcin04g05050.2	97.913	0	-	-	-	GO:0005515,GO:0004842	K10592	HUWE1; E3 ubiquitin-protein ligase HUWE1 [EC:2.3.2.26]	544
										AYFNLPVSPK	S8(Phospho)	AYFNLPVSPK_S8(Phospho)	Y(2): 0.0; S(8): 100.0	NA	NA	NA	NA	NA	20.1109	20.641	20.4008	0	3
A6RSU1.1 (obsolete);	154317224	154317224	Bcin12g00660.1	XP_001557932.1	hypothetical protein BC1G_03514 [Botrytis cinerea B05.10]					DQQASTAAAPAKESPISAPQPESPWAK	S14(Phospho)	DQQASTAAAPAKESPISAPQPESPWAK_S14(Phospho)	S(5): 0.0; T(6): 0.0; S(14): 100.0; S(17): 0.0; S(23): 0.0	NA	NA	NA	NA	22.4096	NA	21.8296	22.0137	0	3			XP_001557932.1	Bcin12g00660.1	96.881	0	-	-	-	GO:0005515,GO:0005829,GO:0006406	K18730	GIGYF; PERQ amino acid-rich with GYF domain-containing protein	523
A6RSW2.1 (obsolete);	154317266	1377717385	Bcin12g00490.1	XP_001557953.2	hypothetical protein BC1G_03535 [Botrytis cinerea B05.10]					MNSEAIGPSLENTK	M1(Oxidation); S3(Phospho)	MNSEAIGPSLENTK_M1(Oxidation); S3(Phospho)	S(3): 100.0; S(9): 0.0; T(13): 0.0	NA	NA	NA	NA	22.099	22.5553	22.9269	22.3655	0	4			XP_001557953.2	Bcin12g00490.1	100	0	-	-	-	GO:0005515
A6RRJ2.1 (obsolete);	154317772	154317772	Bcin15g02620.1	XP_001558205.1	hypothetical protein BC1G_02869 [Botrytis cinerea B05.10]					LLTEGGPAGLIDEQGEASDLEDRIDR	S18(Phospho)	LLTEGGPAGLIDEQGEASDLEDRIDR_S18(Phospho)	T(3): 0.0; S(18): 100.0	NA	NA	NA	NA	NA	22.3614	22.8885	21.5247	0	3			XP_001558205.1	Bcin15g02620.1	92.618	0	-	-	-	GO:0005515,GO:0005829,GO:0005737,GO:0005730,GO:0005730,GO:0030686,GO:0030515,GO:0000447,GO:0000480,GO:0000472,GO:0000462,GO:0032040,GO:0007109,GO:0034388,GO:0030010	K14558	PWP2; periodic tryptophan protein 2	380
A6RR96.1 (obsolete);	154318339	154318339	Bcin11g04420.1	XP_001558488.1	hypothetical protein BC1G_03337 [Botrytis cinerea B05.10]					APAAEEEDDDDVDLFGSDDEEEDAEAAR	S17(Phospho)	APAAEEEDDDDVDLFGSDDEEEDAEAAR_S17(Phospho)	S(17): 100.0	NA	NA	NA	NA	29.5227	30.2368	30.6756	30.456	0	4			XP_001558488.1	Bcin11g04420.1	100	2.34e-112	Bcefb1	-	-	GO:0003746,GO:0006414,GO:0005853,GO:0005829,GO:0005515,GO:0005085,GO:0043547,GO:0032232,GO:0006449,GO:1990145	K03232	EEF1B; elongation factor 1-beta	66
A6RRG1.1 (obsolete);	154318469	154318469	Bcin11g03960.1	XP_001558553.1	hypothetical protein BC1G_03402 [Botrytis cinerea B05.10]					EEIGSDDELADMMTPR	S5(Phospho); M12(Oxidation); M13(Oxidation)	EEIGSDDELADMMTPR_S5(Phospho); M12(Oxidation); M13(Oxidation)	S(5): 100.0; T(14): 0.0	NA	NA	NA	NA	21.6303	23.0619	23.7195	23.383	0	4			XP_001558553.1	Bcin11g03960.1	100	0	-	-	-	-
										RKEEIGSDDELADMMTPR	S7(Phospho); M14(Oxidation); M15(Oxidation)	RKEEIGSDDELADMMTPR_S7(Phospho); M14(Oxidation); M15(Oxidation)	S(7): 100.0; T(16): 0.0	NA	NA	NA	NA	NA	23.5891	23.9964	23.7115	0	3
A6RQP0.1 (obsolete);	154318748	154318748	Bcin07g02430.1	XP_001558692.1	hypothetical protein BC1G_02763 [Botrytis cinerea B05.10]					AGQLEQESDKDISTSK	S8(Phospho)	AGQLEQESDKDISTSK_S8(Phospho)	S(8): 100.0; S(13): 0.0; T(14): 0.0; S(15): 0.0	NA	NA	NA	NA	NA	23.1776	23.712	23.1969	0	3			XP_001558692.1	Bcin07g02430.1	100	0	-	-	-	-
A6RQV6.1 (obsolete);	154318880	154318880	Bcin07g02070.1	XP_001558758.1	hypothetical protein BC1G_02829 [Botrytis cinerea B05.10]					AGVSEEASPKDDASK	S8(Phospho)	AGVSEEASPKDDASK_S8(Phospho)	S(4): 0.0; S(8): 100.0; S(14): 0.0	NA	NA	NA	NA	NA	19.5996	20.24	20.1643	0	3			XP_001558758.1	Bcin07g02070.1	100	0	Bcsnt1	-	-	GO:0003677,GO:0003682
A6RPX4.1 (obsolete);	154319091	154319091	Bcin02g02360.1	XP_001558863.1	hypothetical protein BC1G_02497 [Botrytis cinerea B05.10]					IPSPAAR	S3(Phospho)	IPSPAAR_S3(Phospho)	S(3): 100.0	NA	NA	NA	NA	NA	19.4488	19.9539	19.737	0	3			XP_001558863.1	Bcin02g02360.1	100	0	Bccyk3	-	-	GO:0005515,GO:0005737,GO:0005935,GO:0050790,GO:0051286,GO:0032153,GO:0000910,GO:0000917,GO:0030234,GO:0000142,GO:0044697,GO:0071937
A6RP81.1 (obsolete);	154319546	1377710023	Bcin06g05520.1	XP_001559090.2	conserved hypothetical protein [Botrytis cinerea B05.10]	hypothetical protein BCIN_06g05520 [Botrytis cinerea B05.10]	0.0	1	XP_001559090.2	ARTHGEDEVTEGMK	T3(Phospho); M13(Oxidation)	ARTHGEDEVTEGMK_T3(Phospho); M13(Oxidation)	T(3): 100.0; T(10): 0.0	NA	NA	NA	NA	NA	20.9622	22.7695	22.4068	0	3			XP_001559090.2	Bcin06g05520.1	100	0	-	-	-	GO:0005524,GO:0016772,GO:0004672,GO:0006468,GO:0051286,GO:0032153,GO:0071963,GO:1902408,GO:0035839,GO:0030950,GO:0035841,GO:0051523,GO:0035842	K19852	KIN1_2; serine/threonine protein kinase KIN1/2 [EC:2.7.11.1]	560
A6RNB5.1 (obsolete);	154319913	154319913	Bcin03g02130.1	XP_001559273.1	hypothetical protein BC1G_01937 [Botrytis cinerea B05.10]					GVLETEGDSDEGRAER	S9(Phospho)	GVLETEGDSDEGRAER_S9(Phospho)	T(5): 0.0; S(9): 100.0	NA	NA	NA	NA	20.4588	21.9256	22.2833	22.1319	0	4			XP_001559273.1	Bcin03g02130.1	83.214	0	-	-	-	GO:0016020,GO:0016021,GO:0006820,GO:0005452,GO:0000324,GO:0000324,GO:0005886,GO:0006623,GO:0080139,GO:0035445,GO:0046713
A6RNN2.1 (obsolete);	154320147	154320147	Bcin03g01290.1	XP_001559390.1	hypothetical protein BC1G_02054 [Botrytis cinerea B05.10]					KPEPKPEPEEPEEQEQEQESEAEPEAEKEEAEK	S20(Phospho)	KPEPKPEPEEPEEQEQEQESEAEPEAEKEEAEK_S20(Phospho)	S(20): 100.0	NA	NA	NA	NA	23.1252	23.8219	24.7835	24.4471	0	4			XP_001559390.1	Bcin03g01290.1	100	0	-	-	-	-
										KSEPKPEPEEQDQESEAEPEAEQEEPEK	S15(Phospho)	KSEPKPEPEEQDQESEAEPEAEQEEPEK_S15(Phospho)	S(2): 0.0; S(15): 100.0	NA	NA	NA	NA	NA	22.3167	23.1749	23.1283	0	3
										DGEQDDNDESEKEEPQPEKPK	S10(Phospho)	DGEQDDNDESEKEEPQPEKPK_S10(Phospho)	S(10): 100.0	NA	NA	NA	NA	NA	23.3865	24.4301	24.0793	0	3
A6RNU3.1 (obsolete);	154320269	154320269	Bcin03g00880.1	XP_001559451.1	hypothetical protein BC1G_02115 [Botrytis cinerea B05.10]					DKNDEMEVDEESDDPFASQPTISK	M6(Oxidation); S12(Phospho)	DKNDEMEVDEESDDPFASQPTISK_M6(Oxidation); S12(Phospho)	S(12): 100.0; S(18): 0.0; T(21): 0.0; S(23): 0.0	NA	NA	NA	NA	NA	22.7175	23.3128	23.1719	0	3			XP_001559451.1	Bcin03g00880.1	100	4.79e-175	-	-	-	GO:0006281,GO:0051382
A6RMQ5.1 (obsolete);	154320510	154320510	Bcin05g06410.1	XP_001559571.1	hypothetical protein BC1G_01727 [Botrytis cinerea B05.10]					IEHRPSTDNDDETSGEETIESR	S6(Phospho)	IEHRPSTDNDDETSGEETIESR_S6(Phospho)	S(6): 95.5; T(7): 4.5; T(13): 0.0; S(14): 0.0; T(18): 0.0; S(21): 0.0	20.0184	20.6605	20.5501	NA	22.3916	24.1832	24.8135	24.5064	3	4	-3.56403	0.00431695	XP_001559571.1	Bcin05g06410.1	99.754	0	Bcmsb1	-	-	GO:0005829,GO:0005739,GO:0032153,GO:0030010
A6RMA1.1 (obsolete);	154321397	154321397	Bcin05g02780.1	XP_001560014.1	hypothetical protein BC1G_01573 [Botrytis cinerea B05.10]					SGAGFESSPGTGNEQTGNEQDDEDAERK	S1(Phospho)	SGAGFESSPGTGNEQTGNEQDDEDAERK_S1(Phospho)	S(1): 100.0; S(7): 0.0; S(8): 0.0; T(11): 0.0; T(16): 0.0	NA	NA	NA	NA	19.8866	21.3317	22.4181	21.8261	0	4			XP_001560014.1	Bcin05g02780.1	100	5.79e-134	-	-	-	GO:0008270,GO:0003677,GO:0006355,GO:0005634,GO:0006351,GO:0000981
A6RKN0.1 (obsolete);	154321710	154321710	Bcin06g00440.1	XP_001560170.1	hypothetical protein BC1G_01002 [Botrytis cinerea B05.10]					TSSNPMVAPSPPPAPITTFRPSSPTR	M6(Oxidation); S23(Phospho)	TSSNPMVAPSPPPAPITTFRPSSPTR_M6(Oxidation); S23(Phospho)	T(1): 0.0; S(2): 0.0; S(3): 0.0; S(10): 0.0; T(17): 0.6; T(18): 5.2; S(22): 46.8; S(23): 46.8; T(25): 0.6	NA	NA	NA	NA	NA	23.899	24.4152	24.1335	0	3			XP_001560170.1	Bcin06g00440.1	95.07	0	Bccac2	-	-	GO:0005515,GO:0005634,GO:0005829,GO:0005634,GO:0005515,GO:0005829,GO:0006335,GO:0033186,GO:0000775,GO:0043596,GO:0000790,GO:1990426,GO:0042393,GO:0006335,GO:0070829,GO:0033186,GO:0006334	K10751	CHAF1B; chromatin assembly factor 1 subunit B	348
										RPGDVSESEKEDTGAGPEK	S6(Phospho)	RPGDVSESEKEDTGAGPEK_S6(Phospho)	S(6): 91.1; S(8): 8.9; T(13): 0.0	NA	NA	NA	NA	NA	22.9484	23.1846	21.0468	0	3
A6RL93.1 (obsolete);	154322136	1377709330	Bcin06g02000.1	XP_001560383.2	hypothetical protein BC1G_01215 [Botrytis cinerea B05.10]					YVLDAAGNKIPYSNDDSDDDTAEYEHSPR	S17(Phospho)	YVLDAAGNKIPYSNDDSDDDTAEYEHSPR_S17(Phospho)	Y(1): 0.0; Y(12): 0.2; S(13): 0.2; S(17): 99.7; T(21): 0.0; Y(24): 0.0; S(27): 0.0	NA	NA	NA	NA	NA	22.225	23.1379	22.8617	0	3			XP_001560383.2	Bcin06g02000.1	100	0	-	-	-	-
A6RK01.1 (obsolete);	154322859	154322859	Bcin03g04830.1	XP_001560744.1	hypothetical protein BC1G_00772 [Botrytis cinerea B05.10]					HNSIGSASGIAAK	S3(Phospho)	HNSIGSASGIAAK_S3(Phospho)	S(3): 100.0; S(6): 0.0; S(8): 0.0	NA	NA	NA	NA	20.6727	21.2331	NA	21.4017	0	3			XP_001560744.1	Bcin03g04830.1	97.222	0	-	-	-	GO:0006950,GO:0005829
A6RK27.1 (obsolete);	154322911	154322911	Bcin03g05050.1	XP_001560770.1	hypothetical protein BC1G_00798 [Botrytis cinerea B05.10]					ELSSSPDELDGEEAVYPHGLK	S3(Phospho)	ELSSSPDELDGEEAVYPHGLK_S3(Phospho)	S(3): 93.0; S(4): 6.9; S(5): 0.0; Y(16): 0.0	NA	NA	NA	NA	NA	21.7011	21.9247	21.737	0	3			XP_001560770.1	Bcin03g05050.1	100	5.82e-144	-		multidrug efflux transporter	GO:0016021,GO:0055085
										NNTPEESAPVNIPLQK	T3(Phospho)	NNTPEESAPVNIPLQK_T3(Phospho)	T(3): 100.0; S(7): 0.0	NA	NA	NA	NA	NA	22.7666	23.1178	22.7082	0	3
A6RK29.1 (obsolete);	154322915	1377705260	Bcin03g05070.1	XP_001560772.2	hypothetical protein BC1G_00800 [Botrytis cinerea B05.10]					VFDSEDEVEEDEKPAPK	S4(Phospho)	VFDSEDEVEEDEKPAPK_S4(Phospho)	S(4): 100.0	NA	NA	NA	NA	NA	21.3835	21.9462	21.9526	0	3			XP_001560772.2	Bcin03g05070.1	100	0	-	-	-	GO:0005634,GO:0005730	K09529	DNAJC9; DnaJ homolog subfamily C member 9	115
A6RKF0.1 (obsolete);	154323157	154323157	Bcin03g05880.1	XP_001560893.1	hypothetical protein BC1G_00921 [Botrytis cinerea B05.10]					SFSNQEPPSSPDR	S1(Phospho)	SFSNQEPPSSPDR_S1(Phospho)	S(1): 100.0; S(3): 0.0; S(9): 0.0; S(10): 0.0	NA	NA	NA	NA	NA	22.1005	22.8171	21.4537	0	3			XP_001560893.1	Bcin03g05880.1	100	0	Bcvps9	-	-	-
										LGENRRPGTQSDIFEKTSEDEGEGGK	T17(Phospho)	LGENRRPGTQSDIFEKTSEDEGEGGK_T17(Phospho)	T(9): 0.0; S(11): 0.0; T(17): 50.0; S(18): 50.0	NA	NA	NA	NA	NA	23.1649	23.7468	22.9875	0	3
A6RIQ1.1 (obsolete);	154323846	1377701398	Bcin01g06710.1	XP_001561237.2	hypothetical protein BC1G_00322 [Botrytis cinerea B05.10]					AGSGSPATPDASAPR	S5(Phospho)	AGSGSPATPDASAPR_S5(Phospho)	S(3): 9.8; S(5): 90.2; T(8): 0.0; S(12): 0.0	NA	NA	NA	NA	NA	20.0842	20.8462	20.6541	0	3			XP_001561237.2	Bcin01g06710.1	100	0	-	-	-	GO:0005515,GO:0005089,GO:0035023,GO:0005737	K20705	DNMBP; dynamin-binding protein	376
A6RIX7.1 (obsolete);	154323998	154323998	Bcin01g06080.1	XP_001561313.1	hypothetical protein BC1G_00398 [Botrytis cinerea B05.10]					ANRGSPPPPETPIDPPNELGGGGIEAR	S5(Phospho)	ANRGSPPPPETPIDPPNELGGGGIEAR_S5(Phospho)	S(5): 100.0; T(11): 0.0	NA	NA	NA	NA	24.4715	24.9755	25.6343	25.0943	0	4			XP_001561313.1	Bcin01g06080.1	100	0	-	-	-	GO:0005515
A6RJ66.1 (obsolete);	154324176	154324176	Bcin01g05390.1	XP_001561402.1	hypothetical protein BC1G_00487 [Botrytis cinerea B05.10]					RKNPSQVPEDDTQQPDTAPK	S5(Phospho)	RKNPSQVPEDDTQQPDTAPK_S5(Phospho)	S(5): 100.0; T(12): 0.0; T(17): 0.0	21.7133	22.0638	21.2915	22.4248	NA	23.4878	24.1354	23.6656	4	3	-1.88958	0.00172031	XP_001561402.1	Bcin01g05390.1	100	0	-	-	-	-
										SVQEAPPASTPADGDDAELK	T10(Phospho)	SVQEAPPASTPADGDDAELK_T10(Phospho)	S(1): 0.0; S(9): 0.4; T(10): 99.6	NA	NA	NA	NA	NA	21.1976	22.3337	22.1492	0	3
										EEVASNDDPAPAAEESPK	S16(Phospho)	EEVASNDDPAPAAEESPK_S16(Phospho)	S(5): 0.0; S(16): 100.0	NA	22.5992	22.3247	23.4514	24.1236	25.0043	25.6821	25.3936	3	4	-2.25917	0.00586568
Table S2b. Exclusively identified or overexpressed proteins under the TCW condition. Highlighted in red are the proteins common to both assayed conditions but which present a different pattern in phosphorylation
