# Supplementary material for: Proteomic study of the membrane components of signalling cascades of Botrytis cinerea controlled by phosphorylation
Source: Sci Rep. 2019 Jul 8;9:9860. doi: 10.1038/s41598-019-46270-0 (PMC6614480; doi:10.1038/s41598-019-46270-0)
Supplement: Supplementary file 4 — Supplementary table S3 [file 41598_2019_46270_MOESM4_ESM.xlsx]

## Sheet: Manuscript
Proteomic study of the membrane components of signalling cascades of Botrytis cinerea controlled by phosphorylation.
Almudena Escobar-Niño1+, Eva Liñeiro1+, Francisco Amil2, Rafael Carrasco1, Cristina Chiva3,4, Carlos Fuentes5, Barbara Blanco-Ulate6, Jesús M. Cantoral Fernández1, Eduard Sabidó3,4, and Francisco Javier Fernández-Acero1

## Sheet: Table S3
//	phosphomembranome vs. phosphoproteome	phosphomembranome vs. membranome	phosphomembranome vs. phosphoproteome or membranome
number/% of common proteins from the total identified proteins in the phosphomembranome	440/39.57%	448/40.29%	676/60.79%
number/% of different proteins from the total identified proteins in the phosphomembranome	672/60.43%	664/59.71%	436/39.21%
number/% of common proteins from the exclusive or overexpressed proteins under Glu condition in the phosphomembranome	50/78.13%	33/51.56%	57/89.06%
number/% of different proteins from the exclusive or overexpressed proteins under Glu condition in the phosphomembranome	14/21.87%	31/48.44%	7/10.94%
number/% of common proteins from the exclusive or overexpressed proteins under Tcw condition in the phosphomembranome	112/46.09%	16/6.58%	120/49.38%
number/% of different proteins from the exclusive or overexpressed proteins under Tcw condition in the phosphomembranome	131/53.91%	227/93.42%	123/50.62%
Table S3. Comparative analysis between identified proteins in Phosphomembranome, Phosphoproteome and Membranome.
