# Supplementary material for: Proteomic study of the membrane components of signalling cascades of Botrytis cinerea controlled by phosphorylation
Source: Sci Rep. 2019 Jul 8;9:9860. doi: 10.1038/s41598-019-46270-0 (PMC6614480; doi:10.1038/s41598-019-46270-0)
Supplement: Supplementary file 5 — Supplementary table S4 [file 41598_2019_46270_MOESM5_ESM.xlsx]

## Sheet: Manuscript 
Proteomic study of the membrane components of signalling cascades of Botrytis cinerea controlled by phosphorylation.
Almudena Escobar-Niño1+, Eva Liñeiro1+, Francisco Amil2, Rafael Carrasco1, Cristina Chiva3,4, Carlos Fuentes5, Barbara Blanco-Ulate6, Jesús M. Cantoral Fernández1, Eduard Sabidó3,4, and Francisco Javier Fernández-Acero1

## Sheet: Table S4a.GLU
Columna1	Columna2	Columna3	Columna4	Columna5	Columna6
GO_Type	Slim_GO_ID	Slim_GO_Name (Category)	Input_Accession	Input_GO_ID	Input_GO_Name (Subcategory)
C	GO:0000228	nuclear chromosome	XP_001558938.1	GO:0000790	nuclear chromatin
C	GO:0005575	cellular_component	G2Y1K6	GO:0070985	TFIIK complex
C	GO:0005575	cellular_component	M7URB9	GO:0000329	fungal-type vacuole membrane
C	GO:0005575	cellular_component	G2Y432	GO:0000329	fungal-type vacuole membrane
C	GO:0005575	cellular_component	XP_001547390.1	GO:0000329	fungal-type vacuole membrane
C	GO:0005575	cellular_component	G2Y462	GO:0043332	mating projection tip
C	GO:0005575	cellular_component	G2XVQ8	GO:0070461	SAGA-type complex
C	GO:0005575	cellular_component	G2XNM6	GO:0016020	membrane
C	GO:0005575	cellular_component	G2XNN3	GO:0016020	membrane
C	GO:0005575	cellular_component	M7THV3	GO:0016020	membrane
C	GO:0005575	cellular_component	M7URB9	GO:0016020	membrane
C	GO:0005575	cellular_component	XP_001552725.1	GO:0016020	membrane
C	GO:0005575	cellular_component	XP_001558072.1	GO:0016020	membrane
C	GO:0005575	cellular_component	M7TVY5	GO:0016020	membrane
C	GO:0005575	cellular_component	XP_001551530.2	GO:0070847	core mediator complex
C	GO:0005575	cellular_component	G2XVQ8	GO:0005671	Ada2/Gcn5/Ada3 transcription activator complex
C	GO:0005575	cellular_component	M7U068	GO:0005798	Golgi-associated vesicle
C	GO:0005575	cellular_component	G2Y5F1	GO:0016021	integral component of membrane
C	GO:0005575	cellular_component	G2Y6H6	GO:0016021	integral component of membrane
C	GO:0005575	cellular_component	G2YTG2	GO:0016021	integral component of membrane
C	GO:0005575	cellular_component	M7TSX3	GO:0016021	integral component of membrane
C	GO:0005575	cellular_component	M7U8D5	GO:0016021	integral component of membrane
C	GO:0005575	cellular_component	XP_001557439.1	GO:0016021	integral component of membrane
C	GO:0005575	cellular_component	G2XNN3	GO:0016021	integral component of membrane
C	GO:0005575	cellular_component	M7THV3	GO:0016021	integral component of membrane
C	GO:0005575	cellular_component	G2XVQ8	GO:0046695	SLIK (SAGA-like) complex
C	GO:0005575	cellular_component	G2Y0M8	GO:0042645	mitochondrial nucleoid
C	GO:0005575	cellular_component	XP_001547390.1	GO:0030897	HOPS complex
C	GO:0005575	cellular_component	G2YCM7	GO:0030479	actin cortical patch
C	GO:0005575	cellular_component	G2YCM7	GO:0032432	actin filament bundle
C	GO:0005575	cellular_component	M7TTS4	GO:0005741	mitochondrial outer membrane
C	GO:0005575	cellular_component	XP_001558938.1	GO:0000790	nuclear chromatin
C	GO:0005575	cellular_component	G2Y462	GO:0030427	site of polarized growth
C	GO:0005575	cellular_component	XP_001551530.2	GO:0016592	mediator complex
C	GO:0005575	cellular_component	G2Y0M8	GO:0043231	intracellular membrane-bounded organelle
C	GO:0005575	cellular_component	G2YCM7	GO:0005826	actomyosin contractile ring
C	GO:0005575	cellular_component	G2YPD1	GO:0005935	cellular bud neck
C	GO:0005575	cellular_component	G2Y462	GO:0005935	cellular bud neck
C	GO:0005575	cellular_component	G2Y462	GO:0000131	incipient cellular bud site
C	GO:0005575	cellular_component	G2Y462	GO:0051286	cell tip
C	GO:0005575	cellular_component	XP_001558938.1	GO:0016604	nuclear body
C	GO:0005575	cellular_component	G2Y1K6	GO:0005675	holo TFIIH complex
C	GO:0005575	cellular_component	G2Y432	GO:0005789	endoplasmic reticulum membrane
C	GO:0005575	cellular_component	G2XS38	GO:0005789	endoplasmic reticulum membrane
C	GO:0005575	cellular_component	M7URB9	GO:0005789	endoplasmic reticulum membrane
C	GO:0005575	cellular_component	G2Y462	GO:0005934	cellular bud tip
C	GO:0005575	cellular_component	G2Y462	GO:0032153	cell division site
C	GO:0005575	cellular_component	M7U068	GO:0005802	trans-Golgi network
C	GO:0005575	cellular_component	G2XVQ8	GO:0000124	SAGA complex
C	GO:0005575	cellular_component	G2Y0M8	GO:0005967	mitochondrial pyruvate dehydrogenase complex
C	GO:0005575	cellular_component	M7THV3	GO:0005887	integral component of plasma membrane
C	GO:0005622	intracellular	G2Y1K6	GO:0070985	TFIIK complex
C	GO:0005622	intracellular	M7URB9	GO:0000329	fungal-type vacuole membrane
C	GO:0005622	intracellular	G2Y432	GO:0000329	fungal-type vacuole membrane
C	GO:0005622	intracellular	XP_001547390.1	GO:0000329	fungal-type vacuole membrane
C	GO:0005622	intracellular	G2XVQ8	GO:0070461	SAGA-type complex
C	GO:0005622	intracellular	XP_001551530.2	GO:0070847	core mediator complex
C	GO:0005622	intracellular	G2XVQ8	GO:0005671	Ada2/Gcn5/Ada3 transcription activator complex
C	GO:0005622	intracellular	M7U068	GO:0005798	Golgi-associated vesicle
C	GO:0005622	intracellular	G2XVQ8	GO:0046695	SLIK (SAGA-like) complex
C	GO:0005622	intracellular	G2Y0M8	GO:0042645	mitochondrial nucleoid
C	GO:0005622	intracellular	G2YCM7	GO:0030479	actin cortical patch
C	GO:0005622	intracellular	G2YCM7	GO:0032432	actin filament bundle
C	GO:0005622	intracellular	M7TTS4	GO:0005741	mitochondrial outer membrane
C	GO:0005622	intracellular	XP_001558938.1	GO:0000790	nuclear chromatin
C	GO:0005622	intracellular	XP_001551530.2	GO:0016592	mediator complex
C	GO:0005622	intracellular	G2Y0M8	GO:0043231	intracellular membrane-bounded organelle
C	GO:0005622	intracellular	G2YCM7	GO:0005826	actomyosin contractile ring
C	GO:0005622	intracellular	G2Y462	GO:0000131	incipient cellular bud site
C	GO:0005622	intracellular	XP_001558938.1	GO:0016604	nuclear body
C	GO:0005622	intracellular	G2Y1K6	GO:0005675	holo TFIIH complex
C	GO:0005622	intracellular	G2Y432	GO:0005789	endoplasmic reticulum membrane
C	GO:0005622	intracellular	G2XS38	GO:0005789	endoplasmic reticulum membrane
C	GO:0005622	intracellular	M7URB9	GO:0005789	endoplasmic reticulum membrane
C	GO:0005622	intracellular	M7U068	GO:0005802	trans-Golgi network
C	GO:0005622	intracellular	G2XVQ8	GO:0000124	SAGA complex
C	GO:0005622	intracellular	G2Y0M8	GO:0005967	mitochondrial pyruvate dehydrogenase complex
C	GO:0005623	cell	G2Y1K6	GO:0070985	TFIIK complex
C	GO:0005623	cell	M7URB9	GO:0000329	fungal-type vacuole membrane
C	GO:0005623	cell	G2Y432	GO:0000329	fungal-type vacuole membrane
C	GO:0005623	cell	XP_001547390.1	GO:0000329	fungal-type vacuole membrane
C	GO:0005623	cell	G2Y462	GO:0043332	mating projection tip
C	GO:0005623	cell	G2XVQ8	GO:0070461	SAGA-type complex
C	GO:0005623	cell	XP_001551530.2	GO:0070847	core mediator complex
C	GO:0005623	cell	G2XVQ8	GO:0005671	Ada2/Gcn5/Ada3 transcription activator complex
C	GO:0005623	cell	M7U068	GO:0005798	Golgi-associated vesicle
C	GO:0005623	cell	G2XVQ8	GO:0046695	SLIK (SAGA-like) complex
C	GO:0005623	cell	G2Y0M8	GO:0042645	mitochondrial nucleoid
C	GO:0005623	cell	G2YCM7	GO:0030479	actin cortical patch
C	GO:0005623	cell	G2YCM7	GO:0032432	actin filament bundle
C	GO:0005623	cell	M7TTS4	GO:0005741	mitochondrial outer membrane
C	GO:0005623	cell	XP_001558938.1	GO:0000790	nuclear chromatin
C	GO:0005623	cell	G2Y462	GO:0030427	site of polarized growth
C	GO:0005623	cell	XP_001551530.2	GO:0016592	mediator complex
C	GO:0005623	cell	G2Y0M8	GO:0043231	intracellular membrane-bounded organelle
C	GO:0005623	cell	G2YCM7	GO:0005826	actomyosin contractile ring
C	GO:0005623	cell	G2YPD1	GO:0005935	cellular bud neck
C	GO:0005623	cell	G2Y462	GO:0005935	cellular bud neck
C	GO:0005623	cell	G2Y462	GO:0000131	incipient cellular bud site
C	GO:0005623	cell	G2Y462	GO:0051286	cell tip
C	GO:0005623	cell	XP_001558938.1	GO:0016604	nuclear body
C	GO:0005623	cell	G2Y1K6	GO:0005675	holo TFIIH complex
C	GO:0005623	cell	G2Y432	GO:0005789	endoplasmic reticulum membrane
C	GO:0005623	cell	G2XS38	GO:0005789	endoplasmic reticulum membrane
C	GO:0005623	cell	M7URB9	GO:0005789	endoplasmic reticulum membrane
C	GO:0005623	cell	G2Y462	GO:0005934	cellular bud tip
C	GO:0005623	cell	G2Y462	GO:0032153	cell division site
C	GO:0005623	cell	M7U068	GO:0005802	trans-Golgi network
C	GO:0005623	cell	G2XVQ8	GO:0000124	SAGA complex
C	GO:0005623	cell	G2Y0M8	GO:0005967	mitochondrial pyruvate dehydrogenase complex
C	GO:0005623	cell	M7THV3	GO:0005887	integral component of plasma membrane
C	GO:0005634	nucleus	G2Y1K6	GO:0070985	TFIIK complex
C	GO:0005634	nucleus	G2XVQ8	GO:0070461	SAGA-type complex
C	GO:0005634	nucleus	A6S8P6	GO:0005634	nucleus
C	GO:0005634	nucleus	G2XVQ8	GO:0005634	nucleus
C	GO:0005634	nucleus	XP_001558938.1	GO:0005634	nucleus
C	GO:0005634	nucleus	G2Y462	GO:0005634	nucleus
C	GO:0005634	nucleus	G2Y528	GO:0005634	nucleus
C	GO:0005634	nucleus	G2YP23	GO:0005634	nucleus
C	GO:0005634	nucleus	M7UNJ8	GO:0005634	nucleus
C	GO:0005634	nucleus	XP_001551530.2	GO:0005634	nucleus
C	GO:0005634	nucleus	G2Y1K6	GO:0005634	nucleus
C	GO:0005634	nucleus	XP_001551530.2	GO:0070847	core mediator complex
C	GO:0005634	nucleus	G2XVQ8	GO:0005671	Ada2/Gcn5/Ada3 transcription activator complex
C	GO:0005634	nucleus	G2XVQ8	GO:0046695	SLIK (SAGA-like) complex
C	GO:0005634	nucleus	XP_001558938.1	GO:0000790	nuclear chromatin
C	GO:0005634	nucleus	XP_001551530.2	GO:0016592	mediator complex
C	GO:0005634	nucleus	XP_001558938.1	GO:0016604	nuclear body
C	GO:0005634	nucleus	G2Y1K6	GO:0005675	holo TFIIH complex
C	GO:0005634	nucleus	G2XVQ8	GO:0000124	SAGA complex
C	GO:0005654	nucleoplasm	G2Y1K6	GO:0070985	TFIIK complex
C	GO:0005654	nucleoplasm	G2XVQ8	GO:0070461	SAGA-type complex
C	GO:0005654	nucleoplasm	XP_001551530.2	GO:0070847	core mediator complex
C	GO:0005654	nucleoplasm	G2XVQ8	GO:0005671	Ada2/Gcn5/Ada3 transcription activator complex
C	GO:0005654	nucleoplasm	G2XVQ8	GO:0046695	SLIK (SAGA-like) complex
C	GO:0005654	nucleoplasm	XP_001551530.2	GO:0016592	mediator complex
C	GO:0005654	nucleoplasm	XP_001558938.1	GO:0016604	nuclear body
C	GO:0005654	nucleoplasm	G2Y1K6	GO:0005675	holo TFIIH complex
C	GO:0005654	nucleoplasm	G2XVQ8	GO:0000124	SAGA complex
C	GO:0005694	chromosome	XP_001558938.1	GO:0000790	nuclear chromatin
C	GO:0005737	cytoplasm	M7URB9	GO:0000329	fungal-type vacuole membrane
C	GO:0005737	cytoplasm	G2Y432	GO:0000329	fungal-type vacuole membrane
C	GO:0005737	cytoplasm	XP_001547390.1	GO:0000329	fungal-type vacuole membrane
C	GO:0005737	cytoplasm	A6S8P6	GO:0005737	cytoplasm
C	GO:0005737	cytoplasm	XP_001547237.1	GO:0005737	cytoplasm
C	GO:0005737	cytoplasm	G2YT44	GO:0005737	cytoplasm
C	GO:0005737	cytoplasm	M7UNJ8	GO:0005737	cytoplasm
C	GO:0005737	cytoplasm	XP_001547390.1	GO:0005737	cytoplasm
C	GO:0005737	cytoplasm	G2Y1K6	GO:0005737	cytoplasm
C	GO:0005737	cytoplasm	M7U068	GO:0005798	Golgi-associated vesicle
C	GO:0005737	cytoplasm	G2Y0M8	GO:0042645	mitochondrial nucleoid
C	GO:0005737	cytoplasm	G2YCM7	GO:0030479	actin cortical patch
C	GO:0005737	cytoplasm	M7TTS4	GO:0005741	mitochondrial outer membrane
C	GO:0005737	cytoplasm	G2YCM7	GO:0005826	actomyosin contractile ring
C	GO:0005737	cytoplasm	G2Y432	GO:0005789	endoplasmic reticulum membrane
C	GO:0005737	cytoplasm	G2XS38	GO:0005789	endoplasmic reticulum membrane
C	GO:0005737	cytoplasm	M7URB9	GO:0005789	endoplasmic reticulum membrane
C	GO:0005737	cytoplasm	M7U068	GO:0005802	trans-Golgi network
C	GO:0005737	cytoplasm	G2Y0M8	GO:0005967	mitochondrial pyruvate dehydrogenase complex
C	GO:0005739	mitochondrion	G2Y0M8	GO:0042645	mitochondrial nucleoid
C	GO:0005739	mitochondrion	M7TTS4	GO:0005741	mitochondrial outer membrane
C	GO:0005739	mitochondrion	G2Y0M8	GO:0005739	mitochondrion
C	GO:0005739	mitochondrion	G2Y462	GO:0005739	mitochondrion
C	GO:0005739	mitochondrion	G2Y0M8	GO:0005967	mitochondrial pyruvate dehydrogenase complex
C	GO:0005768	endosome	G2XS38	GO:0005768	endosome
C	GO:0005768	endosome	XP_001547390.1	GO:0005768	endosome
C	GO:0005768	endosome	M7U068	GO:0005770	late endosome
C	GO:0005773	vacuole	M7TVY5	GO:0000324	fungal-type vacuole
C	GO:0005773	vacuole	M7URB9	GO:0000329	fungal-type vacuole membrane
C	GO:0005773	vacuole	G2Y432	GO:0000329	fungal-type vacuole membrane
C	GO:0005773	vacuole	XP_001547390.1	GO:0000329	fungal-type vacuole membrane
C	GO:0005773	vacuole	M7UNJ8	GO:0005773	vacuole
C	GO:0005783	endoplasmic reticulum	G2Y1D5	GO:0005783	endoplasmic reticulum
C	GO:0005783	endoplasmic reticulum	G2XS38	GO:0005783	endoplasmic reticulum
C	GO:0005783	endoplasmic reticulum	G2Y432	GO:0005783	endoplasmic reticulum
C	GO:0005783	endoplasmic reticulum	G2YPD1	GO:0005783	endoplasmic reticulum
C	GO:0005783	endoplasmic reticulum	XP_001547237.1	GO:0005783	endoplasmic reticulum
C	GO:0005783	endoplasmic reticulum	M7URB9	GO:0005783	endoplasmic reticulum
C	GO:0005783	endoplasmic reticulum	M7UNJ8	GO:0005783	endoplasmic reticulum
C	GO:0005783	endoplasmic reticulum	M7THV3	GO:0005783	endoplasmic reticulum
C	GO:0005783	endoplasmic reticulum	G2Y432	GO:0005789	endoplasmic reticulum membrane
C	GO:0005783	endoplasmic reticulum	G2XS38	GO:0005789	endoplasmic reticulum membrane
C	GO:0005783	endoplasmic reticulum	M7URB9	GO:0005789	endoplasmic reticulum membrane
C	GO:0005794	Golgi apparatus	XP_001552233.1	GO:0005794	Golgi apparatus
C	GO:0005794	Golgi apparatus	G2Y432	GO:0005794	Golgi apparatus
C	GO:0005794	Golgi apparatus	M7U068	GO:0005802	trans-Golgi network
C	GO:0005829	cytosol	A6S8P6	GO:0005829	cytosol
C	GO:0005829	cytosol	XP_001556362.2	GO:0005829	cytosol
C	GO:0005829	cytosol	G2Y462	GO:0005829	cytosol
C	GO:0005829	cytosol	M7U068	GO:0005829	cytosol
C	GO:0005829	cytosol	XP_001551530.2	GO:0005829	cytosol
C	GO:0005829	cytosol	XP_001560378.1	GO:0005829	cytosol
C	GO:0005829	cytosol	XP_001557074.1	GO:0005829	cytosol
C	GO:0005829	cytosol	G2Y1K6	GO:0005829	cytosol
C	GO:0005829	cytosol	G2XQQ6	GO:0005829	cytosol
C	GO:0005856	cytoskeleton	G2YCM7	GO:0030479	actin cortical patch
C	GO:0005856	cytoskeleton	G2YCM7	GO:0032432	actin filament bundle
C	GO:0005856	cytoskeleton	G2YCM7	GO:0005826	actomyosin contractile ring
C	GO:0005886	plasma membrane	G2XNN3	GO:0005886	plasma membrane
C	GO:0005886	plasma membrane	M7THV3	GO:0005887	integral component of plasma membrane
C	GO:0031410	cytoplasmic vesicle	M7U068	GO:0005798	Golgi-associated vesicle
C	GO:0043226	organelle	G2Y1K6	GO:0070985	TFIIK complex
C	GO:0043226	organelle	M7URB9	GO:0000329	fungal-type vacuole membrane
C	GO:0043226	organelle	G2Y432	GO:0000329	fungal-type vacuole membrane
C	GO:0043226	organelle	XP_001547390.1	GO:0000329	fungal-type vacuole membrane
C	GO:0043226	organelle	G2XVQ8	GO:0070461	SAGA-type complex
C	GO:0043226	organelle	XP_001551530.2	GO:0070847	core mediator complex
C	GO:0043226	organelle	G2XVQ8	GO:0005671	Ada2/Gcn5/Ada3 transcription activator complex
C	GO:0043226	organelle	M7U068	GO:0005798	Golgi-associated vesicle
C	GO:0043226	organelle	G2XVQ8	GO:0046695	SLIK (SAGA-like) complex
C	GO:0043226	organelle	G2Y0M8	GO:0042645	mitochondrial nucleoid
C	GO:0043226	organelle	G2YCM7	GO:0030479	actin cortical patch
C	GO:0043226	organelle	G2YCM7	GO:0032432	actin filament bundle
C	GO:0043226	organelle	M7TTS4	GO:0005741	mitochondrial outer membrane
C	GO:0043226	organelle	XP_001558938.1	GO:0000790	nuclear chromatin
C	GO:0043226	organelle	XP_001551530.2	GO:0016592	mediator complex
C	GO:0043226	organelle	G2Y0M8	GO:0043231	intracellular membrane-bounded organelle
C	GO:0043226	organelle	G2YCM7	GO:0005826	actomyosin contractile ring
C	GO:0043226	organelle	XP_001558938.1	GO:0016604	nuclear body
C	GO:0043226	organelle	G2Y1K6	GO:0005675	holo TFIIH complex
C	GO:0043226	organelle	G2Y432	GO:0005789	endoplasmic reticulum membrane
C	GO:0043226	organelle	G2XS38	GO:0005789	endoplasmic reticulum membrane
C	GO:0043226	organelle	M7URB9	GO:0005789	endoplasmic reticulum membrane
C	GO:0043226	organelle	M7U068	GO:0005802	trans-Golgi network
C	GO:0043226	organelle	G2XVQ8	GO:0000124	SAGA complex
C	GO:0043226	organelle	G2Y0M8	GO:0005967	mitochondrial pyruvate dehydrogenase complex
C	GO:0043234	protein complex	G2Y1K6	GO:0070985	TFIIK complex
C	GO:0043234	protein complex	G2XVQ8	GO:0070461	SAGA-type complex
C	GO:0043234	protein complex	XP_001551530.2	GO:0070847	core mediator complex
C	GO:0043234	protein complex	XP_001558938.1	GO:1990477	NURS complex
C	GO:0043234	protein complex	G2XVQ8	GO:0005671	Ada2/Gcn5/Ada3 transcription activator complex
C	GO:0043234	protein complex	G2XVQ8	GO:0046695	SLIK (SAGA-like) complex
C	GO:0043234	protein complex	XP_001547390.1	GO:0030897	HOPS complex
C	GO:0043234	protein complex	XP_001551530.2	GO:0016592	mediator complex
C	GO:0043234	protein complex	G2Y1K6	GO:0005675	holo TFIIH complex
C	GO:0043234	protein complex	G2XVQ8	GO:0000124	SAGA complex
F	GO:0000988	transcription factor activity, protein binding	G2XVQ8	GO:0003712	transcription cofactor activity
F	GO:0000988	transcription factor activity, protein binding	G2XVQ8	GO:0003713	transcription coactivator activity
F	GO:0000988	transcription factor activity, protein binding	XP_001551530.2	GO:0001104	RNA polymerase II transcription cofactor activity
F	GO:0003674	molecular_function	G2Y1K6	GO:0008353	RNA polymerase II carboxy-terminal domain kinase activity
F	GO:0003674	molecular_function	XP_001547390.1	GO:0017112	Rab guanyl-nucleotide exchange factor activity
F	GO:0003674	molecular_function	XP_001560378.1	GO:0004594	pantothenate kinase activity
F	GO:0003674	molecular_function	XP_001547237.1	GO:0004622	lysophospholipase activity
F	GO:0003674	molecular_function	XP_001556362.2	GO:0008440	inositol-1,4,5-trisphosphate 3-kinase activity
F	GO:0003674	molecular_function	M7URB9	GO:0046873	metal ion transmembrane transporter activity
F	GO:0003674	molecular_function	G2XNN3	GO:0046873	metal ion transmembrane transporter activity
F	GO:0003674	molecular_function	M7THV3	GO:0046873	metal ion transmembrane transporter activity
F	GO:0003674	molecular_function	A6S8P6	GO:0019776	Atg8 ligase activity
F	GO:0003674	molecular_function	G2XS38	GO:0008047	enzyme activator activity
F	GO:0003674	molecular_function	G2Y2D4	GO:0000166	nucleotide binding
F	GO:0003674	molecular_function	G2YCM7	GO:0051015	actin filament binding
F	GO:0003674	molecular_function	M7U068	GO:0005086	ARF guanyl-nucleotide exchange factor activity
F	GO:0003674	molecular_function	M7UNJ8	GO:0048037	cofactor binding
F	GO:0003674	molecular_function	G2Y1K6	GO:0019912	cyclin-dependent protein kinase activating kinase activity
F	GO:0003674	molecular_function	G2XS38	GO:0020037	heme binding
F	GO:0003674	molecular_function	XP_001556362.2	GO:0000829	inositol heptakisphosphate kinase activity
F	GO:0003674	molecular_function	M7TVY5	GO:0005215	transporter activity
F	GO:0003674	molecular_function	M7TTS4	GO:0008308	voltage-gated anion channel activity
F	GO:0003674	molecular_function	G2XNN3	GO:0005385	zinc ion transmembrane transporter activity
F	GO:0003674	molecular_function	M7THV3	GO:0005385	zinc ion transmembrane transporter activity
F	GO:0003674	molecular_function	M7URB9	GO:0005385	zinc ion transmembrane transporter activity
F	GO:0003674	molecular_function	G2Y462	GO:0005100	GTPase activator activity
F	GO:0003674	molecular_function	G2Y432	GO:0042281	dolichyl pyrophosphate Man9GlcNAc2 alpha-1,3-glucosyltransferase activity
F	GO:0003674	molecular_function	XP_001547237.1	GO:0004091	carboxylic ester hydrolase activity
F	GO:0003674	molecular_function	G2XNN3	GO:0000007	low-affinity zinc ion transmembrane transporter activity
F	GO:0003674	molecular_function	XP_001556362.2	GO:0000827	inositol-1,3,4,5,6-pentakisphosphate kinase activity
F	GO:0003674	molecular_function	M7THV3	GO:0000006	high-affinity zinc transmembrane transporter activity
F	GO:0003674	molecular_function	G2Y1K6	GO:0004693	cyclin-dependent protein serine/threonine kinase activity
F	GO:0003674	molecular_function	G2XQQ6	GO:0005524	ATP binding
F	GO:0003674	molecular_function	G2Y1K6	GO:0005524	ATP binding
F	GO:0003674	molecular_function	G2YDU1	GO:0005524	ATP binding
F	GO:0003674	molecular_function	G2YL71	GO:0005524	ATP binding
F	GO:0003674	molecular_function	G2YUC1	GO:0005524	ATP binding
F	GO:0003674	molecular_function	W8NY90	GO:0005524	ATP binding
F	GO:0003674	molecular_function	XP_001560378.1	GO:0005524	ATP binding
F	GO:0003674	molecular_function	M7UNJ8	GO:0016787	hydrolase activity
F	GO:0003674	molecular_function	M7U068	GO:0005488	binding
F	GO:0003674	molecular_function	G2Y2D4	GO:0003676	nucleic acid binding
F	GO:0003674	molecular_function	XP_001556362.2	GO:0000828	inositol hexakisphosphate kinase activity
F	GO:0003674	molecular_function	G2XNM6	GO:0000030	mannosyltransferase activity
F	GO:0003674	molecular_function	M7U4I7	GO:0043022	ribosome binding
F	GO:0003674	molecular_function	G2YPF6	GO:0003824	catalytic activity
F	GO:0003674	molecular_function	XP_001557074.1	GO:0003824	catalytic activity
F	GO:0003674	molecular_function	G2YUC1	GO:0003824	catalytic activity
F	GO:0003674	molecular_function	G2XQQ6	GO:0003824	catalytic activity
F	GO:0003674	molecular_function	W8NY90	GO:0004707	MAP kinase activity
F	GO:0003674	molecular_function	G2XS38	GO:0005515	protein binding
F	GO:0003674	molecular_function	G2XSU6	GO:0005515	protein binding
F	GO:0003674	molecular_function	G2XUQ1	GO:0005515	protein binding
F	GO:0003674	molecular_function	G2YCM7	GO:0005515	protein binding
F	GO:0003674	molecular_function	G2YII9	GO:0005515	protein binding
F	GO:0003674	molecular_function	G2YJ17	GO:0005515	protein binding
F	GO:0003674	molecular_function	XP_001547390.1	GO:0005515	protein binding
F	GO:0003674	molecular_function	G2XQQ6	GO:0009374	biotin binding
F	GO:0003674	molecular_function	G2Y1K6	GO:0004672	protein kinase activity
F	GO:0003674	molecular_function	G2YDU1	GO:0004672	protein kinase activity
F	GO:0003674	molecular_function	G2YL71	GO:0004672	protein kinase activity
F	GO:0003674	molecular_function	W8NY90	GO:0004672	protein kinase activity
F	GO:0003674	molecular_function	G2Y1K6	GO:0016772	transferase activity, transferring phosphorus-containing groups
F	GO:0003674	molecular_function	G2YDU1	GO:0016772	transferase activity, transferring phosphorus-containing groups
F	GO:0003674	molecular_function	G2YL71	GO:0016772	transferase activity, transferring phosphorus-containing groups
F	GO:0003674	molecular_function	W8NY90	GO:0016772	transferase activity, transferring phosphorus-containing groups
F	GO:0003674	molecular_function	XP_001545449.1	GO:0046983	protein dimerization activity
F	GO:0003674	molecular_function	G2YPF6	GO:0030170	pyridoxal phosphate binding
F	GO:0003674	molecular_function	G2Y5F1	GO:0005375	copper ion transmembrane transporter activity
F	GO:0003674	molecular_function	G2Y6H6	GO:0005375	copper ion transmembrane transporter activity
F	GO:0003674	molecular_function	M7TSX3	GO:0005375	copper ion transmembrane transporter activity
F	GO:0003674	molecular_function	M7UNJ8	GO:0004724	magnesium-dependent protein serine/threonine phosphatase activity
F	GO:0003674	molecular_function	XP_001552725.1	GO:0015171	amino acid transmembrane transporter activity
F	GO:0003674	molecular_function	G2Y432	GO:0016758	transferase activity, transferring hexosyl groups
F	GO:0003677	DNA binding	G2XQQ6	GO:0003677	DNA binding
F	GO:0003677	DNA binding	G2YP23	GO:0003677	DNA binding
F	GO:0003700	DNA binding transcription factor activity	G2YP23	GO:0000981	RNA polymerase II transcription factor activity, sequence-specific DNA binding
F	GO:0003723	RNA binding	M7U4I7	GO:0003723	RNA binding
F	GO:0004871	signal transducer activity	W8NY90	GO:0004707	MAP kinase activity
F	GO:0008092	cytoskeletal protein binding	G2YCM7	GO:0003779	actin binding
F	GO:0008092	cytoskeletal protein binding	G2YCM7	GO:0051015	actin filament binding
F	GO:0008135	translation factor activity, RNA binding	M7U4I7	GO:0003746	translation elongation factor activity
F	GO:0008289	lipid binding	XP_001547390.1	GO:0035091	phosphatidylinositol binding
F	GO:0016301	kinase activity	G2Y1K6	GO:0008353	RNA polymerase II carboxy-terminal domain kinase activity
F	GO:0016301	kinase activity	XP_001560378.1	GO:0004594	pantothenate kinase activity
F	GO:0016301	kinase activity	XP_001556362.2	GO:0008440	inositol-1,4,5-trisphosphate 3-kinase activity
F	GO:0016301	kinase activity	G2Y1K6	GO:0019912	cyclin-dependent protein kinase activating kinase activity
F	GO:0016301	kinase activity	XP_001556362.2	GO:0000829	inositol heptakisphosphate kinase activity
F	GO:0016301	kinase activity	XP_001556362.2	GO:0000827	inositol-1,3,4,5,6-pentakisphosphate kinase activity
F	GO:0016301	kinase activity	G2Y1K6	GO:0004693	cyclin-dependent protein serine/threonine kinase activity
F	GO:0016301	kinase activity	XP_001556362.2	GO:0000828	inositol hexakisphosphate kinase activity
F	GO:0016301	kinase activity	W8NY90	GO:0004707	MAP kinase activity
F	GO:0016301	kinase activity	G2Y1K6	GO:0004672	protein kinase activity
F	GO:0016301	kinase activity	G2YDU1	GO:0004672	protein kinase activity
F	GO:0016301	kinase activity	G2YL71	GO:0004672	protein kinase activity
F	GO:0016301	kinase activity	W8NY90	GO:0004672	protein kinase activity
F	GO:0016491	oxidoreductase activity	G2XZ48	GO:0016491	oxidoreductase activity
F	GO:0016491	oxidoreductase activity	M7UQN6	GO:0016717	oxidoreductase activity, acting on paired donors, with oxidation of a pair of donors resulting in the reduction of molecular oxygen to two molecules of water
F	GO:0016491	oxidoreductase activity	G2Y0M8	GO:0016624	oxidoreductase activity, acting on the aldehyde or oxo group of donors, disulfide as acceptor
F	GO:0016491	oxidoreductase activity	G2Y0M8	GO:0004739	pyruvate dehydrogenase (acetyl-transferring) activity
F	GO:0016757	transferase activity, transferring glycosyl groups	G2Y432	GO:0042281	dolichyl pyrophosphate Man9GlcNAc2 alpha-1,3-glucosyltransferase activity
F	GO:0016757	transferase activity, transferring glycosyl groups	G2XNM6	GO:0000030	mannosyltransferase activity
F	GO:0016757	transferase activity, transferring glycosyl groups	G2Y432	GO:0016758	transferase activity, transferring hexosyl groups
F	GO:0016779	nucleotidyltransferase activity	XP_001557074.1	GO:0016779	nucleotidyltransferase activity
F	GO:0016779	nucleotidyltransferase activity	G2YT44	GO:0070569	uridylyltransferase activity
F	GO:0016779	nucleotidyltransferase activity	G2YT44	GO:0003983	UTP:glucose-1-phosphate uridylyltransferase activity
F	GO:0016791	phosphatase activity	G2XSU6	GO:0016791	phosphatase activity
F	GO:0016791	phosphatase activity	M7UNJ8	GO:0004724	magnesium-dependent protein serine/threonine phosphatase activity
F	GO:0016853	isomerase activity	G2Y528	GO:0016868	intramolecular transferase activity, phosphotransferases
F	GO:0016874	ligase activity	G2YUC1	GO:0004075	biotin carboxylase activity
F	GO:0016874	ligase activity	G2XQQ6	GO:0004075	biotin carboxylase activity
F	GO:0016874	ligase activity	G2YUC1	GO:0003989	acetyl-CoA carboxylase activity
F	GO:0016874	ligase activity	G2XQQ6	GO:0004736	pyruvate carboxylase activity
F	GO:0016874	ligase activity	G2YUC1	GO:0016874	ligase activity
F	GO:0019899	enzyme binding	XP_001547390.1	GO:0017112	Rab guanyl-nucleotide exchange factor activity
F	GO:0019899	enzyme binding	M7U068	GO:0005086	ARF guanyl-nucleotide exchange factor activity
F	GO:0019899	enzyme binding	XP_001547390.1	GO:0017137	Rab GTPase binding
F	GO:0022857	transmembrane transporter activity	M7URB9	GO:0046873	metal ion transmembrane transporter activity
F	GO:0022857	transmembrane transporter activity	G2XNN3	GO:0046873	metal ion transmembrane transporter activity
F	GO:0022857	transmembrane transporter activity	M7THV3	GO:0046873	metal ion transmembrane transporter activity
F	GO:0022857	transmembrane transporter activity	M7TTS4	GO:0008308	voltage-gated anion channel activity
F	GO:0022857	transmembrane transporter activity	G2XNN3	GO:0005385	zinc ion transmembrane transporter activity
F	GO:0022857	transmembrane transporter activity	M7THV3	GO:0005385	zinc ion transmembrane transporter activity
F	GO:0022857	transmembrane transporter activity	M7URB9	GO:0005385	zinc ion transmembrane transporter activity
F	GO:0022857	transmembrane transporter activity	G2XNN3	GO:0000007	low-affinity zinc ion transmembrane transporter activity
F	GO:0022857	transmembrane transporter activity	M7THV3	GO:0000006	high-affinity zinc transmembrane transporter activity
F	GO:0022857	transmembrane transporter activity	G2Y5F1	GO:0005375	copper ion transmembrane transporter activity
F	GO:0022857	transmembrane transporter activity	G2Y6H6	GO:0005375	copper ion transmembrane transporter activity
F	GO:0022857	transmembrane transporter activity	M7TSX3	GO:0005375	copper ion transmembrane transporter activity
F	GO:0022857	transmembrane transporter activity	XP_001552725.1	GO:0015171	amino acid transmembrane transporter activity
F	GO:0030234	enzyme regulator activity	G2XS38	GO:0008047	enzyme activator activity
F	GO:0030234	enzyme regulator activity	G2Y1K6	GO:0019912	cyclin-dependent protein kinase activating kinase activity
F	GO:0030234	enzyme regulator activity	G2Y462	GO:0005100	GTPase activator activity
F	GO:0030674	protein binding, bridging	G2YCM7	GO:0030674	protein binding, bridging
F	GO:0043167	ion binding	G2YP23	GO:0008270	zinc ion binding
F	GO:0043167	ion binding	G2Y462	GO:0008270	zinc ion binding
F	GO:0043167	ion binding	XP_001558938.1	GO:0046872	metal ion binding
F	GO:0043167	ion binding	G2YUC1	GO:0046872	metal ion binding
F	GO:0043167	ion binding	G2XQQ6	GO:0046872	metal ion binding
F	GO:0043167	ion binding	G2XQQ6	GO:0005524	ATP binding
F	GO:0043167	ion binding	G2Y1K6	GO:0005524	ATP binding
F	GO:0043167	ion binding	G2YDU1	GO:0005524	ATP binding
F	GO:0043167	ion binding	G2YL71	GO:0005524	ATP binding
F	GO:0043167	ion binding	G2YUC1	GO:0005524	ATP binding
F	GO:0043167	ion binding	W8NY90	GO:0005524	ATP binding
F	GO:0043167	ion binding	XP_001560378.1	GO:0005524	ATP binding
F	GO:0043167	ion binding	G2YCM7	GO:0005509	calcium ion binding
F	GO:0043167	ion binding	G2XQQ6	GO:0009374	biotin binding
F	GO:0043167	ion binding	XP_001547390.1	GO:0035091	phosphatidylinositol binding
F	GO:0043167	ion binding	G2YPF6	GO:0030170	pyridoxal phosphate binding
P	GO:0000003	reproduction	XP_001551530.2	GO:0006311	meiotic gene conversion
P	GO:0000003	reproduction	XP_001551530.2	GO:0045144	meiotic sister chromatid segregation
P	GO:0000003	reproduction	G2YCM7	GO:0030437	ascospore formation
P	GO:0000003	reproduction	G2Y462	GO:0000755	cytogamy
P	GO:0000278	mitotic cell cycle	G2Y462	GO:0000917	division septum assembly
P	GO:0000278	mitotic cell cycle	G2Y1K6	GO:0007346	regulation of mitotic cell cycle
P	GO:0000278	mitotic cell cycle	G2YPD1	GO:0000282	cellular bud site selection
P	GO:0000278	mitotic cell cycle	G2YCM7	GO:0000281	mitotic cytokinesis
P	GO:0000278	mitotic cell cycle	G2YCM7	GO:1903475	mitotic actomyosin contractile ring assembly
P	GO:0000902	cell morphogenesis	G2YCM7	GO:0008360	regulation of cell shape
P	GO:0000902	cell morphogenesis	G2Y462	GO:0008360	regulation of cell shape
P	GO:0000902	cell morphogenesis	G2YCM7	GO:0071963	establishment or maintenance of cell polarity regulating cell shape
P	GO:0005975	carbohydrate metabolic process	G2Y0M8	GO:0006096	glycolytic process
P	GO:0005975	carbohydrate metabolic process	XP_001556362.2	GO:0010919	regulation of inositol phosphate biosynthetic process
P	GO:0005975	carbohydrate metabolic process	G2YT44	GO:0005978	glycogen biosynthetic process
P	GO:0005975	carbohydrate metabolic process	G2YT44	GO:0006078	(1->6)-beta-D-glucan biosynthetic process
P	GO:0005975	carbohydrate metabolic process	G2Y462	GO:0090334	regulation of cell wall (1->3)-beta-D-glucan biosynthetic process
P	GO:0005975	carbohydrate metabolic process	G2YT44	GO:0005992	trehalose biosynthetic process
P	GO:0005975	carbohydrate metabolic process	G2XQQ6	GO:0006094	gluconeogenesis
P	GO:0005975	carbohydrate metabolic process	G2Y528	GO:0005975	carbohydrate metabolic process
P	GO:0006091	generation of precursor metabolites and energy	G2Y0M8	GO:0006096	glycolytic process
P	GO:0006091	generation of precursor metabolites and energy	G2Y432	GO:0009060	aerobic respiration
P	GO:0006091	generation of precursor metabolites and energy	G2YT44	GO:0005978	glycogen biosynthetic process
P	GO:0006259	DNA metabolic process	XP_001551530.2	GO:0006310	DNA recombination
P	GO:0006259	DNA metabolic process	XP_001551530.2	GO:0006281	DNA repair
P	GO:0006259	DNA metabolic process	XP_001551530.2	GO:0006311	meiotic gene conversion
P	GO:0006397	mRNA processing	G2Y1K6	GO:1901921	phosphorylation of RNA polymerase II C-terminal domain involved in recruitment of 3'-end processing factors to RNA polymerase II holoenzyme complex
P	GO:0006397	mRNA processing	G2Y1K6	GO:1900018	phosphorylation of RNA polymerase II C-terminal domain serine 5 residues involved in recruitment of mRNA capping enzyme to RNA polymerase II holoenzyme complex
P	GO:0006397	mRNA processing	G2Y1K6	GO:0006370	7-methylguanosine mRNA capping
P	GO:0006412	translation	M7U4I7	GO:0045905	positive regulation of translational termination
P	GO:0006412	translation	M7U4I7	GO:0045901	positive regulation of translational elongation
P	GO:0006461	protein complex assembly	XP_001547390.1	GO:0035542	regulation of SNARE complex assembly
P	GO:0006464	cellular protein modification process	M7UNJ8	GO:0006470	protein dephosphorylation
P	GO:0006464	cellular protein modification process	G2Y1K6	GO:1903654	phosphorylation of RNA polymerase II C-terminal domain serine 5 residues involved in positive regulation of transcription elongation from RNA polymerase II promoter
P	GO:0006464	cellular protein modification process	G2Y1K6	GO:0045860	positive regulation of protein kinase activity
P	GO:0006464	cellular protein modification process	G2YL71	GO:0000196	MAPK cascade involved in cell wall organization or biogenesis
P	GO:0006464	cellular protein modification process	G2Y1K6	GO:0006468	protein phosphorylation
P	GO:0006464	cellular protein modification process	G2YDU1	GO:0006468	protein phosphorylation
P	GO:0006464	cellular protein modification process	G2YL71	GO:0006468	protein phosphorylation
P	GO:0006464	cellular protein modification process	W8NY90	GO:0006468	protein phosphorylation
P	GO:0006464	cellular protein modification process	G2XNM6	GO:0006486	protein glycosylation
P	GO:0006464	cellular protein modification process	G2Y432	GO:0006486	protein glycosylation
P	GO:0006464	cellular protein modification process	G2Y1K6	GO:1901921	phosphorylation of RNA polymerase II C-terminal domain involved in recruitment of 3'-end processing factors to RNA polymerase II holoenzyme complex
P	GO:0006464	cellular protein modification process	G2Y1K6	GO:1900018	phosphorylation of RNA polymerase II C-terminal domain serine 5 residues involved in recruitment of mRNA capping enzyme to RNA polymerase II holoenzyme complex
P	GO:0006464	cellular protein modification process	G2XVQ8	GO:0016573	histone acetylation
P	GO:0006464	cellular protein modification process	A6S8P6	GO:0006501	C-terminal protein lipidation
P	GO:0006464	cellular protein modification process	G2Y1K6	GO:1903655	phosphorylation of RNA polymerase II C-terminal domain serine 2 residues involved in positive regulation of transcription elongation from RNA polymerase II promoter
P	GO:0006464	cellular protein modification process	G2Y1K6	GO:0070816	phosphorylation of RNA polymerase II C-terminal domain
P	GO:0006605	protein targeting	A6S8P6	GO:0006612	protein targeting to membrane
P	GO:0006629	lipid metabolic process	G2Y432	GO:0006490	oligosaccharide-lipid intermediate biosynthetic process
P	GO:0006629	lipid metabolic process	XP_001547237.1	GO:0071071	regulation of phospholipid biosynthetic process
P	GO:0006629	lipid metabolic process	G2XS38	GO:0006696	ergosterol biosynthetic process
P	GO:0006629	lipid metabolic process	G2XS38	GO:0032443	regulation of ergosterol biosynthetic process
P	GO:0006629	lipid metabolic process	XP_001547237.1	GO:0034638	phosphatidylcholine catabolic process
P	GO:0006629	lipid metabolic process	M7UQN6	GO:0006629	lipid metabolic process
P	GO:0006629	lipid metabolic process	XP_001547237.1	GO:0006629	lipid metabolic process
P	GO:0006629	lipid metabolic process	G2YUC1	GO:0006633	fatty acid biosynthetic process
P	GO:0006629	lipid metabolic process	XP_001552233.1	GO:0030148	sphingolipid biosynthetic process
P	GO:0006790	sulfur compound metabolic process	G2Y0M8	GO:0006086	acetyl-CoA biosynthetic process from pyruvate
P	GO:0006810	transport	M7TVY5	GO:0006810	transport
P	GO:0006810	transport	M7U068	GO:0006888	ER to Golgi vesicle-mediated transport
P	GO:0006810	transport	M7URB9	GO:0030001	metal ion transport
P	GO:0006810	transport	G2XNN3	GO:0030001	metal ion transport
P	GO:0006810	transport	M7THV3	GO:0030001	metal ion transport
P	GO:0006810	transport	M7URB9	GO:0006829	zinc II ion transport
P	GO:0006810	transport	XP_001547390.1	GO:0015031	protein transport
P	GO:0006810	transport	G2XNN3	GO:0071577	zinc II ion transmembrane transport
P	GO:0006810	transport	M7THV3	GO:0071577	zinc II ion transmembrane transport
P	GO:0006810	transport	M7URB9	GO:0071577	zinc II ion transmembrane transport
P	GO:0006810	transport	M7THV3	GO:0006830	zinc II ion transmembrane import
P	GO:0006810	transport	XP_001552725.1	GO:0003333	amino acid transmembrane transport
P	GO:0006810	transport	G2XNN3	GO:0006831	zinc II ion transmembrane import
P	GO:0006810	transport	M7TTS4	GO:0044070	regulation of anion transport
P	GO:0006810	transport	XP_001547390.1	GO:0035542	regulation of SNARE complex assembly
P	GO:0006810	transport	G2YCM7	GO:0006897	endocytosis
P	GO:0006810	transport	G2Y5F1	GO:0035434	copper ion transmembrane transport
P	GO:0006810	transport	G2Y6H6	GO:0035434	copper ion transmembrane transport
P	GO:0006810	transport	M7TSX3	GO:0035434	copper ion transmembrane transport
P	GO:0006810	transport	M7TVY5	GO:0006821	chloride transport
P	GO:0006810	transport	M7U068	GO:0006891	intra-Golgi vesicle-mediated transport
P	GO:0006810	transport	XP_001547390.1	GO:0006886	intracellular protein transport
P	GO:0006810	transport	M7TTS4	GO:0006820	anion transport
P	GO:0006914	autophagy	A6S8P6	GO:0034727	piecemeal microautophagy of the nucleus
P	GO:0006914	autophagy	XP_001547390.1	GO:0034727	piecemeal microautophagy of the nucleus
P	GO:0006914	autophagy	A6SG03	GO:0006914	autophagy
P	GO:0006914	autophagy	A6S8P6	GO:0006914	autophagy
P	GO:0006914	autophagy	A6S8P6	GO:0000045	autophagosome assembly
P	GO:0006914	autophagy	M7U068	GO:0000045	autophagosome assembly
P	GO:0006914	autophagy	A6S8P6	GO:0016236	macroautophagy
P	GO:0006914	autophagy	A6S8P6	GO:0000422	autophagy of mitochondrion
P	GO:0006914	autophagy	A6S8P6	GO:0044805	late nucleophagy
P	GO:0006950	response to stress	XP_001551530.2	GO:0006281	DNA repair
P	GO:0006950	response to stress	M7THV3	GO:0034224	cellular response to zinc ion starvation
P	GO:0006950	response to stress	M7THV3	GO:0033217	regulation of transcription from RNA polymerase II promoter in response to iron ion starvation
P	GO:0006950	response to stress	G2Y1D5	GO:0006995	cellular response to nitrogen starvation
P	GO:0006950	response to stress	A6S8P6	GO:0006995	cellular response to nitrogen starvation
P	GO:0007005	mitochondrion organization	A6S8P6	GO:0000422	autophagy of mitochondrion
P	GO:0007010	cytoskeleton organization	G2YCM7	GO:0051017	actin filament bundle assembly
P	GO:0007010	cytoskeleton organization	G2YCM7	GO:0030835	negative regulation of actin filament depolymerization
P	GO:0007010	cytoskeleton organization	G2YCM7	GO:0030036	actin cytoskeleton organization
P	GO:0007010	cytoskeleton organization	G2Y462	GO:0030036	actin cytoskeleton organization
P	GO:0007010	cytoskeleton organization	G2YCM7	GO:1903475	mitotic actomyosin contractile ring assembly
P	GO:0007010	cytoskeleton organization	G2YCM7	GO:0051764	actin crosslink formation
P	GO:0007010	cytoskeleton organization	G2YCM7	GO:0007015	actin filament organization
P	GO:0007049	cell cycle	G2Y462	GO:0000917	division septum assembly
P	GO:0007049	cell cycle	G2Y1K6	GO:0007346	regulation of mitotic cell cycle
P	GO:0007049	cell cycle	XP_001551530.2	GO:0006311	meiotic gene conversion
P	GO:0007049	cell cycle	G2YPD1	GO:0000282	cellular bud site selection
P	GO:0007049	cell cycle	G2YCM7	GO:0000281	mitotic cytokinesis
P	GO:0007049	cell cycle	G2YCM7	GO:1903475	mitotic actomyosin contractile ring assembly
P	GO:0007049	cell cycle	XP_001551530.2	GO:0045144	meiotic sister chromatid segregation
P	GO:0007049	cell cycle	G2YCM7	GO:0030437	ascospore formation
P	GO:0007059	chromosome segregation	XP_001551530.2	GO:0045144	meiotic sister chromatid segregation
P	GO:0007165	signal transduction	G2YPD1	GO:0038032	termination of G-protein coupled receptor signaling pathway
P	GO:0007165	signal transduction	G2YL71	GO:0000196	MAPK cascade involved in cell wall organization or biogenesis
P	GO:0007165	signal transduction	M7U068	GO:0032012	regulation of ARF protein signal transduction
P	GO:0007165	signal transduction	G2Y462	GO:0090038	negative regulation of protein kinase C signaling
P	GO:0007165	signal transduction	G2Y462	GO:0007165	signal transduction
P	GO:0007165	signal transduction	G2Y462	GO:0007264	small GTPase mediated signal transduction
P	GO:0007165	signal transduction	G2Y462	GO:0035024	negative regulation of Rho protein signal transduction
P	GO:0008150	biological_process	XP_001547390.1	GO:0042144	vacuole fusion, non-autophagic
P	GO:0008150	biological_process	G2YPD1	GO:0038032	termination of G-protein coupled receptor signaling pathway
P	GO:0008150	biological_process	G2YCM7	GO:0051666	actin cortical patch localization
P	GO:0008150	biological_process	G2Y462	GO:0051666	actin cortical patch localization
P	GO:0008150	biological_process	G2Y432	GO:0006490	oligosaccharide-lipid intermediate biosynthetic process
P	GO:0008150	biological_process	XP_001551530.2	GO:0006310	DNA recombination
P	GO:0008150	biological_process	G2Y462	GO:0009272	fungal-type cell wall biogenesis
P	GO:0008150	biological_process	M7UNJ8	GO:0006470	protein dephosphorylation
P	GO:0008150	biological_process	G2Y1K6	GO:1903654	phosphorylation of RNA polymerase II C-terminal domain serine 5 residues involved in positive regulation of transcription elongation from RNA polymerase II promoter
P	GO:0008150	biological_process	XP_001547237.1	GO:0071071	regulation of phospholipid biosynthetic process
P	GO:0008150	biological_process	G2Y1K6	GO:0045944	positive regulation of transcription by RNA polymerase II
P	GO:0008150	biological_process	M7U4I7	GO:0045905	positive regulation of translational termination
P	GO:0008150	biological_process	G2Y462	GO:0000917	division septum assembly
P	GO:0008150	biological_process	G2Y1K6	GO:0045860	positive regulation of protein kinase activity
P	GO:0008150	biological_process	G2YL71	GO:0000196	MAPK cascade involved in cell wall organization or biogenesis
P	GO:0008150	biological_process	XP_001551530.2	GO:0006355	regulation of transcription, DNA-templated
P	GO:0008150	biological_process	G2YP23	GO:0006355	regulation of transcription, DNA-templated
P	GO:0008150	biological_process	XP_001547390.1	GO:0007033	vacuole organization
P	GO:0008150	biological_process	G2YCM7	GO:0008360	regulation of cell shape
P	GO:0008150	biological_process	G2Y462	GO:0008360	regulation of cell shape
P	GO:0008150	biological_process	G2YCM7	GO:0051017	actin filament bundle assembly
P	GO:0008150	biological_process	M7U068	GO:0006888	ER to Golgi vesicle-mediated transport
P	GO:0008150	biological_process	G2Y1K6	GO:0006468	protein phosphorylation
P	GO:0008150	biological_process	G2YDU1	GO:0006468	protein phosphorylation
P	GO:0008150	biological_process	G2YL71	GO:0006468	protein phosphorylation
P	GO:0008150	biological_process	W8NY90	GO:0006468	protein phosphorylation
P	GO:0008150	biological_process	G2Y0M8	GO:0006096	glycolytic process
P	GO:0008150	biological_process	G2YCM7	GO:0030835	negative regulation of actin filament depolymerization
P	GO:0008150	biological_process	XP_001551530.2	GO:0006281	DNA repair
P	GO:0008150	biological_process	M7UNJ8	GO:0030007	cellular potassium ion homeostasis
P	GO:0008150	biological_process	A6S8P6	GO:0006612	protein targeting to membrane
P	GO:0008150	biological_process	XP_001556362.2	GO:0010919	regulation of inositol phosphate biosynthetic process
P	GO:0008150	biological_process	G2Y1K6	GO:0007346	regulation of mitotic cell cycle
P	GO:0008150	biological_process	G2XS38	GO:0006696	ergosterol biosynthetic process
P	GO:0008150	biological_process	G2XQQ6	GO:0006090	pyruvate metabolic process
P	GO:0008150	biological_process	G2YT44	GO:0008152	metabolic process
P	GO:0008150	biological_process	XP_001547237.1	GO:0008152	metabolic process
P	GO:0008150	biological_process	G2Y0M8	GO:0008152	metabolic process
P	GO:0008150	biological_process	G2YUC1	GO:0008152	metabolic process
P	GO:0008150	biological_process	G2XQQ6	GO:0008152	metabolic process
P	GO:0008150	biological_process	M7URB9	GO:0030001	metal ion transport
P	GO:0008150	biological_process	G2XNN3	GO:0030001	metal ion transport
P	GO:0008150	biological_process	M7THV3	GO:0030001	metal ion transport
P	GO:0008150	biological_process	M7URB9	GO:0006829	zinc II ion transport
P	GO:0008150	biological_process	XP_001547390.1	GO:0015031	protein transport
P	GO:0008150	biological_process	G2XS38	GO:0032443	regulation of ergosterol biosynthetic process
P	GO:0008150	biological_process	M7U068	GO:0032012	regulation of ARF protein signal transduction
P	GO:0008150	biological_process	G2YCM7	GO:0030036	actin cytoskeleton organization
P	GO:0008150	biological_process	G2Y462	GO:0030036	actin cytoskeleton organization
P	GO:0008150	biological_process	G2XVQ8	GO:0006366	transcription by RNA polymerase II
P	GO:0008150	biological_process	XP_001551530.2	GO:0006366	transcription by RNA polymerase II
P	GO:0008150	biological_process	G2Y1K6	GO:0006366	transcription by RNA polymerase II
P	GO:0008150	biological_process	A6S8P6	GO:0034727	piecemeal microautophagy of the nucleus
P	GO:0008150	biological_process	XP_001547390.1	GO:0034727	piecemeal microautophagy of the nucleus
P	GO:0008150	biological_process	G2XNN3	GO:0071577	zinc II ion transmembrane transport
P	GO:0008150	biological_process	M7THV3	GO:0071577	zinc II ion transmembrane transport
P	GO:0008150	biological_process	M7URB9	GO:0071577	zinc II ion transmembrane transport
P	GO:0008150	biological_process	XP_001551530.2	GO:0006357	regulation of transcription by RNA polymerase II
P	GO:0008150	biological_process	G2Y462	GO:0090038	negative regulation of protein kinase C signaling
P	GO:0008150	biological_process	G2YP23	GO:0006351	transcription, DNA-templated
P	GO:0008150	biological_process	G2Y432	GO:0009060	aerobic respiration
P	GO:0008150	biological_process	G2XNM6	GO:0006486	protein glycosylation
P	GO:0008150	biological_process	G2Y432	GO:0006486	protein glycosylation
P	GO:0008150	biological_process	G2Y1K6	GO:1901921	phosphorylation of RNA polymerase II C-terminal domain involved in recruitment of 3'-end processing factors to RNA polymerase II holoenzyme complex
P	GO:0008150	biological_process	M7U068	GO:0043547	positive regulation of GTPase activity
P	GO:0008150	biological_process	M7THV3	GO:0034224	cellular response to zinc ion starvation
P	GO:0008150	biological_process	G2YT44	GO:0005978	glycogen biosynthetic process
P	GO:0008150	biological_process	G2Y1K6	GO:1900018	phosphorylation of RNA polymerase II C-terminal domain serine 5 residues involved in recruitment of mRNA capping enzyme to RNA polymerase II holoenzyme complex
P	GO:0008150	biological_process	M7THV3	GO:0006830	zinc II ion transmembrane import
P	GO:0008150	biological_process	XP_001552725.1	GO:0003333	amino acid transmembrane transport
P	GO:0008150	biological_process	G2XNN3	GO:0006831	zinc II ion transmembrane import
P	GO:0008150	biological_process	XP_001551530.2	GO:0006311	meiotic gene conversion
P	GO:0008150	biological_process	G2XVQ8	GO:0006338	chromatin remodeling
P	GO:0008150	biological_process	M7TTS4	GO:0044070	regulation of anion transport
P	GO:0008150	biological_process	A6S8P6	GO:0000045	autophagosome assembly
P	GO:0008150	biological_process	M7U068	GO:0000045	autophagosome assembly
P	GO:0008150	biological_process	G2XVQ8	GO:0016573	histone acetylation
P	GO:0008150	biological_process	XP_001547237.1	GO:0034638	phosphatidylcholine catabolic process
P	GO:0008150	biological_process	A6S8P6	GO:0016236	macroautophagy
P	GO:0008150	biological_process	XP_001560378.1	GO:0015937	coenzyme A biosynthetic process
P	GO:0008150	biological_process	G2YT44	GO:0006078	(1->6)-beta-D-glucan biosynthetic process
P	GO:0008150	biological_process	G2Y462	GO:0032321	positive regulation of GTPase activity
P	GO:0008150	biological_process	XP_001557074.1	GO:0009435	NAD biosynthetic process
P	GO:0008150	biological_process	M7THV3	GO:0033217	regulation of transcription from RNA polymerase II promoter in response to iron ion starvation
P	GO:0008150	biological_process	XP_001547390.1	GO:0035542	regulation of SNARE complex assembly
P	GO:0008150	biological_process	XP_001547390.1	GO:0006624	vacuolar protein processing
P	GO:0008150	biological_process	G2YPD1	GO:0000282	cellular bud site selection
P	GO:0008150	biological_process	G2Y0M8	GO:0007124	pseudohyphal growth
P	GO:0008150	biological_process	G2Y462	GO:0090334	regulation of cell wall (1->3)-beta-D-glucan biosynthetic process
P	GO:0008150	biological_process	M7U4I7	GO:0045901	positive regulation of translational elongation
P	GO:0008150	biological_process	G2YCM7	GO:0000281	mitotic cytokinesis
P	GO:0008150	biological_process	G2YCM7	GO:0006897	endocytosis
P	GO:0008150	biological_process	A6S8P6	GO:0006501	C-terminal protein lipidation
P	GO:0008150	biological_process	G2XVQ8	GO:0016568	chromatin organization
P	GO:0008150	biological_process	A6S8P6	GO:0032258	protein localization by the Cvt pathway
P	GO:0008150	biological_process	G2YCM7	GO:1903475	mitotic actomyosin contractile ring assembly
P	GO:0008150	biological_process	G2Y462	GO:0060237	regulation of fungal-type cell wall organization
P	GO:0008150	biological_process	G2YUC1	GO:0006633	fatty acid biosynthetic process
P	GO:0008150	biological_process	G2YT44	GO:0005992	trehalose biosynthetic process
P	GO:0008150	biological_process	M7UNJ8	GO:0006883	cellular sodium ion homeostasis
P	GO:0008150	biological_process	G2Y5F1	GO:0035434	copper ion transmembrane transport
P	GO:0008150	biological_process	G2Y6H6	GO:0035434	copper ion transmembrane transport
P	GO:0008150	biological_process	M7TSX3	GO:0035434	copper ion transmembrane transport
P	GO:0008150	biological_process	G2YCM7	GO:0071963	establishment or maintenance of cell polarity regulating cell shape
P	GO:0008150	biological_process	M7URB9	GO:0006882	cellular zinc ion homeostasis
P	GO:0008150	biological_process	G2Y1K6	GO:0070817	P-TEFb-cap methyltransferase complex localization
P	GO:0008150	biological_process	M7UNJ8	GO:0043462	regulation of ATPase activity
P	GO:0008150	biological_process	G2XQQ6	GO:0006094	gluconeogenesis
P	GO:0008150	biological_process	G2Y528	GO:0071704	organic substance metabolic process
P	GO:0008150	biological_process	G2Y462	GO:0007264	small GTPase mediated signal transduction
P	GO:0008150	biological_process	XP_001556362.2	GO:0032958	inositol phosphate biosynthetic process
P	GO:0008150	biological_process	G2Y1K6	GO:0006360	transcription by RNA polymerase I
P	GO:0008150	biological_process	M7TVY5	GO:0006821	chloride transport
P	GO:0008150	biological_process	M7U068	GO:0006891	intra-Golgi vesicle-mediated transport
P	GO:0008150	biological_process	M7UQN6	GO:0055114	oxidation-reduction process
P	GO:0008150	biological_process	G2XZ48	GO:0055114	oxidation-reduction process
P	GO:0008150	biological_process	G2Y0M8	GO:0055114	oxidation-reduction process
P	GO:0008150	biological_process	G2YCM7	GO:0051764	actin crosslink formation
P	GO:0008150	biological_process	A6S8P6	GO:0000422	autophagy of mitochondrion
P	GO:0008150	biological_process	G2Y1K6	GO:1903655	phosphorylation of RNA polymerase II C-terminal domain serine 2 residues involved in positive regulation of transcription elongation from RNA polymerase II promoter
P	GO:0008150	biological_process	G2Y1K6	GO:0070816	phosphorylation of RNA polymerase II C-terminal domain
P	GO:0008150	biological_process	XP_001547390.1	GO:0006886	intracellular protein transport
P	GO:0008150	biological_process	G2Y1K6	GO:0006370	7-methylguanosine mRNA capping
P	GO:0008150	biological_process	A6S8P6	GO:0044805	late nucleophagy
P	GO:0008150	biological_process	G2Y0M8	GO:0006086	acetyl-CoA biosynthetic process from pyruvate
P	GO:0008150	biological_process	XP_001551530.2	GO:0045144	meiotic sister chromatid segregation
P	GO:0008150	biological_process	G2YCM7	GO:0030437	ascospore formation
P	GO:0008150	biological_process	G2Y1D5	GO:0006995	cellular response to nitrogen starvation
P	GO:0008150	biological_process	A6S8P6	GO:0006995	cellular response to nitrogen starvation
P	GO:0008150	biological_process	G2YCM7	GO:0007015	actin filament organization
P	GO:0008150	biological_process	G2YT44	GO:0006011	UDP-glucose metabolic process
P	GO:0008150	biological_process	G2Y462	GO:0000755	cytogamy
P	GO:0008150	biological_process	XP_001552233.1	GO:0030148	sphingolipid biosynthetic process
P	GO:0008150	biological_process	G2Y462	GO:0035024	negative regulation of Rho protein signal transduction
P	GO:0008150	biological_process	M7TTS4	GO:0006820	anion transport
P	GO:0008150	biological_process	XP_001547390.1	GO:0032889	regulation of vacuole fusion, non-autophagic
P	GO:0009056	catabolic process	G2Y0M8	GO:0006096	glycolytic process
P	GO:0009056	catabolic process	A6S8P6	GO:0034727	piecemeal microautophagy of the nucleus
P	GO:0009056	catabolic process	XP_001547390.1	GO:0034727	piecemeal microautophagy of the nucleus
P	GO:0009056	catabolic process	A6S8P6	GO:0000045	autophagosome assembly
P	GO:0009056	catabolic process	M7U068	GO:0000045	autophagosome assembly
P	GO:0009056	catabolic process	XP_001547237.1	GO:0034638	phosphatidylcholine catabolic process
P	GO:0009056	catabolic process	A6S8P6	GO:0016236	macroautophagy
P	GO:0009056	catabolic process	A6S8P6	GO:0000422	autophagy of mitochondrion
P	GO:0009056	catabolic process	A6S8P6	GO:0044805	late nucleophagy
P	GO:0009058	biosynthetic process	G2Y432	GO:0006490	oligosaccharide-lipid intermediate biosynthetic process
P	GO:0009058	biosynthetic process	G2Y1K6	GO:1903654	phosphorylation of RNA polymerase II C-terminal domain serine 5 residues involved in positive regulation of transcription elongation from RNA polymerase II promoter
P	GO:0009058	biosynthetic process	XP_001547237.1	GO:0071071	regulation of phospholipid biosynthetic process
P	GO:0009058	biosynthetic process	G2Y1K6	GO:0045944	positive regulation of transcription by RNA polymerase II
P	GO:0009058	biosynthetic process	M7U4I7	GO:0045905	positive regulation of translational termination
P	GO:0009058	biosynthetic process	XP_001551530.2	GO:0006355	regulation of transcription, DNA-templated
P	GO:0009058	biosynthetic process	G2YP23	GO:0006355	regulation of transcription, DNA-templated
P	GO:0009058	biosynthetic process	XP_001557074.1	GO:0009058	biosynthetic process
P	GO:0009058	biosynthetic process	G2YPF6	GO:0009058	biosynthetic process
P	GO:0009058	biosynthetic process	XP_001556362.2	GO:0010919	regulation of inositol phosphate biosynthetic process
P	GO:0009058	biosynthetic process	G2XS38	GO:0006696	ergosterol biosynthetic process
P	GO:0009058	biosynthetic process	G2XS38	GO:0032443	regulation of ergosterol biosynthetic process
P	GO:0009058	biosynthetic process	G2XVQ8	GO:0006366	transcription by RNA polymerase II
P	GO:0009058	biosynthetic process	XP_001551530.2	GO:0006366	transcription by RNA polymerase II
P	GO:0009058	biosynthetic process	G2Y1K6	GO:0006366	transcription by RNA polymerase II
P	GO:0009058	biosynthetic process	XP_001551530.2	GO:0006357	regulation of transcription by RNA polymerase II
P	GO:0009058	biosynthetic process	G2YP23	GO:0006351	transcription, DNA-templated
P	GO:0009058	biosynthetic process	G2XNM6	GO:0006486	protein glycosylation
P	GO:0009058	biosynthetic process	G2Y432	GO:0006486	protein glycosylation
P	GO:0009058	biosynthetic process	G2Y1K6	GO:1901921	phosphorylation of RNA polymerase II C-terminal domain involved in recruitment of 3'-end processing factors to RNA polymerase II holoenzyme complex
P	GO:0009058	biosynthetic process	G2YT44	GO:0005978	glycogen biosynthetic process
P	GO:0009058	biosynthetic process	G2Y1K6	GO:1900018	phosphorylation of RNA polymerase II C-terminal domain serine 5 residues involved in recruitment of mRNA capping enzyme to RNA polymerase II holoenzyme complex
P	GO:0009058	biosynthetic process	XP_001560378.1	GO:0015937	coenzyme A biosynthetic process
P	GO:0009058	biosynthetic process	G2YT44	GO:0006078	(1->6)-beta-D-glucan biosynthetic process
P	GO:0009058	biosynthetic process	XP_001557074.1	GO:0009435	NAD biosynthetic process
P	GO:0009058	biosynthetic process	M7THV3	GO:0033217	regulation of transcription from RNA polymerase II promoter in response to iron ion starvation
P	GO:0009058	biosynthetic process	G2Y462	GO:0090334	regulation of cell wall (1->3)-beta-D-glucan biosynthetic process
P	GO:0009058	biosynthetic process	M7U4I7	GO:0045901	positive regulation of translational elongation
P	GO:0009058	biosynthetic process	A6S8P6	GO:0006501	C-terminal protein lipidation
P	GO:0009058	biosynthetic process	G2YUC1	GO:0006633	fatty acid biosynthetic process
P	GO:0009058	biosynthetic process	G2YT44	GO:0005992	trehalose biosynthetic process
P	GO:0009058	biosynthetic process	G2XQQ6	GO:0006094	gluconeogenesis
P	GO:0009058	biosynthetic process	XP_001556362.2	GO:0032958	inositol phosphate biosynthetic process
P	GO:0009058	biosynthetic process	G2Y1K6	GO:0006360	transcription by RNA polymerase I
P	GO:0009058	biosynthetic process	G2Y1K6	GO:1903655	phosphorylation of RNA polymerase II C-terminal domain serine 2 residues involved in positive regulation of transcription elongation from RNA polymerase II promoter
P	GO:0009058	biosynthetic process	G2Y1K6	GO:0070816	phosphorylation of RNA polymerase II C-terminal domain
P	GO:0009058	biosynthetic process	G2Y0M8	GO:0006086	acetyl-CoA biosynthetic process from pyruvate
P	GO:0009058	biosynthetic process	XP_001552233.1	GO:0030148	sphingolipid biosynthetic process
P	GO:0016192	vesicle-mediated transport	M7U068	GO:0006888	ER to Golgi vesicle-mediated transport
P	GO:0016192	vesicle-mediated transport	XP_001547390.1	GO:0035542	regulation of SNARE complex assembly
P	GO:0016192	vesicle-mediated transport	G2YCM7	GO:0006897	endocytosis
P	GO:0016192	vesicle-mediated transport	M7U068	GO:0006891	intra-Golgi vesicle-mediated transport
P	GO:0016192	vesicle-mediated transport	XP_001547390.1	GO:0016192	vesicle-mediated transport
P	GO:0022607	cellular component assembly	G2Y462	GO:0000917	division septum assembly
P	GO:0022607	cellular component assembly	G2YCM7	GO:0051017	actin filament bundle assembly
P	GO:0022607	cellular component assembly	A6S8P6	GO:0000045	autophagosome assembly
P	GO:0022607	cellular component assembly	M7U068	GO:0000045	autophagosome assembly
P	GO:0022607	cellular component assembly	G2YCM7	GO:1903475	mitotic actomyosin contractile ring assembly
P	GO:0022618	ribonucleoprotein complex assembly	G2Y1K6	GO:1901921	phosphorylation of RNA polymerase II C-terminal domain involved in recruitment of 3'-end processing factors to RNA polymerase II holoenzyme complex
P	GO:0022618	ribonucleoprotein complex assembly	G2Y1K6	GO:1900018	phosphorylation of RNA polymerase II C-terminal domain serine 5 residues involved in recruitment of mRNA capping enzyme to RNA polymerase II holoenzyme complex
P	GO:0030154	cell differentiation	G2YCM7	GO:0030437	ascospore formation
P	GO:0034641	cellular nitrogen compound metabolic process	XP_001551530.2	GO:0006310	DNA recombination
P	GO:0034641	cellular nitrogen compound metabolic process	G2Y1K6	GO:1903654	phosphorylation of RNA polymerase II C-terminal domain serine 5 residues involved in positive regulation of transcription elongation from RNA polymerase II promoter
P	GO:0034641	cellular nitrogen compound metabolic process	G2Y1K6	GO:0045944	positive regulation of transcription by RNA polymerase II
P	GO:0034641	cellular nitrogen compound metabolic process	M7U4I7	GO:0045905	positive regulation of translational termination
P	GO:0034641	cellular nitrogen compound metabolic process	XP_001551530.2	GO:0006355	regulation of transcription, DNA-templated
P	GO:0034641	cellular nitrogen compound metabolic process	G2YP23	GO:0006355	regulation of transcription, DNA-templated
P	GO:0034641	cellular nitrogen compound metabolic process	G2Y0M8	GO:0006096	glycolytic process
P	GO:0034641	cellular nitrogen compound metabolic process	XP_001551530.2	GO:0006281	DNA repair
P	GO:0034641	cellular nitrogen compound metabolic process	G2XVQ8	GO:0006366	transcription by RNA polymerase II
P	GO:0034641	cellular nitrogen compound metabolic process	XP_001551530.2	GO:0006366	transcription by RNA polymerase II
P	GO:0034641	cellular nitrogen compound metabolic process	G2Y1K6	GO:0006366	transcription by RNA polymerase II
P	GO:0034641	cellular nitrogen compound metabolic process	XP_001551530.2	GO:0006357	regulation of transcription by RNA polymerase II
P	GO:0034641	cellular nitrogen compound metabolic process	G2YP23	GO:0006351	transcription, DNA-templated
P	GO:0034641	cellular nitrogen compound metabolic process	G2Y1K6	GO:1901921	phosphorylation of RNA polymerase II C-terminal domain involved in recruitment of 3'-end processing factors to RNA polymerase II holoenzyme complex
P	GO:0034641	cellular nitrogen compound metabolic process	G2Y1K6	GO:1900018	phosphorylation of RNA polymerase II C-terminal domain serine 5 residues involved in recruitment of mRNA capping enzyme to RNA polymerase II holoenzyme complex
P	GO:0034641	cellular nitrogen compound metabolic process	XP_001551530.2	GO:0006311	meiotic gene conversion
P	GO:0034641	cellular nitrogen compound metabolic process	XP_001560378.1	GO:0015937	coenzyme A biosynthetic process
P	GO:0034641	cellular nitrogen compound metabolic process	XP_001557074.1	GO:0009435	NAD biosynthetic process
P	GO:0034641	cellular nitrogen compound metabolic process	M7THV3	GO:0033217	regulation of transcription from RNA polymerase II promoter in response to iron ion starvation
P	GO:0034641	cellular nitrogen compound metabolic process	M7U4I7	GO:0045901	positive regulation of translational elongation
P	GO:0034641	cellular nitrogen compound metabolic process	G2Y1K6	GO:0006360	transcription by RNA polymerase I
P	GO:0034641	cellular nitrogen compound metabolic process	G2Y1K6	GO:1903655	phosphorylation of RNA polymerase II C-terminal domain serine 2 residues involved in positive regulation of transcription elongation from RNA polymerase II promoter
P	GO:0034641	cellular nitrogen compound metabolic process	G2Y1K6	GO:0070816	phosphorylation of RNA polymerase II C-terminal domain
P	GO:0034641	cellular nitrogen compound metabolic process	G2Y1K6	GO:0006370	7-methylguanosine mRNA capping
P	GO:0034641	cellular nitrogen compound metabolic process	G2YT44	GO:0006011	UDP-glucose metabolic process
P	GO:0040007	growth	G2Y0M8	GO:0007124	pseudohyphal growth
P	GO:0042592	homeostatic process	M7UNJ8	GO:0030007	cellular potassium ion homeostasis
P	GO:0042592	homeostatic process	M7UNJ8	GO:0006883	cellular sodium ion homeostasis
P	GO:0042592	homeostatic process	M7URB9	GO:0006882	cellular zinc ion homeostasis
P	GO:0044281	small molecule metabolic process	G2Y0M8	GO:0006096	glycolytic process
P	GO:0044281	small molecule metabolic process	XP_001556362.2	GO:0010919	regulation of inositol phosphate biosynthetic process
P	GO:0044281	small molecule metabolic process	G2XS38	GO:0006696	ergosterol biosynthetic process
P	GO:0044281	small molecule metabolic process	G2XQQ6	GO:0006090	pyruvate metabolic process
P	GO:0044281	small molecule metabolic process	G2XS38	GO:0032443	regulation of ergosterol biosynthetic process
P	GO:0044281	small molecule metabolic process	XP_001560378.1	GO:0015937	coenzyme A biosynthetic process
P	GO:0044281	small molecule metabolic process	XP_001557074.1	GO:0009435	NAD biosynthetic process
P	GO:0044281	small molecule metabolic process	G2YUC1	GO:0006633	fatty acid biosynthetic process
P	GO:0044281	small molecule metabolic process	G2XQQ6	GO:0006094	gluconeogenesis
P	GO:0044281	small molecule metabolic process	XP_001556362.2	GO:0032958	inositol phosphate biosynthetic process
P	GO:0044281	small molecule metabolic process	G2Y0M8	GO:0006086	acetyl-CoA biosynthetic process from pyruvate
P	GO:0044281	small molecule metabolic process	G2YT44	GO:0006011	UDP-glucose metabolic process
P	GO:0048646	anatomical structure formation involved in morphogenesis	G2YCM7	GO:0030437	ascospore formation
P	GO:0048856	anatomical structure development	G2YCM7	GO:0008360	regulation of cell shape
P	GO:0048856	anatomical structure development	G2Y462	GO:0008360	regulation of cell shape
P	GO:0048856	anatomical structure development	G2YCM7	GO:0071963	establishment or maintenance of cell polarity regulating cell shape
P	GO:0048856	anatomical structure development	G2YCM7	GO:0030437	ascospore formation
P	GO:0051186	cofactor metabolic process	G2Y0M8	GO:0006096	glycolytic process
P	GO:0051186	cofactor metabolic process	XP_001560378.1	GO:0015937	coenzyme A biosynthetic process
P	GO:0051186	cofactor metabolic process	XP_001557074.1	GO:0009435	NAD biosynthetic process
P	GO:0051186	cofactor metabolic process	G2Y0M8	GO:0006086	acetyl-CoA biosynthetic process from pyruvate
P	GO:0051276	chromosome organization	G2XVQ8	GO:0006338	chromatin remodeling
P	GO:0051276	chromosome organization	G2XVQ8	GO:0016573	histone acetylation
P	GO:0051276	chromosome organization	G2XVQ8	GO:0016568	chromatin organization
P	GO:0051276	chromosome organization	XP_001551530.2	GO:0045144	meiotic sister chromatid segregation
P	GO:0051301	cell division	G2Y462	GO:0000917	division septum assembly
P	GO:0051301	cell division	G2YPD1	GO:0000282	cellular bud site selection
P	GO:0051301	cell division	G2YCM7	GO:0000281	mitotic cytokinesis
P	GO:0051301	cell division	G2YCM7	GO:1903475	mitotic actomyosin contractile ring assembly
P	GO:0051604	protein maturation	XP_001547390.1	GO:0006624	vacuolar protein processing
P	GO:0055085	transmembrane transport	G2XNN3	GO:0071577	zinc II ion transmembrane transport
P	GO:0055085	transmembrane transport	M7THV3	GO:0071577	zinc II ion transmembrane transport
P	GO:0055085	transmembrane transport	M7URB9	GO:0071577	zinc II ion transmembrane transport
P	GO:0055085	transmembrane transport	M7THV3	GO:0006830	zinc II ion transmembrane import
P	GO:0055085	transmembrane transport	XP_001552725.1	GO:0003333	amino acid transmembrane transport
P	GO:0055085	transmembrane transport	G2XNN3	GO:0006831	zinc II ion transmembrane import
P	GO:0055085	transmembrane transport	G2Y5F1	GO:0035434	copper ion transmembrane transport
P	GO:0055085	transmembrane transport	G2Y6H6	GO:0035434	copper ion transmembrane transport
P	GO:0055085	transmembrane transport	M7TSX3	GO:0035434	copper ion transmembrane transport
P	GO:0055085	transmembrane transport	XP_001559192.1	GO:0055085	transmembrane transport
P	GO:0055085	transmembrane transport	M7TTS4	GO:0055085	transmembrane transport
P	GO:0055085	transmembrane transport	M7U8D5	GO:0055085	transmembrane transport
P	GO:0055085	transmembrane transport	M7URB9	GO:0055085	transmembrane transport
P	GO:0055085	transmembrane transport	G2XNN3	GO:0055085	transmembrane transport
P	GO:0055085	transmembrane transport	M7THV3	GO:0055085	transmembrane transport
P	GO:0061024	membrane organization	XP_001547390.1	GO:0042144	vacuole fusion, non-autophagic
P	GO:0061024	membrane organization	XP_001547390.1	GO:0035542	regulation of SNARE complex assembly
P	GO:0061024	membrane organization	XP_001547390.1	GO:0032889	regulation of vacuole fusion, non-autophagic
P	GO:0065003	macromolecular complex assembly	XP_001547390.1	GO:0035542	regulation of SNARE complex assembly
P	GO:0071554	cell wall organization or biogenesis	G2Y462	GO:0009272	fungal-type cell wall biogenesis
P	GO:0071554	cell wall organization or biogenesis	G2YL71	GO:0000196	MAPK cascade involved in cell wall organization or biogenesis
P	GO:0071554	cell wall organization or biogenesis	G2Y462	GO:0090334	regulation of cell wall (1->3)-beta-D-glucan biosynthetic process
P	GO:0071554	cell wall organization or biogenesis	G2Y462	GO:0060237	regulation of fungal-type cell wall organization
Table S4a. Category and subcategory classification of GO IDs assigned to exclusive or overexpressed proteins identified under the GLU condition, using the Go Slim Viewer tool of the AgBase bioinformatic resource.

## Sheet: Table S4b.TCW
Columna1	Columna2	Columna3	Columna4	Columna5	Columna6
GO_Type	Slim_GO_ID	Slim_GO_Name (Category)	Input_Accession	Input_GOID	Input_GO_Name (Subcategory)
C	GO:0000228	nuclear chromosome	G2XUK7	GO:0043596	nuclear replication fork
C	GO:0000228	nuclear chromosome	XP_001560170.1	GO:0043596	nuclear replication fork
C	GO:0000228	nuclear chromosome	G2Y0X4	GO:0000228	nuclear chromosome
C	GO:0000228	nuclear chromosome	G2XNI0	GO:1990707	nuclear subtelomeric heterochromatin
C	GO:0000228	nuclear chromosome	M7TLF9	GO:0031618	nuclear pericentric heterochromatin
C	GO:0000228	nuclear chromosome	G2XNI0	GO:0031618	nuclear pericentric heterochromatin
C	GO:0000228	nuclear chromosome	G2XXL2	GO:0031618	nuclear pericentric heterochromatin
C	GO:0000228	nuclear chromosome	XP_001547455.1	GO:0031011	Ino80 complex
C	GO:0000228	nuclear chromosome	G2YIC5	GO:0000788	nuclear nucleosome
C	GO:0000228	nuclear chromosome	G2YL30	GO:0030998	linear element
C	GO:0000228	nuclear chromosome	G2XNI0	GO:0034990	nuclear mitotic cohesin complex
C	GO:0000228	nuclear chromosome	G2Y0X4	GO:0034990	nuclear mitotic cohesin complex
C	GO:0000228	nuclear chromosome	G2Y921	GO:0000784	nuclear chromosome, telomeric region
C	GO:0000228	nuclear chromosome	G2XNI0	GO:0000794	condensed nuclear chromosome
C	GO:0000228	nuclear chromosome	G2Y0X4	GO:0000794	condensed nuclear chromosome
C	GO:0000228	nuclear chromosome	G2YL30	GO:0000794	condensed nuclear chromosome
C	GO:0000228	nuclear chromosome	M7U9F1	GO:0000794	condensed nuclear chromosome
C	GO:0000228	nuclear chromosome	M7TN47	GO:0000799	nuclear condensin complex
C	GO:0000228	nuclear chromosome	XP_001556453.1	GO:0000799	nuclear condensin complex
C	GO:0000228	nuclear chromosome	G2YN56	GO:0000795	synaptonemal complex
C	GO:0000228	nuclear chromosome	G2XUP6	GO:0000790	nuclear chromatin
C	GO:0000228	nuclear chromosome	G2XUK7	GO:0000790	nuclear chromatin
C	GO:0000228	nuclear chromosome	XP_001560170.1	GO:0000790	nuclear chromatin
C	GO:0005575	cellular_component	XP_001555199.1	GO:0071004	U2-type prespliceosome
C	GO:0005575	cellular_component	XP_001553371.1	GO:0000131	incipient cellular bud site
C	GO:0005575	cellular_component	XP_001558863.1	GO:0000142	cellular bud neck contractile ring
C	GO:0005575	cellular_component	G2XYD0	GO:0005801	cis-Golgi network
C	GO:0005575	cellular_component	XP_001558488.1	GO:0005853	eukaryotic translation elongation factor 1 complex
C	GO:0005575	cellular_component	G2YZL4	GO:0030176	integral component of endoplasmic reticulum membrane
C	GO:0005575	cellular_component	XP_001551993.1	GO:0030176	integral component of endoplasmic reticulum membrane
C	GO:0005575	cellular_component	G2YTQ5	GO:0030176	integral component of endoplasmic reticulum membrane
C	GO:0005575	cellular_component	G2XUK7	GO:0043596	nuclear replication fork
C	GO:0005575	cellular_component	XP_001560170.1	GO:0043596	nuclear replication fork
C	GO:0005575	cellular_component	XP_001553547.1	GO:0005839	proteasome core complex
C	GO:0005575	cellular_component	G2YQ70	GO:0051286	cell tip
C	GO:0005575	cellular_component	XP_001558863.1	GO:0051286	cell tip
C	GO:0005575	cellular_component	XP_001559090.2	GO:0051286	cell tip
C	GO:0005575	cellular_component	G2XYD0	GO:0051286	cell tip
C	GO:0005575	cellular_component	M7TUZ2	GO:0051286	cell tip
C	GO:0005575	cellular_component	XP_001551532.1	GO:0051286	cell tip
C	GO:0005575	cellular_component	XP_001554099.1	GO:0051286	cell tip
C	GO:0005575	cellular_component	G2Y3G4	GO:0051286	cell tip
C	GO:0005575	cellular_component	G2XPD2	GO:0008541	proteasome regulatory particle, lid subcomplex
C	GO:0005575	cellular_component	G2YHD4	GO:0032040	small-subunit processome
C	GO:0005575	cellular_component	XP_001550593.1	GO:0032040	small-subunit processome
C	GO:0005575	cellular_component	XP_001558205.1	GO:0032040	small-subunit processome
C	GO:0005575	cellular_component	G2XS65	GO:0015935	small ribosomal subunit
C	GO:0005575	cellular_component	G2Y1N5	GO:0005802	trans-Golgi network
C	GO:0005575	cellular_component	XP_001559571.1	GO:0032153	cell division site
C	GO:0005575	cellular_component	XP_001553371.1	GO:0032153	cell division site
C	GO:0005575	cellular_component	XP_001553550.1	GO:0032153	cell division site
C	GO:0005575	cellular_component	G2YQ70	GO:0032153	cell division site
C	GO:0005575	cellular_component	XP_001558863.1	GO:0032153	cell division site
C	GO:0005575	cellular_component	XP_001559090.2	GO:0032153	cell division site
C	GO:0005575	cellular_component	G2XYD0	GO:0032153	cell division site
C	GO:0005575	cellular_component	XP_001551532.1	GO:0032153	cell division site
C	GO:0005575	cellular_component	M7V4B0	GO:0032153	cell division site
C	GO:0005575	cellular_component	XP_001554099.1	GO:0032153	cell division site
C	GO:0005575	cellular_component	G2Y3G4	GO:0032153	cell division site
C	GO:0005575	cellular_component	G2Y5Q9	GO:0022625	cytosolic large ribosomal subunit
C	GO:0005575	cellular_component	XP_001549250.2	GO:0022625	cytosolic large ribosomal subunit
C	GO:0005575	cellular_component	G2YEW4	GO:0008540	proteasome regulatory particle, base subcomplex
C	GO:0005575	cellular_component	M7TYC3	GO:0008540	proteasome regulatory particle, base subcomplex
C	GO:0005575	cellular_component	XP_001554353.1	GO:0005849	mRNA cleavage factor complex
C	GO:0005575	cellular_component	G2YZM4	GO:0034399	nuclear periphery
C	GO:0005575	cellular_component	M7TYC3	GO:0000502	proteasome complex
C	GO:0005575	cellular_component	G2XPD2	GO:0000502	proteasome complex
C	GO:0005575	cellular_component	G2Y661	GO:0030905	retromer, tubulation complex
C	GO:0005575	cellular_component	G2XUK7	GO:0031391	Elg1 RFC-like complex
C	GO:0005575	cellular_component	G2Y0P4	GO:0000932	P-body
C	GO:0005575	cellular_component	G2YCX9	GO:0000932	P-body
C	GO:0005575	cellular_component	M7THB7	GO:0000932	P-body
C	GO:0005575	cellular_component	XP_001546164.1	GO:0030127	COPII vesicle coat
C	GO:0005575	cellular_component	G2XYD0	GO:0030127	COPII vesicle coat
C	GO:0005575	cellular_component	XP_001551532.1	GO:0030427	site of polarized growth
C	GO:0005575	cellular_component	XP_001555199.1	GO:0005686	U2 snRNP
C	GO:0005575	cellular_component	M7TUZ2	GO:0005826	actomyosin contractile ring
C	GO:0005575	cellular_component	G2YHW7	GO:0022627	cytosolic small ribosomal subunit
C	GO:0005575	cellular_component	G2XS65	GO:0022627	cytosolic small ribosomal subunit
C	GO:0005575	cellular_component	XP_001559090.2	GO:0035842	old cell tip after activation of bipolar cell growth
C	GO:0005575	cellular_component	XP_001549249.1	GO:0043527	tRNA methyltransferase complex
C	GO:0005575	cellular_component	G2YLF3	GO:0005643	nuclear pore
C	GO:0005575	cellular_component	G2YZM4	GO:0005643	nuclear pore
C	GO:0005575	cellular_component	XP_001546416.1	GO:0005643	nuclear pore
C	GO:0005575	cellular_component	XP_001558863.1	GO:0044697	HICS complex
C	GO:0005575	cellular_component	G2XNI0	GO:1990707	nuclear subtelomeric heterochromatin
C	GO:0005575	cellular_component	G2XUK7	GO:0005663	DNA replication factor C complex
C	GO:0005575	cellular_component	XP_001550593.1	GO:0030686	90S preribosome
C	GO:0005575	cellular_component	XP_001558205.1	GO:0030686	90S preribosome
C	GO:0005575	cellular_component	XP_001554270.1	GO:0032045	guanyl-nucleotide exchange factor complex
C	GO:0005575	cellular_component	G2XNI0	GO:0031934	mating-type region heterochromatin
C	GO:0005575	cellular_component	M7TUH0	GO:0043332	mating projection tip
C	GO:0005575	cellular_component	G2Y3G4	GO:0043332	mating projection tip
C	GO:0005575	cellular_component	G2Y5Q9	GO:0043332	mating projection tip
C	GO:0005575	cellular_component	G2Y354	GO:0000329	fungal-type vacuole membrane
C	GO:0005575	cellular_component	M7TNR0	GO:0000329	fungal-type vacuole membrane
C	GO:0005575	cellular_component	XP_001551993.1	GO:0000329	fungal-type vacuole membrane
C	GO:0005575	cellular_component	XP_001560170.1	GO:0000775	chromosome, centromeric region
C	GO:0005575	cellular_component	M7TUZ2	GO:0030139	endocytic vesicle
C	GO:0005575	cellular_component	XP_001557409.1	GO:0005869	dynactin complex
C	GO:0005575	cellular_component	XP_001554088.1	GO:0005869	dynactin complex
C	GO:0005575	cellular_component	G2XU17	GO:0016020	membrane
C	GO:0005575	cellular_component	G2YH15	GO:0016020	membrane
C	GO:0005575	cellular_component	XP_001559273.1	GO:0016020	membrane
C	GO:0005575	cellular_component	G2XR88	GO:0016020	membrane
C	GO:0005575	cellular_component	G2YKX1	GO:0016020	membrane
C	GO:0005575	cellular_component	XP_001547039.1	GO:0016020	membrane
C	GO:0005575	cellular_component	XP_001555814.2	GO:0016020	membrane
C	GO:0005575	cellular_component	XP_001555698.2	GO:0016020	membrane
C	GO:0005575	cellular_component	G2Y1N5	GO:0016020	membrane
C	GO:0005575	cellular_component	XP_001555378.2	GO:0016459	myosin complex
C	GO:0005575	cellular_component	M7TLF9	GO:0031618	nuclear pericentric heterochromatin
C	GO:0005575	cellular_component	G2XNI0	GO:0031618	nuclear pericentric heterochromatin
C	GO:0005575	cellular_component	G2XXL2	GO:0031618	nuclear pericentric heterochromatin
C	GO:0005575	cellular_component	M7THB7	GO:0005933	cellular bud
C	GO:0005575	cellular_component	XP_001554270.1	GO:0005851	eukaryotic translation initiation factor 2B complex
C	GO:0005575	cellular_component	XP_001552188.1	GO:0034098	VCP-NPL4-UFD1 AAA ATPase complex
C	GO:0005575	cellular_component	G2XXL2	GO:0035327	transcriptionally active chromatin
C	GO:0005575	cellular_component	G2Y4B2	GO:0016021	integral component of membrane
C	GO:0005575	cellular_component	M7TNR0	GO:0016021	integral component of membrane
C	GO:0005575	cellular_component	XP_001546156.1	GO:0016021	integral component of membrane
C	GO:0005575	cellular_component	XP_001560770.1	GO:0016021	integral component of membrane
C	GO:0005575	cellular_component	G2XU17	GO:0016021	integral component of membrane
C	GO:0005575	cellular_component	XP_001559273.1	GO:0016021	integral component of membrane
C	GO:0005575	cellular_component	G2XR88	GO:0016021	integral component of membrane
C	GO:0005575	cellular_component	G2YKX1	GO:0016021	integral component of membrane
C	GO:0005575	cellular_component	XP_001547039.1	GO:0016021	integral component of membrane
C	GO:0005575	cellular_component	XP_001550679.1	GO:0016021	integral component of membrane
C	GO:0005575	cellular_component	XP_001555814.2	GO:0016021	integral component of membrane
C	GO:0005575	cellular_component	M7TUZ2	GO:0035838	growing cell tip
C	GO:0005575	cellular_component	G2YU91	GO:0031097	medial cortex
C	GO:0005575	cellular_component	XP_001551532.1	GO:0031097	medial cortex
C	GO:0005575	cellular_component	XP_001556957.1	GO:0042406	extrinsic component of endoplasmic reticulum membrane
C	GO:0005575	cellular_component	G2YW88	GO:0000139	Golgi membrane
C	GO:0005575	cellular_component	G2XYD0	GO:0000139	Golgi membrane
C	GO:0005575	cellular_component	XP_001546164.1	GO:0000139	Golgi membrane
C	GO:0005575	cellular_component	XP_001559090.2	GO:0035839	non-growing cell tip
C	GO:0005575	cellular_component	G2XYV2	GO:0005852	eukaryotic translation initiation factor 3 complex
C	GO:0005575	cellular_component	A6S043	GO:0005852	eukaryotic translation initiation factor 3 complex
C	GO:0005575	cellular_component	G2YU91	GO:0034973	Sid2-Mob1 complex
C	GO:0005575	cellular_component	XP_001547455.1	GO:0031011	Ino80 complex
C	GO:0005575	cellular_component	XP_001553371.1	GO:0005935	cellular bud neck
C	GO:0005575	cellular_component	XP_001558863.1	GO:0005935	cellular bud neck
C	GO:0005575	cellular_component	M7THB7	GO:0005935	cellular bud neck
C	GO:0005575	cellular_component	M7TUH0	GO:0005935	cellular bud neck
C	GO:0005575	cellular_component	XP_001553220.1	GO:0005935	cellular bud neck
C	GO:0005575	cellular_component	XP_001558205.1	GO:0034388	Pwp2p-containing subcomplex of 90S preribosome
C	GO:0005575	cellular_component	XP_001553547.1	GO:0042175	nuclear outer membrane-endoplasmic reticulum membrane network
C	GO:0005575	cellular_component	G2YIC5	GO:0000788	nuclear nucleosome
C	GO:0005575	cellular_component	G2YL30	GO:0030998	linear element
C	GO:0005575	cellular_component	G2Y661	GO:0030904	retromer complex
C	GO:0005575	cellular_component	G2YCS4	GO:0072380	TRC complex
C	GO:0005575	cellular_component	XP_001550593.1	GO:0034456	UTP-C complex
C	GO:0005575	cellular_component	M7V4B0	GO:0005844	polysome
C	GO:0005575	cellular_component	XP_001556453.1	GO:0000796	condensin complex
C	GO:0005575	cellular_component	M7TN47	GO:0000796	condensin complex
C	GO:0005575	cellular_component	M7TUH0	GO:0005934	cellular bud tip
C	GO:0005575	cellular_component	XP_001553220.1	GO:0005934	cellular bud tip
C	GO:0005575	cellular_component	XP_001550593.1	GO:0032545	CURI complex
C	GO:0005575	cellular_component	XP_001553550.1	GO:0000307	cyclin-dependent protein kinase holoenzyme complex
C	GO:0005575	cellular_component	A6S544	GO:0032541	cortical endoplasmic reticulum
C	GO:0005575	cellular_component	XP_001553220.1	GO:0031416	NatB complex
C	GO:0005575	cellular_component	A6S043	GO:0071541	eukaryotic translation initiation factor 3 complex, eIF3m
C	GO:0005575	cellular_component	G2Y0X4	GO:0071687	horsetail nucleus leading edge
C	GO:0005575	cellular_component	G2YN56	GO:0097047	DNA replication termination region
C	GO:0005575	cellular_component	M7TYC3	GO:0034515	proteasome storage granule
C	GO:0005575	cellular_component	XP_001553547.1	GO:0034515	proteasome storage granule
C	GO:0005575	cellular_component	XP_001556453.1	GO:0032116	SMC loading complex
C	GO:0005575	cellular_component	A6S043	GO:0043614	multi-eIF complex
C	GO:0005575	cellular_component	G2XNI0	GO:0034990	nuclear mitotic cohesin complex
C	GO:0005575	cellular_component	G2Y0X4	GO:0034990	nuclear mitotic cohesin complex
C	GO:0005575	cellular_component	M7TUZ2	GO:0030479	actin cortical patch
C	GO:0005575	cellular_component	G2YQ70	GO:0030479	actin cortical patch
C	GO:0005575	cellular_component	G2Y3G4	GO:0030479	actin cortical patch
C	GO:0005575	cellular_component	M7TUH0	GO:0030479	actin cortical patch
C	GO:0005575	cellular_component	G2Y661	GO:0005628	prospore membrane
C	GO:0005575	cellular_component	G2YZM4	GO:0044613	nuclear pore central transport channel
C	GO:0005575	cellular_component	G2YL30	GO:0005940	septin ring
C	GO:0005575	cellular_component	M7TNR0	GO:0005789	endoplasmic reticulum membrane
C	GO:0005575	cellular_component	XP_001559090.2	GO:0035841	new growing cell tip
C	GO:0005575	cellular_component	A6S043	GO:0071540	eukaryotic translation initiation factor 3 complex, eIF3e
C	GO:0005575	cellular_component	M7V4B0	GO:0010494	cytoplasmic stress granule
C	GO:0005575	cellular_component	G2Y0P4	GO:0010494	cytoplasmic stress granule
C	GO:0005575	cellular_component	M7THB7	GO:0010494	cytoplasmic stress granule
C	GO:0005575	cellular_component	A6S043	GO:0010494	cytoplasmic stress granule
C	GO:0005575	cellular_component	G2Y921	GO:0000784	nuclear chromosome, telomeric region
C	GO:0005575	cellular_component	XP_001552188.1	GO:0000839	Hrd1p ubiquitin ligase ERAD-L complex
C	GO:0005575	cellular_component	A6S043	GO:0016282	eukaryotic 43S preinitiation complex
C	GO:0005575	cellular_component	XP_001553547.1	GO:0019773	proteasome core complex, alpha-subunit complex
C	GO:0005575	cellular_component	G2XNP3	GO:0005938	cell cortex
C	GO:0005575	cellular_component	G2Y3G4	GO:0005938	cell cortex
C	GO:0005575	cellular_component	M7TUH0	GO:0005938	cell cortex
C	GO:0005575	cellular_component	M7TN47	GO:0000799	nuclear condensin complex
C	GO:0005575	cellular_component	XP_001556453.1	GO:0000799	nuclear condensin complex
C	GO:0005575	cellular_component	G2YN56	GO:0000795	synaptonemal complex
C	GO:0005575	cellular_component	G2XQH7	GO:0009331	glycerol-3-phosphate dehydrogenase complex
C	GO:0005575	cellular_component	G2Y6V6	GO:0000151	ubiquitin ligase complex
C	GO:0005575	cellular_component	G2XU17	GO:0045121	membrane raft
C	GO:0005575	cellular_component	XP_001547112.1	GO:0030529	intracellular ribonucleoprotein complex
C	GO:0005575	cellular_component	M7TUZ2	GO:0005885	Arp2/3 protein complex
C	GO:0005575	cellular_component	M7UH44	GO:0016602	CCAAT-binding factor complex
C	GO:0005575	cellular_component	G2YZM4	GO:0044614	nuclear pore cytoplasmic filaments
C	GO:0005575	cellular_component	G2YLX2	GO:0009337	sulfite reductase complex (NADPH)
C	GO:0005575	cellular_component	G2XUP6	GO:0000790	nuclear chromatin
C	GO:0005575	cellular_component	G2XUK7	GO:0000790	nuclear chromatin
C	GO:0005575	cellular_component	XP_001560170.1	GO:0000790	nuclear chromatin
C	GO:0005575	cellular_component	XP_001552188.1	GO:0000837	Doa10p ubiquitin ligase complex
C	GO:0005622	intracellular	XP_001555199.1	GO:0071004	U2-type prespliceosome
C	GO:0005622	intracellular	XP_001553371.1	GO:0000131	incipient cellular bud site
C	GO:0005622	intracellular	XP_001558863.1	GO:0000142	cellular bud neck contractile ring
C	GO:0005622	intracellular	G2XYD0	GO:0005801	cis-Golgi network
C	GO:0005622	intracellular	XP_001558488.1	GO:0005853	eukaryotic translation elongation factor 1 complex
C	GO:0005622	intracellular	G2YZL4	GO:0030176	integral component of endoplasmic reticulum membrane
C	GO:0005622	intracellular	XP_001551993.1	GO:0030176	integral component of endoplasmic reticulum membrane
C	GO:0005622	intracellular	G2YTQ5	GO:0030176	integral component of endoplasmic reticulum membrane
C	GO:0005622	intracellular	G2XUK7	GO:0043596	nuclear replication fork
C	GO:0005622	intracellular	XP_001560170.1	GO:0043596	nuclear replication fork
C	GO:0005622	intracellular	XP_001553547.1	GO:0005839	proteasome core complex
C	GO:0005622	intracellular	G2XPD2	GO:0008541	proteasome regulatory particle, lid subcomplex
C	GO:0005622	intracellular	G2YHD4	GO:0032040	small-subunit processome
C	GO:0005622	intracellular	XP_001550593.1	GO:0032040	small-subunit processome
C	GO:0005622	intracellular	XP_001558205.1	GO:0032040	small-subunit processome
C	GO:0005622	intracellular	G2XS65	GO:0015935	small ribosomal subunit
C	GO:0005622	intracellular	G2Y1N5	GO:0005802	trans-Golgi network
C	GO:0005622	intracellular	G2Y5Q9	GO:0022625	cytosolic large ribosomal subunit
C	GO:0005622	intracellular	XP_001549250.2	GO:0022625	cytosolic large ribosomal subunit
C	GO:0005622	intracellular	G2YEW4	GO:0008540	proteasome regulatory particle, base subcomplex
C	GO:0005622	intracellular	M7TYC3	GO:0008540	proteasome regulatory particle, base subcomplex
C	GO:0005622	intracellular	XP_001554353.1	GO:0005849	mRNA cleavage factor complex
C	GO:0005622	intracellular	G2YZM4	GO:0034399	nuclear periphery
C	GO:0005622	intracellular	M7TYC3	GO:0000502	proteasome complex
C	GO:0005622	intracellular	G2XPD2	GO:0000502	proteasome complex
C	GO:0005622	intracellular	G2XUK7	GO:0031391	Elg1 RFC-like complex
C	GO:0005622	intracellular	G2Y0P4	GO:0000932	P-body
C	GO:0005622	intracellular	G2YCX9	GO:0000932	P-body
C	GO:0005622	intracellular	M7THB7	GO:0000932	P-body
C	GO:0005622	intracellular	XP_001546164.1	GO:0030127	COPII vesicle coat
C	GO:0005622	intracellular	G2XYD0	GO:0030127	COPII vesicle coat
C	GO:0005622	intracellular	XP_001555199.1	GO:0005686	U2 snRNP
C	GO:0005622	intracellular	M7TUZ2	GO:0005826	actomyosin contractile ring
C	GO:0005622	intracellular	G2YHW7	GO:0022627	cytosolic small ribosomal subunit
C	GO:0005622	intracellular	G2XS65	GO:0022627	cytosolic small ribosomal subunit
C	GO:0005622	intracellular	XP_001549249.1	GO:0043527	tRNA methyltransferase complex
C	GO:0005622	intracellular	G2YLF3	GO:0005643	nuclear pore
C	GO:0005622	intracellular	G2YZM4	GO:0005643	nuclear pore
C	GO:0005622	intracellular	XP_001546416.1	GO:0005643	nuclear pore
C	GO:0005622	intracellular	G2XNI0	GO:1990707	nuclear subtelomeric heterochromatin
C	GO:0005622	intracellular	G2XUK7	GO:0005663	DNA replication factor C complex
C	GO:0005622	intracellular	XP_001550593.1	GO:0030686	90S preribosome
C	GO:0005622	intracellular	XP_001558205.1	GO:0030686	90S preribosome
C	GO:0005622	intracellular	XP_001554270.1	GO:0032045	guanyl-nucleotide exchange factor complex
C	GO:0005622	intracellular	G2XNI0	GO:0031934	mating-type region heterochromatin
C	GO:0005622	intracellular	G2Y354	GO:0000329	fungal-type vacuole membrane
C	GO:0005622	intracellular	M7TNR0	GO:0000329	fungal-type vacuole membrane
C	GO:0005622	intracellular	XP_001551993.1	GO:0000329	fungal-type vacuole membrane
C	GO:0005622	intracellular	XP_001560170.1	GO:0000775	chromosome, centromeric region
C	GO:0005622	intracellular	M7TUZ2	GO:0030139	endocytic vesicle
C	GO:0005622	intracellular	XP_001557409.1	GO:0005869	dynactin complex
C	GO:0005622	intracellular	XP_001554088.1	GO:0005869	dynactin complex
C	GO:0005622	intracellular	XP_001555378.2	GO:0016459	myosin complex
C	GO:0005622	intracellular	M7TLF9	GO:0031618	nuclear pericentric heterochromatin
C	GO:0005622	intracellular	G2XNI0	GO:0031618	nuclear pericentric heterochromatin
C	GO:0005622	intracellular	G2XXL2	GO:0031618	nuclear pericentric heterochromatin
C	GO:0005622	intracellular	XP_001554270.1	GO:0005851	eukaryotic translation initiation factor 2B complex
C	GO:0005622	intracellular	XP_001552188.1	GO:0034098	VCP-NPL4-UFD1 AAA ATPase complex
C	GO:0005622	intracellular	G2XXL2	GO:0035327	transcriptionally active chromatin
C	GO:0005622	intracellular	G2YU91	GO:0031097	medial cortex
C	GO:0005622	intracellular	XP_001551532.1	GO:0031097	medial cortex
C	GO:0005622	intracellular	XP_001556957.1	GO:0042406	extrinsic component of endoplasmic reticulum membrane
C	GO:0005622	intracellular	G2YW88	GO:0000139	Golgi membrane
C	GO:0005622	intracellular	G2XYD0	GO:0000139	Golgi membrane
C	GO:0005622	intracellular	XP_001546164.1	GO:0000139	Golgi membrane
C	GO:0005622	intracellular	M7UH44	GO:0005622	intracellular
C	GO:0005622	intracellular	XP_001549250.2	GO:0005622	intracellular
C	GO:0005622	intracellular	XP_001555718.1	GO:0005622	intracellular
C	GO:0005622	intracellular	G2Y3G4	GO:0005622	intracellular
C	GO:0005622	intracellular	G2YDG1	GO:0005622	intracellular
C	GO:0005622	intracellular	XP_001554353.1	GO:0005622	intracellular
C	GO:0005622	intracellular	G2YHW7	GO:0005622	intracellular
C	GO:0005622	intracellular	G2XYV2	GO:0005852	eukaryotic translation initiation factor 3 complex
C	GO:0005622	intracellular	A6S043	GO:0005852	eukaryotic translation initiation factor 3 complex
C	GO:0005622	intracellular	G2YU91	GO:0034973	Sid2-Mob1 complex
C	GO:0005622	intracellular	XP_001547455.1	GO:0031011	Ino80 complex
C	GO:0005622	intracellular	XP_001558205.1	GO:0034388	Pwp2p-containing subcomplex of 90S preribosome
C	GO:0005622	intracellular	G2YIC5	GO:0000788	nuclear nucleosome
C	GO:0005622	intracellular	G2YL30	GO:0030998	linear element
C	GO:0005622	intracellular	G2YCS4	GO:0072380	TRC complex
C	GO:0005622	intracellular	XP_001550593.1	GO:0034456	UTP-C complex
C	GO:0005622	intracellular	M7V4B0	GO:0005844	polysome
C	GO:0005622	intracellular	XP_001556453.1	GO:0000796	condensin complex
C	GO:0005622	intracellular	M7TN47	GO:0000796	condensin complex
C	GO:0005622	intracellular	XP_001550593.1	GO:0032545	CURI complex
C	GO:0005622	intracellular	XP_001553550.1	GO:0000307	cyclin-dependent protein kinase holoenzyme complex
C	GO:0005622	intracellular	A6S544	GO:0032541	cortical endoplasmic reticulum
C	GO:0005622	intracellular	XP_001553220.1	GO:0031416	NatB complex
C	GO:0005622	intracellular	A6S043	GO:0071541	eukaryotic translation initiation factor 3 complex, eIF3m
C	GO:0005622	intracellular	G2Y0X4	GO:0071687	horsetail nucleus leading edge
C	GO:0005622	intracellular	G2YN56	GO:0097047	DNA replication termination region
C	GO:0005622	intracellular	M7TYC3	GO:0034515	proteasome storage granule
C	GO:0005622	intracellular	XP_001553547.1	GO:0034515	proteasome storage granule
C	GO:0005622	intracellular	XP_001556453.1	GO:0032116	SMC loading complex
C	GO:0005622	intracellular	A6S043	GO:0043614	multi-eIF complex
C	GO:0005622	intracellular	G2XNI0	GO:0034990	nuclear mitotic cohesin complex
C	GO:0005622	intracellular	G2Y0X4	GO:0034990	nuclear mitotic cohesin complex
C	GO:0005622	intracellular	M7TUZ2	GO:0030479	actin cortical patch
C	GO:0005622	intracellular	G2YQ70	GO:0030479	actin cortical patch
C	GO:0005622	intracellular	G2Y3G4	GO:0030479	actin cortical patch
C	GO:0005622	intracellular	M7TUH0	GO:0030479	actin cortical patch
C	GO:0005622	intracellular	G2YZM4	GO:0044613	nuclear pore central transport channel
C	GO:0005622	intracellular	G2YL30	GO:0005940	septin ring
C	GO:0005622	intracellular	M7TNR0	GO:0005789	endoplasmic reticulum membrane
C	GO:0005622	intracellular	A6S043	GO:0071540	eukaryotic translation initiation factor 3 complex, eIF3e
C	GO:0005622	intracellular	M7V4B0	GO:0010494	cytoplasmic stress granule
C	GO:0005622	intracellular	G2Y0P4	GO:0010494	cytoplasmic stress granule
C	GO:0005622	intracellular	M7THB7	GO:0010494	cytoplasmic stress granule
C	GO:0005622	intracellular	A6S043	GO:0010494	cytoplasmic stress granule
C	GO:0005622	intracellular	G2Y921	GO:0000784	nuclear chromosome, telomeric region
C	GO:0005622	intracellular	XP_001552188.1	GO:0000839	Hrd1p ubiquitin ligase ERAD-L complex
C	GO:0005622	intracellular	A6S043	GO:0016282	eukaryotic 43S preinitiation complex
C	GO:0005622	intracellular	XP_001553547.1	GO:0019773	proteasome core complex, alpha-subunit complex
C	GO:0005622	intracellular	G2XNP3	GO:0005938	cell cortex
C	GO:0005622	intracellular	G2Y3G4	GO:0005938	cell cortex
C	GO:0005622	intracellular	M7TUH0	GO:0005938	cell cortex
C	GO:0005622	intracellular	M7TN47	GO:0000799	nuclear condensin complex
C	GO:0005622	intracellular	XP_001556453.1	GO:0000799	nuclear condensin complex
C	GO:0005622	intracellular	G2YN56	GO:0000795	synaptonemal complex
C	GO:0005622	intracellular	G2XQH7	GO:0009331	glycerol-3-phosphate dehydrogenase complex
C	GO:0005622	intracellular	G2Y6V6	GO:0000151	ubiquitin ligase complex
C	GO:0005622	intracellular	XP_001547112.1	GO:0030529	intracellular ribonucleoprotein complex
C	GO:0005622	intracellular	M7TUZ2	GO:0005885	Arp2/3 protein complex
C	GO:0005622	intracellular	M7UH44	GO:0016602	CCAAT-binding factor complex
C	GO:0005622	intracellular	G2YZM4	GO:0044614	nuclear pore cytoplasmic filaments
C	GO:0005622	intracellular	G2YLX2	GO:0009337	sulfite reductase complex (NADPH)
C	GO:0005622	intracellular	G2XUP6	GO:0000790	nuclear chromatin
C	GO:0005622	intracellular	G2XUK7	GO:0000790	nuclear chromatin
C	GO:0005622	intracellular	XP_001560170.1	GO:0000790	nuclear chromatin
C	GO:0005622	intracellular	XP_001552188.1	GO:0000837	Doa10p ubiquitin ligase complex
C	GO:0005623	cell	XP_001555199.1	GO:0071004	U2-type prespliceosome
C	GO:0005623	cell	XP_001553371.1	GO:0000131	incipient cellular bud site
C	GO:0005623	cell	XP_001558863.1	GO:0000142	cellular bud neck contractile ring
C	GO:0005623	cell	G2XYD0	GO:0005801	cis-Golgi network
C	GO:0005623	cell	XP_001558488.1	GO:0005853	eukaryotic translation elongation factor 1 complex
C	GO:0005623	cell	G2YZL4	GO:0030176	integral component of endoplasmic reticulum membrane
C	GO:0005623	cell	XP_001551993.1	GO:0030176	integral component of endoplasmic reticulum membrane
C	GO:0005623	cell	G2YTQ5	GO:0030176	integral component of endoplasmic reticulum membrane
C	GO:0005623	cell	G2XUK7	GO:0043596	nuclear replication fork
C	GO:0005623	cell	XP_001560170.1	GO:0043596	nuclear replication fork
C	GO:0005623	cell	XP_001553547.1	GO:0005839	proteasome core complex
C	GO:0005623	cell	G2YQ70	GO:0051286	cell tip
C	GO:0005623	cell	XP_001558863.1	GO:0051286	cell tip
C	GO:0005623	cell	XP_001559090.2	GO:0051286	cell tip
C	GO:0005623	cell	G2XYD0	GO:0051286	cell tip
C	GO:0005623	cell	M7TUZ2	GO:0051286	cell tip
C	GO:0005623	cell	XP_001551532.1	GO:0051286	cell tip
C	GO:0005623	cell	XP_001554099.1	GO:0051286	cell tip
C	GO:0005623	cell	G2Y3G4	GO:0051286	cell tip
C	GO:0005623	cell	G2XPD2	GO:0008541	proteasome regulatory particle, lid subcomplex
C	GO:0005623	cell	G2YHD4	GO:0032040	small-subunit processome
C	GO:0005623	cell	XP_001550593.1	GO:0032040	small-subunit processome
C	GO:0005623	cell	XP_001558205.1	GO:0032040	small-subunit processome
C	GO:0005623	cell	G2XS65	GO:0015935	small ribosomal subunit
C	GO:0005623	cell	G2Y1N5	GO:0005802	trans-Golgi network
C	GO:0005623	cell	XP_001559571.1	GO:0032153	cell division site
C	GO:0005623	cell	XP_001553371.1	GO:0032153	cell division site
C	GO:0005623	cell	XP_001553550.1	GO:0032153	cell division site
C	GO:0005623	cell	G2YQ70	GO:0032153	cell division site
C	GO:0005623	cell	XP_001558863.1	GO:0032153	cell division site
C	GO:0005623	cell	XP_001559090.2	GO:0032153	cell division site
C	GO:0005623	cell	G2XYD0	GO:0032153	cell division site
C	GO:0005623	cell	XP_001551532.1	GO:0032153	cell division site
C	GO:0005623	cell	M7V4B0	GO:0032153	cell division site
C	GO:0005623	cell	XP_001554099.1	GO:0032153	cell division site
C	GO:0005623	cell	G2Y3G4	GO:0032153	cell division site
C	GO:0005623	cell	G2Y5Q9	GO:0022625	cytosolic large ribosomal subunit
C	GO:0005623	cell	XP_001549250.2	GO:0022625	cytosolic large ribosomal subunit
C	GO:0005623	cell	G2YEW4	GO:0008540	proteasome regulatory particle, base subcomplex
C	GO:0005623	cell	M7TYC3	GO:0008540	proteasome regulatory particle, base subcomplex
C	GO:0005623	cell	XP_001554353.1	GO:0005849	mRNA cleavage factor complex
C	GO:0005623	cell	G2YZM4	GO:0034399	nuclear periphery
C	GO:0005623	cell	M7TYC3	GO:0000502	proteasome complex
C	GO:0005623	cell	G2XPD2	GO:0000502	proteasome complex
C	GO:0005623	cell	G2Y661	GO:0030905	retromer, tubulation complex
C	GO:0005623	cell	G2XUK7	GO:0031391	Elg1 RFC-like complex
C	GO:0005623	cell	G2Y0P4	GO:0000932	P-body
C	GO:0005623	cell	G2YCX9	GO:0000932	P-body
C	GO:0005623	cell	M7THB7	GO:0000932	P-body
C	GO:0005623	cell	XP_001546164.1	GO:0030127	COPII vesicle coat
C	GO:0005623	cell	G2XYD0	GO:0030127	COPII vesicle coat
C	GO:0005623	cell	XP_001551532.1	GO:0030427	site of polarized growth
C	GO:0005623	cell	XP_001555199.1	GO:0005686	U2 snRNP
C	GO:0005623	cell	M7TUZ2	GO:0005826	actomyosin contractile ring
C	GO:0005623	cell	G2YHW7	GO:0022627	cytosolic small ribosomal subunit
C	GO:0005623	cell	G2XS65	GO:0022627	cytosolic small ribosomal subunit
C	GO:0005623	cell	XP_001559090.2	GO:0035842	old cell tip after activation of bipolar cell growth
C	GO:0005623	cell	XP_001549249.1	GO:0043527	tRNA methyltransferase complex
C	GO:0005623	cell	G2YLF3	GO:0005643	nuclear pore
C	GO:0005623	cell	G2YZM4	GO:0005643	nuclear pore
C	GO:0005623	cell	XP_001546416.1	GO:0005643	nuclear pore
C	GO:0005623	cell	XP_001558863.1	GO:0044697	HICS complex
C	GO:0005623	cell	G2XNI0	GO:1990707	nuclear subtelomeric heterochromatin
C	GO:0005623	cell	G2XUK7	GO:0005663	DNA replication factor C complex
C	GO:0005623	cell	XP_001550593.1	GO:0030686	90S preribosome
C	GO:0005623	cell	XP_001558205.1	GO:0030686	90S preribosome
C	GO:0005623	cell	XP_001554270.1	GO:0032045	guanyl-nucleotide exchange factor complex
C	GO:0005623	cell	G2XNI0	GO:0031934	mating-type region heterochromatin
C	GO:0005623	cell	M7TUH0	GO:0043332	mating projection tip
C	GO:0005623	cell	G2Y3G4	GO:0043332	mating projection tip
C	GO:0005623	cell	G2Y5Q9	GO:0043332	mating projection tip
C	GO:0005623	cell	G2Y354	GO:0000329	fungal-type vacuole membrane
C	GO:0005623	cell	M7TNR0	GO:0000329	fungal-type vacuole membrane
C	GO:0005623	cell	XP_001551993.1	GO:0000329	fungal-type vacuole membrane
C	GO:0005623	cell	XP_001560170.1	GO:0000775	chromosome, centromeric region
C	GO:0005623	cell	M7TUZ2	GO:0030139	endocytic vesicle
C	GO:0005623	cell	XP_001557409.1	GO:0005869	dynactin complex
C	GO:0005623	cell	XP_001554088.1	GO:0005869	dynactin complex
C	GO:0005623	cell	XP_001555378.2	GO:0016459	myosin complex
C	GO:0005623	cell	M7TLF9	GO:0031618	nuclear pericentric heterochromatin
C	GO:0005623	cell	G2XNI0	GO:0031618	nuclear pericentric heterochromatin
C	GO:0005623	cell	G2XXL2	GO:0031618	nuclear pericentric heterochromatin
C	GO:0005623	cell	M7THB7	GO:0005933	cellular bud
C	GO:0005623	cell	XP_001554270.1	GO:0005851	eukaryotic translation initiation factor 2B complex
C	GO:0005623	cell	XP_001552188.1	GO:0034098	VCP-NPL4-UFD1 AAA ATPase complex
C	GO:0005623	cell	G2XXL2	GO:0035327	transcriptionally active chromatin
C	GO:0005623	cell	M7TUZ2	GO:0035838	growing cell tip
C	GO:0005623	cell	G2YU91	GO:0031097	medial cortex
C	GO:0005623	cell	XP_001551532.1	GO:0031097	medial cortex
C	GO:0005623	cell	XP_001556957.1	GO:0042406	extrinsic component of endoplasmic reticulum membrane
C	GO:0005623	cell	G2YW88	GO:0000139	Golgi membrane
C	GO:0005623	cell	G2XYD0	GO:0000139	Golgi membrane
C	GO:0005623	cell	XP_001546164.1	GO:0000139	Golgi membrane
C	GO:0005623	cell	XP_001559090.2	GO:0035839	non-growing cell tip
C	GO:0005623	cell	G2XYV2	GO:0005852	eukaryotic translation initiation factor 3 complex
C	GO:0005623	cell	A6S043	GO:0005852	eukaryotic translation initiation factor 3 complex
C	GO:0005623	cell	G2YU91	GO:0034973	Sid2-Mob1 complex
C	GO:0005623	cell	XP_001547455.1	GO:0031011	Ino80 complex
C	GO:0005623	cell	XP_001553371.1	GO:0005935	cellular bud neck
C	GO:0005623	cell	XP_001558863.1	GO:0005935	cellular bud neck
C	GO:0005623	cell	M7THB7	GO:0005935	cellular bud neck
C	GO:0005623	cell	M7TUH0	GO:0005935	cellular bud neck
C	GO:0005623	cell	XP_001553220.1	GO:0005935	cellular bud neck
C	GO:0005623	cell	XP_001558205.1	GO:0034388	Pwp2p-containing subcomplex of 90S preribosome
C	GO:0005623	cell	XP_001553547.1	GO:0042175	nuclear outer membrane-endoplasmic reticulum membrane network
C	GO:0005623	cell	G2YIC5	GO:0000788	nuclear nucleosome
C	GO:0005623	cell	G2YL30	GO:0030998	linear element
C	GO:0005623	cell	G2Y661	GO:0030904	retromer complex
C	GO:0005623	cell	G2YCS4	GO:0072380	TRC complex
C	GO:0005623	cell	XP_001550593.1	GO:0034456	UTP-C complex
C	GO:0005623	cell	M7V4B0	GO:0005844	polysome
C	GO:0005623	cell	XP_001556453.1	GO:0000796	condensin complex
C	GO:0005623	cell	M7TN47	GO:0000796	condensin complex
C	GO:0005623	cell	M7TUH0	GO:0005934	cellular bud tip
C	GO:0005623	cell	XP_001553220.1	GO:0005934	cellular bud tip
C	GO:0005623	cell	XP_001550593.1	GO:0032545	CURI complex
C	GO:0005623	cell	XP_001553550.1	GO:0000307	cyclin-dependent protein kinase holoenzyme complex
C	GO:0005623	cell	A6S544	GO:0032541	cortical endoplasmic reticulum
C	GO:0005623	cell	XP_001553220.1	GO:0031416	NatB complex
C	GO:0005623	cell	A6S043	GO:0071541	eukaryotic translation initiation factor 3 complex, eIF3m
C	GO:0005623	cell	G2Y0X4	GO:0071687	horsetail nucleus leading edge
C	GO:0005623	cell	G2YN56	GO:0097047	DNA replication termination region
C	GO:0005623	cell	M7TYC3	GO:0034515	proteasome storage granule
C	GO:0005623	cell	XP_001553547.1	GO:0034515	proteasome storage granule
C	GO:0005623	cell	XP_001556453.1	GO:0032116	SMC loading complex
C	GO:0005623	cell	A6S043	GO:0043614	multi-eIF complex
C	GO:0005623	cell	G2XNI0	GO:0034990	nuclear mitotic cohesin complex
C	GO:0005623	cell	G2Y0X4	GO:0034990	nuclear mitotic cohesin complex
C	GO:0005623	cell	M7TUZ2	GO:0030479	actin cortical patch
C	GO:0005623	cell	G2YQ70	GO:0030479	actin cortical patch
C	GO:0005623	cell	G2Y3G4	GO:0030479	actin cortical patch
C	GO:0005623	cell	M7TUH0	GO:0030479	actin cortical patch
C	GO:0005623	cell	G2Y661	GO:0005628	prospore membrane
C	GO:0005623	cell	G2YZM4	GO:0044613	nuclear pore central transport channel
C	GO:0005623	cell	G2YL30	GO:0005940	septin ring
C	GO:0005623	cell	M7TNR0	GO:0005789	endoplasmic reticulum membrane
C	GO:0005623	cell	XP_001559090.2	GO:0035841	new growing cell tip
C	GO:0005623	cell	A6S043	GO:0071540	eukaryotic translation initiation factor 3 complex, eIF3e
C	GO:0005623	cell	M7V4B0	GO:0010494	cytoplasmic stress granule
C	GO:0005623	cell	G2Y0P4	GO:0010494	cytoplasmic stress granule
C	GO:0005623	cell	M7THB7	GO:0010494	cytoplasmic stress granule
C	GO:0005623	cell	A6S043	GO:0010494	cytoplasmic stress granule
C	GO:0005623	cell	G2Y921	GO:0000784	nuclear chromosome, telomeric region
C	GO:0005623	cell	XP_001552188.1	GO:0000839	Hrd1p ubiquitin ligase ERAD-L complex
C	GO:0005623	cell	A6S043	GO:0016282	eukaryotic 43S preinitiation complex
C	GO:0005623	cell	XP_001553547.1	GO:0019773	proteasome core complex, alpha-subunit complex
C	GO:0005623	cell	G2XNP3	GO:0005938	cell cortex
C	GO:0005623	cell	G2Y3G4	GO:0005938	cell cortex
C	GO:0005623	cell	M7TUH0	GO:0005938	cell cortex
C	GO:0005623	cell	M7TN47	GO:0000799	nuclear condensin complex
C	GO:0005623	cell	XP_001556453.1	GO:0000799	nuclear condensin complex
C	GO:0005623	cell	G2YN56	GO:0000795	synaptonemal complex
C	GO:0005623	cell	G2XQH7	GO:0009331	glycerol-3-phosphate dehydrogenase complex
C	GO:0005623	cell	G2Y6V6	GO:0000151	ubiquitin ligase complex
C	GO:0005623	cell	XP_001547112.1	GO:0030529	intracellular ribonucleoprotein complex
C	GO:0005623	cell	M7TUZ2	GO:0005885	Arp2/3 protein complex
C	GO:0005623	cell	M7UH44	GO:0016602	CCAAT-binding factor complex
C	GO:0005623	cell	G2YZM4	GO:0044614	nuclear pore cytoplasmic filaments
C	GO:0005623	cell	G2YLX2	GO:0009337	sulfite reductase complex (NADPH)
C	GO:0005623	cell	G2XUP6	GO:0000790	nuclear chromatin
C	GO:0005623	cell	G2XUK7	GO:0000790	nuclear chromatin
C	GO:0005623	cell	XP_001560170.1	GO:0000790	nuclear chromatin
C	GO:0005623	cell	XP_001552188.1	GO:0000837	Doa10p ubiquitin ligase complex
C	GO:0005634	nucleus	XP_001555199.1	GO:0071004	U2-type prespliceosome
C	GO:0005634	nucleus	G2XUK7	GO:0043596	nuclear replication fork
C	GO:0005634	nucleus	XP_001560170.1	GO:0043596	nuclear replication fork
C	GO:0005634	nucleus	XP_001554353.1	GO:0005849	mRNA cleavage factor complex
C	GO:0005634	nucleus	G2YZM4	GO:0034399	nuclear periphery
C	GO:0005634	nucleus	XP_001555199.1	GO:0005686	U2 snRNP
C	GO:0005634	nucleus	G2YLF3	GO:0005643	nuclear pore
C	GO:0005634	nucleus	G2YZM4	GO:0005643	nuclear pore
C	GO:0005634	nucleus	XP_001546416.1	GO:0005643	nuclear pore
C	GO:0005634	nucleus	G2XNI0	GO:1990707	nuclear subtelomeric heterochromatin
C	GO:0005634	nucleus	M7TLF9	GO:0031618	nuclear pericentric heterochromatin
C	GO:0005634	nucleus	G2XNI0	GO:0031618	nuclear pericentric heterochromatin
C	GO:0005634	nucleus	G2XXL2	GO:0031618	nuclear pericentric heterochromatin
C	GO:0005634	nucleus	XP_001547455.1	GO:0031011	Ino80 complex
C	GO:0005634	nucleus	XP_001558205.1	GO:0034388	Pwp2p-containing subcomplex of 90S preribosome
C	GO:0005634	nucleus	G2YIC5	GO:0000788	nuclear nucleosome
C	GO:0005634	nucleus	G2YL30	GO:0030998	linear element
C	GO:0005634	nucleus	XP_001550593.1	GO:0034456	UTP-C complex
C	GO:0005634	nucleus	XP_001550593.1	GO:0032545	CURI complex
C	GO:0005634	nucleus	G2Y0X4	GO:0071687	horsetail nucleus leading edge
C	GO:0005634	nucleus	XP_001556453.1	GO:0032116	SMC loading complex
C	GO:0005634	nucleus	G2XNI0	GO:0034990	nuclear mitotic cohesin complex
C	GO:0005634	nucleus	G2Y0X4	GO:0034990	nuclear mitotic cohesin complex
C	GO:0005634	nucleus	G2YZM4	GO:0044613	nuclear pore central transport channel
C	GO:0005634	nucleus	G2Y921	GO:0000784	nuclear chromosome, telomeric region
C	GO:0005634	nucleus	M7TN47	GO:0000799	nuclear condensin complex
C	GO:0005634	nucleus	XP_001556453.1	GO:0000799	nuclear condensin complex
C	GO:0005634	nucleus	G2YN56	GO:0000795	synaptonemal complex
C	GO:0005634	nucleus	G2YHD4	GO:0005634	nucleus
C	GO:0005634	nucleus	G2YIC5	GO:0005634	nucleus
C	GO:0005634	nucleus	G2YVU4	GO:0005634	nucleus
C	GO:0005634	nucleus	M7THB7	GO:0005634	nucleus
C	GO:0005634	nucleus	M7U1E5	GO:0005634	nucleus
C	GO:0005634	nucleus	XP_001550593.1	GO:0005634	nucleus
C	GO:0005634	nucleus	XP_001560772.2	GO:0005634	nucleus
C	GO:0005634	nucleus	G2YM20	GO:0005634	nucleus
C	GO:0005634	nucleus	G2XNI0	GO:0005634	nucleus
C	GO:0005634	nucleus	G2XNM3	GO:0005634	nucleus
C	GO:0005634	nucleus	G2XVN4	GO:0005634	nucleus
C	GO:0005634	nucleus	G2Y0E7	GO:0005634	nucleus
C	GO:0005634	nucleus	G2YCX9	GO:0005634	nucleus
C	GO:0005634	nucleus	G2YL30	GO:0005634	nucleus
C	GO:0005634	nucleus	G2YLF3	GO:0005634	nucleus
C	GO:0005634	nucleus	G2YTJ5	GO:0005634	nucleus
C	GO:0005634	nucleus	G2YZM4	GO:0005634	nucleus
C	GO:0005634	nucleus	M7TLF9	GO:0005634	nucleus
C	GO:0005634	nucleus	M7U9F1	GO:0005634	nucleus
C	GO:0005634	nucleus	M7UNE1	GO:0005634	nucleus
C	GO:0005634	nucleus	XP_001548557.1	GO:0005634	nucleus
C	GO:0005634	nucleus	XP_001551532.1	GO:0005634	nucleus
C	GO:0005634	nucleus	XP_001552188.1	GO:0005634	nucleus
C	GO:0005634	nucleus	XP_001555199.1	GO:0005634	nucleus
C	GO:0005634	nucleus	XP_001556957.1	GO:0005634	nucleus
C	GO:0005634	nucleus	XP_001560170.1	GO:0005634	nucleus
C	GO:0005634	nucleus	XP_001551082.2	GO:0005634	nucleus
C	GO:0005634	nucleus	XP_001552751.1	GO:0005634	nucleus
C	GO:0005634	nucleus	G2XYD0	GO:0005634	nucleus
C	GO:0005634	nucleus	G2XZL7	GO:0005634	nucleus
C	GO:0005634	nucleus	G2Y0X4	GO:0005634	nucleus
C	GO:0005634	nucleus	G2YCS4	GO:0005634	nucleus
C	GO:0005634	nucleus	XP_001545301.2	GO:0005634	nucleus
C	GO:0005634	nucleus	XP_001547112.1	GO:0005634	nucleus
C	GO:0005634	nucleus	XP_001549249.1	GO:0005634	nucleus
C	GO:0005634	nucleus	XP_001551361.1	GO:0005634	nucleus
C	GO:0005634	nucleus	XP_001555742.1	GO:0005634	nucleus
C	GO:0005634	nucleus	XP_001556453.1	GO:0005634	nucleus
C	GO:0005634	nucleus	G2XP93	GO:0005634	nucleus
C	GO:0005634	nucleus	G2YDE2	GO:0005634	nucleus
C	GO:0005634	nucleus	G2YDH0	GO:0005634	nucleus
C	GO:0005634	nucleus	G2YDK6	GO:0005634	nucleus
C	GO:0005634	nucleus	M7TKI4	GO:0005634	nucleus
C	GO:0005634	nucleus	M7UH44	GO:0005634	nucleus
C	GO:0005634	nucleus	XP_001547455.1	GO:0005634	nucleus
C	GO:0005634	nucleus	XP_001553550.1	GO:0005634	nucleus
C	GO:0005634	nucleus	XP_001554099.1	GO:0005634	nucleus
C	GO:0005634	nucleus	XP_001554353.1	GO:0005634	nucleus
C	GO:0005634	nucleus	XP_001554452.1	GO:0005634	nucleus
C	GO:0005634	nucleus	XP_001555392.1	GO:0005634	nucleus
C	GO:0005634	nucleus	XP_001560014.1	GO:0005634	nucleus
C	GO:0005634	nucleus	G2YD02	GO:0005634	nucleus
C	GO:0005634	nucleus	G2YEG5	GO:0005634	nucleus
C	GO:0005634	nucleus	M7TN47	GO:0005634	nucleus
C	GO:0005634	nucleus	M7TYC3	GO:0005634	nucleus
C	GO:0005634	nucleus	G2XUP6	GO:0005634	nucleus
C	GO:0005634	nucleus	G2XXL2	GO:0005634	nucleus
C	GO:0005634	nucleus	G2Y661	GO:0005634	nucleus
C	GO:0005634	nucleus	G2YN56	GO:0005634	nucleus
C	GO:0005634	nucleus	XP_001553220.1	GO:0005634	nucleus
C	GO:0005634	nucleus	G2XUK7	GO:0005634	nucleus
C	GO:0005634	nucleus	XP_001553547.1	GO:0005634	nucleus
C	GO:0005634	nucleus	G2YTQ5	GO:0005634	nucleus
C	GO:0005634	nucleus	M7UH44	GO:0016602	CCAAT-binding factor complex
C	GO:0005634	nucleus	G2YZM4	GO:0044614	nuclear pore cytoplasmic filaments
C	GO:0005634	nucleus	G2XUP6	GO:0000790	nuclear chromatin
C	GO:0005634	nucleus	G2XUK7	GO:0000790	nuclear chromatin
C	GO:0005634	nucleus	XP_001560170.1	GO:0000790	nuclear chromatin
C	GO:0005635	nuclear envelope	G2YLF3	GO:0005643	nuclear pore
C	GO:0005635	nuclear envelope	G2YZM4	GO:0005643	nuclear pore
C	GO:0005635	nuclear envelope	XP_001546416.1	GO:0005643	nuclear pore
C	GO:0005635	nuclear envelope	G2YM20	GO:0005635	nuclear envelope
C	GO:0005635	nuclear envelope	G2YZM4	GO:0005635	nuclear envelope
C	GO:0005635	nuclear envelope	XP_001545301.2	GO:0005635	nuclear envelope
C	GO:0005635	nuclear envelope	G2YCS4	GO:0005635	nuclear envelope
C	GO:0005635	nuclear envelope	G2YZM4	GO:0044613	nuclear pore central transport channel
C	GO:0005635	nuclear envelope	G2YZM4	GO:0044614	nuclear pore cytoplasmic filaments
C	GO:0005654	nucleoplasm	XP_001554353.1	GO:0005849	mRNA cleavage factor complex
C	GO:0005654	nucleoplasm	G2XVN4	GO:0005654	nucleoplasm
C	GO:0005654	nucleoplasm	G2YLF3	GO:0005654	nucleoplasm
C	GO:0005654	nucleoplasm	XP_001547112.1	GO:0005654	nucleoplasm
C	GO:0005694	chromosome	G2XUK7	GO:0043596	nuclear replication fork
C	GO:0005694	chromosome	XP_001560170.1	GO:0043596	nuclear replication fork
C	GO:0005694	chromosome	G2XUK7	GO:0031391	Elg1 RFC-like complex
C	GO:0005694	chromosome	G2XNI0	GO:1990707	nuclear subtelomeric heterochromatin
C	GO:0005694	chromosome	G2XUK7	GO:0005663	DNA replication factor C complex
C	GO:0005694	chromosome	G2XNI0	GO:0031934	mating-type region heterochromatin
C	GO:0005694	chromosome	XP_001560170.1	GO:0000775	chromosome, centromeric region
C	GO:0005694	chromosome	M7TLF9	GO:0031618	nuclear pericentric heterochromatin
C	GO:0005694	chromosome	G2XNI0	GO:0031618	nuclear pericentric heterochromatin
C	GO:0005694	chromosome	G2XXL2	GO:0031618	nuclear pericentric heterochromatin
C	GO:0005694	chromosome	G2XXL2	GO:0035327	transcriptionally active chromatin
C	GO:0005694	chromosome	XP_001547455.1	GO:0031011	Ino80 complex
C	GO:0005694	chromosome	G2YIC5	GO:0000788	nuclear nucleosome
C	GO:0005694	chromosome	G2YL30	GO:0030998	linear element
C	GO:0005694	chromosome	XP_001556453.1	GO:0000796	condensin complex
C	GO:0005694	chromosome	M7TN47	GO:0000796	condensin complex
C	GO:0005694	chromosome	G2YN56	GO:0097047	DNA replication termination region
C	GO:0005694	chromosome	G2XNI0	GO:0034990	nuclear mitotic cohesin complex
C	GO:0005694	chromosome	G2Y0X4	GO:0034990	nuclear mitotic cohesin complex
C	GO:0005694	chromosome	G2Y921	GO:0000784	nuclear chromosome, telomeric region
C	GO:0005694	chromosome	G2XNI0	GO:0000794	condensed nuclear chromosome
C	GO:0005694	chromosome	G2Y0X4	GO:0000794	condensed nuclear chromosome
C	GO:0005694	chromosome	G2YL30	GO:0000794	condensed nuclear chromosome
C	GO:0005694	chromosome	M7U9F1	GO:0000794	condensed nuclear chromosome
C	GO:0005694	chromosome	M7TN47	GO:0000799	nuclear condensin complex
C	GO:0005694	chromosome	XP_001556453.1	GO:0000799	nuclear condensin complex
C	GO:0005694	chromosome	G2YN56	GO:0000795	synaptonemal complex
C	GO:0005694	chromosome	G2XUP6	GO:0000790	nuclear chromatin
C	GO:0005694	chromosome	G2XUK7	GO:0000790	nuclear chromatin
C	GO:0005694	chromosome	XP_001560170.1	GO:0000790	nuclear chromatin
C	GO:0005730	nucleolus	XP_001558205.1	GO:0034388	Pwp2p-containing subcomplex of 90S preribosome
C	GO:0005730	nucleolus	G2XRD1	GO:0005730	nucleolus
C	GO:0005730	nucleolus	G2YHD4	GO:0005730	nucleolus
C	GO:0005730	nucleolus	XP_001560772.2	GO:0005730	nucleolus
C	GO:0005730	nucleolus	G2YMP5	GO:0005730	nucleolus
C	GO:0005730	nucleolus	XP_001550593.1	GO:0005730	nucleolus
C	GO:0005730	nucleolus	XP_001551532.1	GO:0005730	nucleolus
C	GO:0005730	nucleolus	XP_001558205.1	GO:0005730	nucleolus
C	GO:0005730	nucleolus	XP_001547112.1	GO:0005730	nucleolus
C	GO:0005730	nucleolus	XP_001550593.1	GO:0034456	UTP-C complex
C	GO:0005737	cytoplasm	XP_001558863.1	GO:0000142	cellular bud neck contractile ring
C	GO:0005737	cytoplasm	XP_001558488.1	GO:0005853	eukaryotic translation elongation factor 1 complex
C	GO:0005737	cytoplasm	G2YZL4	GO:0030176	integral component of endoplasmic reticulum membrane
C	GO:0005737	cytoplasm	XP_001551993.1	GO:0030176	integral component of endoplasmic reticulum membrane
C	GO:0005737	cytoplasm	G2YTQ5	GO:0030176	integral component of endoplasmic reticulum membrane
C	GO:0005737	cytoplasm	G2XS65	GO:0015935	small ribosomal subunit
C	GO:0005737	cytoplasm	G2Y1N5	GO:0005802	trans-Golgi network
C	GO:0005737	cytoplasm	G2Y5Q9	GO:0022625	cytosolic large ribosomal subunit
C	GO:0005737	cytoplasm	XP_001549250.2	GO:0022625	cytosolic large ribosomal subunit
C	GO:0005737	cytoplasm	G2Y354	GO:0005737	cytoplasm
C	GO:0005737	cytoplasm	G2YC77	GO:0005737	cytoplasm
C	GO:0005737	cytoplasm	G2XYV2	GO:0005737	cytoplasm
C	GO:0005737	cytoplasm	G2Y0P4	GO:0005737	cytoplasm
C	GO:0005737	cytoplasm	M7THB7	GO:0005737	cytoplasm
C	GO:0005737	cytoplasm	M7USL6	GO:0005737	cytoplasm
C	GO:0005737	cytoplasm	XP_001551575.2	GO:0005737	cytoplasm
C	GO:0005737	cytoplasm	XP_001558863.1	GO:0005737	cytoplasm
C	GO:0005737	cytoplasm	G2Y5Q9	GO:0005737	cytoplasm
C	GO:0005737	cytoplasm	G2YEW4	GO:0005737	cytoplasm
C	GO:0005737	cytoplasm	XP_001558205.1	GO:0005737	cytoplasm
C	GO:0005737	cytoplasm	XP_001551082.2	GO:0005737	cytoplasm
C	GO:0005737	cytoplasm	G2XNM3	GO:0005737	cytoplasm
C	GO:0005737	cytoplasm	G2XYD0	GO:0005737	cytoplasm
C	GO:0005737	cytoplasm	G2YIC5	GO:0005737	cytoplasm
C	GO:0005737	cytoplasm	XP_001546164.1	GO:0005737	cytoplasm
C	GO:0005737	cytoplasm	XP_001549250.2	GO:0005737	cytoplasm
C	GO:0005737	cytoplasm	XP_001554517.1	GO:0005737	cytoplasm
C	GO:0005737	cytoplasm	XP_001561237.2	GO:0005737	cytoplasm
C	GO:0005737	cytoplasm	G2XZL7	GO:0005737	cytoplasm
C	GO:0005737	cytoplasm	G2Y3B5	GO:0005737	cytoplasm
C	GO:0005737	cytoplasm	G2YCS4	GO:0005737	cytoplasm
C	GO:0005737	cytoplasm	G2YDK6	GO:0005737	cytoplasm
C	GO:0005737	cytoplasm	XP_001555742.1	GO:0005737	cytoplasm
C	GO:0005737	cytoplasm	M7TN47	GO:0005737	cytoplasm
C	GO:0005737	cytoplasm	XP_001546416.1	GO:0005737	cytoplasm
C	GO:0005737	cytoplasm	XP_001554099.1	GO:0005737	cytoplasm
C	GO:0005737	cytoplasm	XP_001556453.1	GO:0005737	cytoplasm
C	GO:0005737	cytoplasm	XP_001553220.1	GO:0005737	cytoplasm
C	GO:0005737	cytoplasm	A6S043	GO:0005737	cytoplasm
C	GO:0005737	cytoplasm	G2YU91	GO:0005737	cytoplasm
C	GO:0005737	cytoplasm	XP_001553547.1	GO:0005737	cytoplasm
C	GO:0005737	cytoplasm	G2Y0P4	GO:0000932	P-body
C	GO:0005737	cytoplasm	G2YCX9	GO:0000932	P-body
C	GO:0005737	cytoplasm	M7THB7	GO:0000932	P-body
C	GO:0005737	cytoplasm	XP_001546164.1	GO:0030127	COPII vesicle coat
C	GO:0005737	cytoplasm	G2XYD0	GO:0030127	COPII vesicle coat
C	GO:0005737	cytoplasm	M7TUZ2	GO:0005826	actomyosin contractile ring
C	GO:0005737	cytoplasm	G2YHW7	GO:0022627	cytosolic small ribosomal subunit
C	GO:0005737	cytoplasm	G2XS65	GO:0022627	cytosolic small ribosomal subunit
C	GO:0005737	cytoplasm	XP_001549249.1	GO:0043527	tRNA methyltransferase complex
C	GO:0005737	cytoplasm	G2Y354	GO:0000329	fungal-type vacuole membrane
C	GO:0005737	cytoplasm	M7TNR0	GO:0000329	fungal-type vacuole membrane
C	GO:0005737	cytoplasm	XP_001551993.1	GO:0000329	fungal-type vacuole membrane
C	GO:0005737	cytoplasm	M7TUZ2	GO:0030139	endocytic vesicle
C	GO:0005737	cytoplasm	XP_001554270.1	GO:0005851	eukaryotic translation initiation factor 2B complex
C	GO:0005737	cytoplasm	XP_001552188.1	GO:0034098	VCP-NPL4-UFD1 AAA ATPase complex
C	GO:0005737	cytoplasm	G2YU91	GO:0031097	medial cortex
C	GO:0005737	cytoplasm	XP_001551532.1	GO:0031097	medial cortex
C	GO:0005737	cytoplasm	XP_001556957.1	GO:0042406	extrinsic component of endoplasmic reticulum membrane
C	GO:0005737	cytoplasm	G2YW88	GO:0000139	Golgi membrane
C	GO:0005737	cytoplasm	G2XYD0	GO:0000139	Golgi membrane
C	GO:0005737	cytoplasm	XP_001546164.1	GO:0000139	Golgi membrane
C	GO:0005737	cytoplasm	G2XYV2	GO:0005852	eukaryotic translation initiation factor 3 complex
C	GO:0005737	cytoplasm	A6S043	GO:0005852	eukaryotic translation initiation factor 3 complex
C	GO:0005737	cytoplasm	G2YU91	GO:0034973	Sid2-Mob1 complex
C	GO:0005737	cytoplasm	G2YCS4	GO:0072380	TRC complex
C	GO:0005737	cytoplasm	A6S544	GO:0032541	cortical endoplasmic reticulum
C	GO:0005737	cytoplasm	XP_001553220.1	GO:0031416	NatB complex
C	GO:0005737	cytoplasm	A6S043	GO:0071541	eukaryotic translation initiation factor 3 complex, eIF3m
C	GO:0005737	cytoplasm	M7TYC3	GO:0034515	proteasome storage granule
C	GO:0005737	cytoplasm	XP_001553547.1	GO:0034515	proteasome storage granule
C	GO:0005737	cytoplasm	A6S043	GO:0043614	multi-eIF complex
C	GO:0005737	cytoplasm	M7TUZ2	GO:0030479	actin cortical patch
C	GO:0005737	cytoplasm	G2YQ70	GO:0030479	actin cortical patch
C	GO:0005737	cytoplasm	G2Y3G4	GO:0030479	actin cortical patch
C	GO:0005737	cytoplasm	M7TUH0	GO:0030479	actin cortical patch
C	GO:0005737	cytoplasm	G2YL30	GO:0005940	septin ring
C	GO:0005737	cytoplasm	M7TNR0	GO:0005789	endoplasmic reticulum membrane
C	GO:0005737	cytoplasm	A6S043	GO:0071540	eukaryotic translation initiation factor 3 complex, eIF3e
C	GO:0005737	cytoplasm	M7V4B0	GO:0010494	cytoplasmic stress granule
C	GO:0005737	cytoplasm	G2Y0P4	GO:0010494	cytoplasmic stress granule
C	GO:0005737	cytoplasm	M7THB7	GO:0010494	cytoplasmic stress granule
C	GO:0005737	cytoplasm	A6S043	GO:0010494	cytoplasmic stress granule
C	GO:0005737	cytoplasm	XP_001552188.1	GO:0000839	Hrd1p ubiquitin ligase ERAD-L complex
C	GO:0005737	cytoplasm	A6S043	GO:0016282	eukaryotic 43S preinitiation complex
C	GO:0005737	cytoplasm	G2XNP3	GO:0005938	cell cortex
C	GO:0005737	cytoplasm	G2Y3G4	GO:0005938	cell cortex
C	GO:0005737	cytoplasm	M7TUH0	GO:0005938	cell cortex
C	GO:0005737	cytoplasm	G2XQH7	GO:0009331	glycerol-3-phosphate dehydrogenase complex
C	GO:0005737	cytoplasm	XP_001552188.1	GO:0000837	Doa10p ubiquitin ligase complex
C	GO:0005739	mitochondrion	XP_001551993.1	GO:0005739	mitochondrion
C	GO:0005739	mitochondrion	XP_001559571.1	GO:0005739	mitochondrion
C	GO:0005739	mitochondrion	G2Y0X4	GO:0005739	mitochondrion
C	GO:0005739	mitochondrion	M7UIQ7	GO:0005739	mitochondrion
C	GO:0005739	mitochondrion	XP_001554353.1	GO:0005739	mitochondrion
C	GO:0005739	mitochondrion	M7TJU9	GO:0005739	mitochondrion
C	GO:0005768	endosome	G2YC77	GO:0005770	late endosome
C	GO:0005768	endosome	G2Y661	GO:0005768	endosome
C	GO:0005773	vacuole	XP_001551993.1	GO:0000324	fungal-type vacuole
C	GO:0005773	vacuole	XP_001559273.1	GO:0000324	fungal-type vacuole
C	GO:0005773	vacuole	M7TNR0	GO:0000324	fungal-type vacuole
C	GO:0005773	vacuole	XP_001546156.1	GO:0005773	vacuole
C	GO:0005773	vacuole	G2Y354	GO:0000329	fungal-type vacuole membrane
C	GO:0005773	vacuole	M7TNR0	GO:0000329	fungal-type vacuole membrane
C	GO:0005773	vacuole	XP_001551993.1	GO:0000329	fungal-type vacuole membrane
C	GO:0005783	endoplasmic reticulum	G2YZL4	GO:0030176	integral component of endoplasmic reticulum membrane
C	GO:0005783	endoplasmic reticulum	XP_001551993.1	GO:0030176	integral component of endoplasmic reticulum membrane
C	GO:0005783	endoplasmic reticulum	G2YTQ5	GO:0030176	integral component of endoplasmic reticulum membrane
C	GO:0005783	endoplasmic reticulum	G2XZB2	GO:0005783	endoplasmic reticulum
C	GO:0005783	endoplasmic reticulum	G2YZL4	GO:0005783	endoplasmic reticulum
C	GO:0005783	endoplasmic reticulum	XP_001551993.1	GO:0005783	endoplasmic reticulum
C	GO:0005783	endoplasmic reticulum	A6S544	GO:0005783	endoplasmic reticulum
C	GO:0005783	endoplasmic reticulum	M7TNR0	GO:0005783	endoplasmic reticulum
C	GO:0005783	endoplasmic reticulum	G2YTQ5	GO:0005783	endoplasmic reticulum
C	GO:0005783	endoplasmic reticulum	XP_001552188.1	GO:0034098	VCP-NPL4-UFD1 AAA ATPase complex
C	GO:0005783	endoplasmic reticulum	XP_001556957.1	GO:0042406	extrinsic component of endoplasmic reticulum membrane
C	GO:0005783	endoplasmic reticulum	A6S544	GO:0032541	cortical endoplasmic reticulum
C	GO:0005783	endoplasmic reticulum	M7TNR0	GO:0005789	endoplasmic reticulum membrane
C	GO:0005783	endoplasmic reticulum	XP_001552188.1	GO:0000839	Hrd1p ubiquitin ligase ERAD-L complex
C	GO:0005783	endoplasmic reticulum	XP_001552188.1	GO:0000837	Doa10p ubiquitin ligase complex
C	GO:0005794	Golgi apparatus	G2Y1N5	GO:0005802	trans-Golgi network
C	GO:0005794	Golgi apparatus	G2YW88	GO:0000139	Golgi membrane
C	GO:0005794	Golgi apparatus	G2XYD0	GO:0000139	Golgi membrane
C	GO:0005794	Golgi apparatus	XP_001546164.1	GO:0000139	Golgi membrane
C	GO:0005794	Golgi apparatus	G2Y354	GO:0005794	Golgi apparatus
C	GO:0005794	Golgi apparatus	G2Y4B2	GO:0005794	Golgi apparatus
C	GO:0005794	Golgi apparatus	G2YC77	GO:0005794	Golgi apparatus
C	GO:0005794	Golgi apparatus	G2YPW2	GO:0005794	Golgi apparatus
C	GO:0005794	Golgi apparatus	G2Y1N5	GO:0005794	Golgi apparatus
C	GO:0005794	Golgi apparatus	XP_001551993.1	GO:0005794	Golgi apparatus
C	GO:0005794	Golgi apparatus	XP_001546416.1	GO:0005794	Golgi apparatus
C	GO:0005815	microtubule organizing center	XP_001553550.1	GO:0044732	mitotic spindle pole body
C	GO:0005815	microtubule organizing center	G2YL30	GO:0044732	mitotic spindle pole body
C	GO:0005815	microtubule organizing center	G2XUP6	GO:0044732	mitotic spindle pole body
C	GO:0005815	microtubule organizing center	G2YU91	GO:0044732	mitotic spindle pole body
C	GO:0005829	cytosol	G2Y5Q9	GO:0022625	cytosolic large ribosomal subunit
C	GO:0005829	cytosol	XP_001549250.2	GO:0022625	cytosolic large ribosomal subunit
C	GO:0005829	cytosol	G2Y0E7	GO:0005829	cytosol
C	GO:0005829	cytosol	G2YPW2	GO:0005829	cytosol
C	GO:0005829	cytosol	M7TLF9	GO:0005829	cytosol
C	GO:0005829	cytosol	M7USL6	GO:0005829	cytosol
C	GO:0005829	cytosol	M7V4B0	GO:0005829	cytosol
C	GO:0005829	cytosol	XP_001548557.1	GO:0005829	cytosol
C	GO:0005829	cytosol	XP_001551532.1	GO:0005829	cytosol
C	GO:0005829	cytosol	XP_001559571.1	GO:0005829	cytosol
C	GO:0005829	cytosol	XP_001551082.2	GO:0005829	cytosol
C	GO:0005829	cytosol	G2XYD0	GO:0005829	cytosol
C	GO:0005829	cytosol	G2Y5Q9	GO:0005829	cytosol
C	GO:0005829	cytosol	G2Y6V6	GO:0005829	cytosol
C	GO:0005829	cytosol	G2YQ70	GO:0005829	cytosol
C	GO:0005829	cytosol	G2YVU4	GO:0005829	cytosol
C	GO:0005829	cytosol	XP_001546164.1	GO:0005829	cytosol
C	GO:0005829	cytosol	XP_001551361.1	GO:0005829	cytosol
C	GO:0005829	cytosol	XP_001557932.1	GO:0005829	cytosol
C	GO:0005829	cytosol	XP_001558205.1	GO:0005829	cytosol
C	GO:0005829	cytosol	XP_001560744.1	GO:0005829	cytosol
C	GO:0005829	cytosol	A6S544	GO:0005829	cytosol
C	GO:0005829	cytosol	G2XNM3	GO:0005829	cytosol
C	GO:0005829	cytosol	G2Y921	GO:0005829	cytosol
C	GO:0005829	cytosol	G2YCX9	GO:0005829	cytosol
C	GO:0005829	cytosol	G2YDE2	GO:0005829	cytosol
C	GO:0005829	cytosol	M7U6E9	GO:0005829	cytosol
C	GO:0005829	cytosol	M7UNE1	GO:0005829	cytosol
C	GO:0005829	cytosol	XP_001549250.2	GO:0005829	cytosol
C	GO:0005829	cytosol	XP_001552188.1	GO:0005829	cytosol
C	GO:0005829	cytosol	XP_001553550.1	GO:0005829	cytosol
C	GO:0005829	cytosol	XP_001554099.1	GO:0005829	cytosol
C	GO:0005829	cytosol	XP_001555392.1	GO:0005829	cytosol
C	GO:0005829	cytosol	XP_001556957.1	GO:0005829	cytosol
C	GO:0005829	cytosol	XP_001560170.1	GO:0005829	cytosol
C	GO:0005829	cytosol	G2XNI0	GO:0005829	cytosol
C	GO:0005829	cytosol	G2YCS4	GO:0005829	cytosol
C	GO:0005829	cytosol	G2YLF3	GO:0005829	cytosol
C	GO:0005829	cytosol	M7TN47	GO:0005829	cytosol
C	GO:0005829	cytosol	M7U9F1	GO:0005829	cytosol
C	GO:0005829	cytosol	XP_001549249.1	GO:0005829	cytosol
C	GO:0005829	cytosol	XP_001555742.1	GO:0005829	cytosol
C	GO:0005829	cytosol	XP_001556453.1	GO:0005829	cytosol
C	GO:0005829	cytosol	XP_001558488.1	GO:0005829	cytosol
C	GO:0005829	cytosol	G2XP93	GO:0005829	cytosol
C	GO:0005829	cytosol	G2Y661	GO:0005829	cytosol
C	GO:0005829	cytosol	G2YEW4	GO:0005829	cytosol
C	GO:0005829	cytosol	XP_001547455.1	GO:0005829	cytosol
C	GO:0005829	cytosol	XP_001553220.1	GO:0005829	cytosol
C	GO:0005829	cytosol	XP_001554270.1	GO:0005829	cytosol
C	GO:0005829	cytosol	XP_001555718.1	GO:0005829	cytosol
C	GO:0005829	cytosol	G2YU91	GO:0005829	cytosol
C	GO:0005829	cytosol	M7TJU9	GO:0005829	cytosol
C	GO:0005829	cytosol	M7TYC3	GO:0005829	cytosol
C	GO:0005829	cytosol	A6S043	GO:0005829	cytosol
C	GO:0005829	cytosol	XP_001554353.1	GO:0005829	cytosol
C	GO:0005829	cytosol	G2XZL7	GO:0005829	cytosol
C	GO:0005829	cytosol	XP_001553547.1	GO:0005829	cytosol
C	GO:0005829	cytosol	G2XQQ6	GO:0005829	cytosol
C	GO:0005829	cytosol	G2YLX2	GO:0005829	cytosol
C	GO:0005829	cytosol	G2YHW7	GO:0022627	cytosolic small ribosomal subunit
C	GO:0005829	cytosol	G2XS65	GO:0022627	cytosolic small ribosomal subunit
C	GO:0005829	cytosol	G2YCS4	GO:0072380	TRC complex
C	GO:0005829	cytosol	M7TYC3	GO:0034515	proteasome storage granule
C	GO:0005829	cytosol	XP_001553547.1	GO:0034515	proteasome storage granule
C	GO:0005840	ribosome	G2XS65	GO:0015935	small ribosomal subunit
C	GO:0005840	ribosome	G2Y5Q9	GO:0022625	cytosolic large ribosomal subunit
C	GO:0005840	ribosome	XP_001549250.2	GO:0022625	cytosolic large ribosomal subunit
C	GO:0005840	ribosome	G2YHW7	GO:0022627	cytosolic small ribosomal subunit
C	GO:0005840	ribosome	G2XS65	GO:0022627	cytosolic small ribosomal subunit
C	GO:0005840	ribosome	G2YDG1	GO:0005840	ribosome
C	GO:0005840	ribosome	G2YPW2	GO:0005840	ribosome
C	GO:0005840	ribosome	G2YHW7	GO:0005840	ribosome
C	GO:0005840	ribosome	XP_001555742.1	GO:0005840	ribosome
C	GO:0005856	cytoskeleton	XP_001558863.1	GO:0000142	cellular bud neck contractile ring
C	GO:0005856	cytoskeleton	M7TUZ2	GO:0005826	actomyosin contractile ring
C	GO:0005856	cytoskeleton	XP_001557409.1	GO:0005869	dynactin complex
C	GO:0005856	cytoskeleton	XP_001554088.1	GO:0005869	dynactin complex
C	GO:0005856	cytoskeleton	XP_001555378.2	GO:0016459	myosin complex
C	GO:0005856	cytoskeleton	M7TUZ2	GO:0030479	actin cortical patch
C	GO:0005856	cytoskeleton	G2YQ70	GO:0030479	actin cortical patch
C	GO:0005856	cytoskeleton	G2Y3G4	GO:0030479	actin cortical patch
C	GO:0005856	cytoskeleton	M7TUH0	GO:0030479	actin cortical patch
C	GO:0005856	cytoskeleton	G2YL30	GO:0005940	septin ring
C	GO:0005856	cytoskeleton	M7TUZ2	GO:0005885	Arp2/3 protein complex
C	GO:0005886	plasma membrane	XP_001546156.1	GO:0005886	plasma membrane
C	GO:0005886	plasma membrane	G2XU17	GO:0005886	plasma membrane
C	GO:0005886	plasma membrane	XP_001559273.1	GO:0005886	plasma membrane
C	GO:0031410	cytoplasmic vesicle	XP_001546164.1	GO:0030127	COPII vesicle coat
C	GO:0031410	cytoplasmic vesicle	G2XYD0	GO:0030127	COPII vesicle coat
C	GO:0031410	cytoplasmic vesicle	M7TUZ2	GO:0030139	endocytic vesicle
C	GO:0043226	organelle	XP_001555199.1	GO:0071004	U2-type prespliceosome
C	GO:0043226	organelle	XP_001558863.1	GO:0000142	cellular bud neck contractile ring
C	GO:0043226	organelle	G2XYD0	GO:0005801	cis-Golgi network
C	GO:0043226	organelle	G2YZL4	GO:0030176	integral component of endoplasmic reticulum membrane
C	GO:0043226	organelle	XP_001551993.1	GO:0030176	integral component of endoplasmic reticulum membrane
C	GO:0043226	organelle	G2YTQ5	GO:0030176	integral component of endoplasmic reticulum membrane
C	GO:0043226	organelle	G2XUK7	GO:0043596	nuclear replication fork
C	GO:0043226	organelle	XP_001560170.1	GO:0043596	nuclear replication fork
C	GO:0043226	organelle	G2XS65	GO:0015935	small ribosomal subunit
C	GO:0043226	organelle	G2Y1N5	GO:0005802	trans-Golgi network
C	GO:0043226	organelle	G2Y5Q9	GO:0022625	cytosolic large ribosomal subunit
C	GO:0043226	organelle	XP_001549250.2	GO:0022625	cytosolic large ribosomal subunit
C	GO:0043226	organelle	XP_001554353.1	GO:0005849	mRNA cleavage factor complex
C	GO:0043226	organelle	G2YZM4	GO:0034399	nuclear periphery
C	GO:0043226	organelle	G2XUK7	GO:0031391	Elg1 RFC-like complex
C	GO:0043226	organelle	G2Y0P4	GO:0000932	P-body
C	GO:0043226	organelle	G2YCX9	GO:0000932	P-body
C	GO:0043226	organelle	M7THB7	GO:0000932	P-body
C	GO:0043226	organelle	XP_001546164.1	GO:0030127	COPII vesicle coat
C	GO:0043226	organelle	G2XYD0	GO:0030127	COPII vesicle coat
C	GO:0043226	organelle	XP_001555199.1	GO:0005686	U2 snRNP
C	GO:0043226	organelle	M7TUZ2	GO:0005826	actomyosin contractile ring
C	GO:0043226	organelle	G2YHW7	GO:0022627	cytosolic small ribosomal subunit
C	GO:0043226	organelle	G2XS65	GO:0022627	cytosolic small ribosomal subunit
C	GO:0043226	organelle	G2YLF3	GO:0005643	nuclear pore
C	GO:0043226	organelle	G2YZM4	GO:0005643	nuclear pore
C	GO:0043226	organelle	XP_001546416.1	GO:0005643	nuclear pore
C	GO:0043226	organelle	G2XNI0	GO:1990707	nuclear subtelomeric heterochromatin
C	GO:0043226	organelle	G2XUK7	GO:0005663	DNA replication factor C complex
C	GO:0043226	organelle	G2XNI0	GO:0031934	mating-type region heterochromatin
C	GO:0043226	organelle	G2Y354	GO:0000329	fungal-type vacuole membrane
C	GO:0043226	organelle	M7TNR0	GO:0000329	fungal-type vacuole membrane
C	GO:0043226	organelle	XP_001551993.1	GO:0000329	fungal-type vacuole membrane
C	GO:0043226	organelle	XP_001560170.1	GO:0000775	chromosome, centromeric region
C	GO:0043226	organelle	M7TUZ2	GO:0030139	endocytic vesicle
C	GO:0043226	organelle	XP_001557409.1	GO:0005869	dynactin complex
C	GO:0043226	organelle	XP_001554088.1	GO:0005869	dynactin complex
C	GO:0043226	organelle	XP_001555378.2	GO:0016459	myosin complex
C	GO:0043226	organelle	M7TLF9	GO:0031618	nuclear pericentric heterochromatin
C	GO:0043226	organelle	G2XNI0	GO:0031618	nuclear pericentric heterochromatin
C	GO:0043226	organelle	G2XXL2	GO:0031618	nuclear pericentric heterochromatin
C	GO:0043226	organelle	XP_001552188.1	GO:0034098	VCP-NPL4-UFD1 AAA ATPase complex
C	GO:0043226	organelle	G2XXL2	GO:0035327	transcriptionally active chromatin
C	GO:0043226	organelle	XP_001556957.1	GO:0042406	extrinsic component of endoplasmic reticulum membrane
C	GO:0043226	organelle	G2YW88	GO:0000139	Golgi membrane
C	GO:0043226	organelle	G2XYD0	GO:0000139	Golgi membrane
C	GO:0043226	organelle	XP_001546164.1	GO:0000139	Golgi membrane
C	GO:0043226	organelle	XP_001547455.1	GO:0031011	Ino80 complex
C	GO:0043226	organelle	XP_001558205.1	GO:0034388	Pwp2p-containing subcomplex of 90S preribosome
C	GO:0043226	organelle	G2YIC5	GO:0000788	nuclear nucleosome
C	GO:0043226	organelle	G2YL30	GO:0030998	linear element
C	GO:0043226	organelle	XP_001550593.1	GO:0034456	UTP-C complex
C	GO:0043226	organelle	XP_001556453.1	GO:0000796	condensin complex
C	GO:0043226	organelle	M7TN47	GO:0000796	condensin complex
C	GO:0043226	organelle	XP_001550593.1	GO:0032545	CURI complex
C	GO:0043226	organelle	A6S544	GO:0032541	cortical endoplasmic reticulum
C	GO:0043226	organelle	G2Y0X4	GO:0071687	horsetail nucleus leading edge
C	GO:0043226	organelle	G2YN56	GO:0097047	DNA replication termination region
C	GO:0043226	organelle	XP_001556453.1	GO:0032116	SMC loading complex
C	GO:0043226	organelle	G2XNI0	GO:0034990	nuclear mitotic cohesin complex
C	GO:0043226	organelle	G2Y0X4	GO:0034990	nuclear mitotic cohesin complex
C	GO:0043226	organelle	M7TUZ2	GO:0030479	actin cortical patch
C	GO:0043226	organelle	G2YQ70	GO:0030479	actin cortical patch
C	GO:0043226	organelle	G2Y3G4	GO:0030479	actin cortical patch
C	GO:0043226	organelle	M7TUH0	GO:0030479	actin cortical patch
C	GO:0043226	organelle	G2YZM4	GO:0044613	nuclear pore central transport channel
C	GO:0043226	organelle	G2YL30	GO:0005940	septin ring
C	GO:0043226	organelle	M7TNR0	GO:0005789	endoplasmic reticulum membrane
C	GO:0043226	organelle	M7V4B0	GO:0010494	cytoplasmic stress granule
C	GO:0043226	organelle	G2Y0P4	GO:0010494	cytoplasmic stress granule
C	GO:0043226	organelle	M7THB7	GO:0010494	cytoplasmic stress granule
C	GO:0043226	organelle	A6S043	GO:0010494	cytoplasmic stress granule
C	GO:0043226	organelle	G2Y921	GO:0000784	nuclear chromosome, telomeric region
C	GO:0043226	organelle	XP_001552188.1	GO:0000839	Hrd1p ubiquitin ligase ERAD-L complex
C	GO:0043226	organelle	M7TN47	GO:0000799	nuclear condensin complex
C	GO:0043226	organelle	XP_001556453.1	GO:0000799	nuclear condensin complex
C	GO:0043226	organelle	G2YN56	GO:0000795	synaptonemal complex
C	GO:0043226	organelle	M7TUZ2	GO:0005885	Arp2/3 protein complex
C	GO:0043226	organelle	M7UH44	GO:0016602	CCAAT-binding factor complex
C	GO:0043226	organelle	G2YZM4	GO:0044614	nuclear pore cytoplasmic filaments
C	GO:0043226	organelle	G2XUP6	GO:0000790	nuclear chromatin
C	GO:0043226	organelle	G2XUK7	GO:0000790	nuclear chromatin
C	GO:0043226	organelle	XP_001560170.1	GO:0000790	nuclear chromatin
C	GO:0043226	organelle	XP_001552188.1	GO:0000837	Doa10p ubiquitin ligase complex
C	GO:0043234	protein complex	XP_001558488.1	GO:0005853	eukaryotic translation elongation factor 1 complex
C	GO:0043234	protein complex	XP_001553547.1	GO:0005839	proteasome core complex
C	GO:0043234	protein complex	G2XPD2	GO:0008541	proteasome regulatory particle, lid subcomplex
C	GO:0043234	protein complex	G2YEW4	GO:0008540	proteasome regulatory particle, base subcomplex
C	GO:0043234	protein complex	M7TYC3	GO:0008540	proteasome regulatory particle, base subcomplex
C	GO:0043234	protein complex	XP_001554353.1	GO:0005849	mRNA cleavage factor complex
C	GO:0043234	protein complex	M7TYC3	GO:0000502	proteasome complex
C	GO:0043234	protein complex	G2XPD2	GO:0000502	proteasome complex
C	GO:0043234	protein complex	G2Y661	GO:0030905	retromer, tubulation complex
C	GO:0043234	protein complex	G2XUK7	GO:0031391	Elg1 RFC-like complex
C	GO:0043234	protein complex	XP_001546164.1	GO:0030127	COPII vesicle coat
C	GO:0043234	protein complex	G2XYD0	GO:0030127	COPII vesicle coat
C	GO:0043234	protein complex	G2YLF3	GO:0005643	nuclear pore
C	GO:0043234	protein complex	G2YZM4	GO:0005643	nuclear pore
C	GO:0043234	protein complex	XP_001546416.1	GO:0005643	nuclear pore
C	GO:0043234	protein complex	XP_001558863.1	GO:0044697	HICS complex
C	GO:0043234	protein complex	G2XUK7	GO:0005663	DNA replication factor C complex
C	GO:0043234	protein complex	XP_001554270.1	GO:0032045	guanyl-nucleotide exchange factor complex
C	GO:0043234	protein complex	XP_001557409.1	GO:0005869	dynactin complex
C	GO:0043234	protein complex	XP_001554088.1	GO:0005869	dynactin complex
C	GO:0043234	protein complex	XP_001555378.2	GO:0016459	myosin complex
C	GO:0043234	protein complex	XP_001554270.1	GO:0005851	eukaryotic translation initiation factor 2B complex
C	GO:0043234	protein complex	XP_001552188.1	GO:0034098	VCP-NPL4-UFD1 AAA ATPase complex
C	GO:0043234	protein complex	G2XYV2	GO:0005852	eukaryotic translation initiation factor 3 complex
C	GO:0043234	protein complex	A6S043	GO:0005852	eukaryotic translation initiation factor 3 complex
C	GO:0043234	protein complex	G2YU91	GO:0034973	Sid2-Mob1 complex
C	GO:0043234	protein complex	XP_001558205.1	GO:0034388	Pwp2p-containing subcomplex of 90S preribosome
C	GO:0043234	protein complex	G2Y661	GO:0030904	retromer complex
C	GO:0043234	protein complex	G2YCS4	GO:0072380	TRC complex
C	GO:0043234	protein complex	XP_001550593.1	GO:0034456	UTP-C complex
C	GO:0043234	protein complex	XP_001556453.1	GO:0000796	condensin complex
C	GO:0043234	protein complex	M7TN47	GO:0000796	condensin complex
C	GO:0043234	protein complex	XP_001550593.1	GO:0032545	CURI complex
C	GO:0043234	protein complex	XP_001553550.1	GO:0000307	cyclin-dependent protein kinase holoenzyme complex
C	GO:0043234	protein complex	A6S043	GO:0071541	eukaryotic translation initiation factor 3 complex, eIF3m
C	GO:0043234	protein complex	XP_001553220.1	GO:1990315	Mcs4 RR-MAPKKK complex
C	GO:0043234	protein complex	M7TYC3	GO:0034515	proteasome storage granule
C	GO:0043234	protein complex	XP_001553547.1	GO:0034515	proteasome storage granule
C	GO:0043234	protein complex	XP_001556453.1	GO:0032116	SMC loading complex
C	GO:0043234	protein complex	G2XNI0	GO:0034990	nuclear mitotic cohesin complex
C	GO:0043234	protein complex	G2Y0X4	GO:0034990	nuclear mitotic cohesin complex
C	GO:0043234	protein complex	G2YZM4	GO:0044613	nuclear pore central transport channel
C	GO:0043234	protein complex	XP_001552188.1	GO:1990112	RQC complex
C	GO:0043234	protein complex	A6S043	GO:0071540	eukaryotic translation initiation factor 3 complex, eIF3e
C	GO:0043234	protein complex	XP_001560170.1	GO:0033186	CAF-1 complex
C	GO:0043234	protein complex	XP_001553547.1	GO:0019773	proteasome core complex, alpha-subunit complex
C	GO:0043234	protein complex	M7TN47	GO:0000799	nuclear condensin complex
C	GO:0043234	protein complex	XP_001556453.1	GO:0000799	nuclear condensin complex
C	GO:0043234	protein complex	M7TUZ2	GO:0005885	Arp2/3 protein complex
C	GO:0043234	protein complex	M7UH44	GO:0016602	CCAAT-binding factor complex
C	GO:0043234	protein complex	G2YZM4	GO:0044614	nuclear pore cytoplasmic filaments
C	GO:0043234	protein complex	G2YLX2	GO:0009337	sulfite reductase complex (NADPH)
F	GO:0000988	transcription factor activity, protein binding	G2YDH0	GO:0003713	transcription coactivator activity
F	GO:0000988	transcription factor activity, protein binding	G2XXL2	GO:0000991	transcription factor activity, core RNA polymerase II binding
F	GO:0003674	molecular_function	XP_001557651.1	GO:0004842	ubiquitin-protein transferase activity
F	GO:0003674	molecular_function	XP_001546156.1	GO:0008556	potassium-transporting ATPase activity
F	GO:0003674	molecular_function	G2XR88	GO:0022891	transmembrane transporter activity
F	GO:0003674	molecular_function	G2YKX1	GO:0022891	transmembrane transporter activity
F	GO:0003674	molecular_function	XP_001547039.1	GO:0022891	transmembrane transporter activity
F	GO:0003674	molecular_function	XP_001555814.2	GO:0022891	transmembrane transporter activity
F	GO:0003674	molecular_function	G2YTQ5	GO:0004540	ribonuclease activity
F	GO:0003674	molecular_function	G2YCS4	GO:0051787	misfolded protein binding
F	GO:0003674	molecular_function	XP_001559273.1	GO:0080139	borate efflux transmembrane transporter activity
F	GO:0003674	molecular_function	XP_001551361.1	GO:0016279	protein-lysine N-methyltransferase activity
F	GO:0003674	molecular_function	M7U4I7	GO:0043022	ribosome binding
F	GO:0003674	molecular_function	G2XQH7	GO:0051287	NAD binding
F	GO:0003674	molecular_function	G2XXL2	GO:0031491	nucleosome binding
F	GO:0003674	molecular_function	G2XZL7	GO:0043565	sequence-specific DNA binding
F	GO:0003674	molecular_function	M7UH44	GO:0043565	sequence-specific DNA binding
F	GO:0003674	molecular_function	G2XNM3	GO:0005096	GTPase activator activity
F	GO:0003674	molecular_function	G2YLX2	GO:0051536	iron-sulfur cluster binding
F	GO:0003674	molecular_function	G2XUK7	GO:0003689	DNA clamp loader activity
F	GO:0003674	molecular_function	G2YMP5	GO:0003755	peptidyl-prolyl cis-trans isomerase activity
F	GO:0003674	molecular_function	G2XUP6	GO:0003755	peptidyl-prolyl cis-trans isomerase activity
F	GO:0003674	molecular_function	XP_001555378.2	GO:0051015	actin filament binding
F	GO:0003674	molecular_function	M7TUZ2	GO:0051015	actin filament binding
F	GO:0003674	molecular_function	G2Y3G4	GO:0051015	actin filament binding
F	GO:0003674	molecular_function	G2XU17	GO:0015385	sodium:proton antiporter activity
F	GO:0003674	molecular_function	M7TNR0	GO:0015385	sodium:proton antiporter activity
F	GO:0003674	molecular_function	G2XU17	GO:0015299	solute:proton antiporter activity
F	GO:0003674	molecular_function	XP_001553220.1	GO:0004596	peptide alpha-N-acetyltransferase activity
F	GO:0003674	molecular_function	G2YCX9	GO:0070336	flap-structured DNA binding
F	GO:0003674	molecular_function	G2Y6V6	GO:0051087	chaperone binding
F	GO:0003674	molecular_function	G2YCS4	GO:0051087	chaperone binding
F	GO:0003674	molecular_function	G2YC77	GO:0005048	signal sequence binding
F	GO:0003674	molecular_function	XP_001553220.1	GO:0004715	non-membrane spanning protein tyrosine kinase activity
F	GO:0003674	molecular_function	M7UH44	GO:0001077	transcriptional activator activity, RNA polymerase II proximal promoter sequence-specific DNA binding
F	GO:0003674	molecular_function	G2XZL7	GO:0001077	transcriptional activator activity, RNA polymerase II proximal promoter sequence-specific DNA binding
F	GO:0003674	molecular_function	G2XP93	GO:0008483	transaminase activity
F	GO:0003674	molecular_function	XP_001558758.1	GO:0003682	chromatin binding
F	GO:0003674	molecular_function	XP_001556957.1	GO:0003682	chromatin binding
F	GO:0003674	molecular_function	G2XNI0	GO:0003682	chromatin binding
F	GO:0003674	molecular_function	M7TN47	GO:0003682	chromatin binding
F	GO:0003674	molecular_function	XP_001556453.1	GO:0003682	chromatin binding
F	GO:0003674	molecular_function	G2Y0X4	GO:0003682	chromatin binding
F	GO:0003674	molecular_function	XP_001550679.1	GO:0046923	ER retention sequence binding
F	GO:0003674	molecular_function	G2Y1N5	GO:0004867	serine-type endopeptidase inhibitor activity
F	GO:0003674	molecular_function	G2XUP6	GO:0003676	nucleic acid binding
F	GO:0003674	molecular_function	G2Y921	GO:0003676	nucleic acid binding
F	GO:0003674	molecular_function	M7TY50	GO:0003676	nucleic acid binding
F	GO:0003674	molecular_function	M7U6E9	GO:0003676	nucleic acid binding
F	GO:0003674	molecular_function	G2XXL2	GO:0003676	nucleic acid binding
F	GO:0003674	molecular_function	XP_001555718.1	GO:0003676	nucleic acid binding
F	GO:0003674	molecular_function	XP_001547112.1	GO:0003676	nucleic acid binding
F	GO:0003674	molecular_function	G2XZL7	GO:0003676	nucleic acid binding
F	GO:0003674	molecular_function	G2XP93	GO:0004587	ornithine-oxo-acid transaminase activity
F	GO:0003674	molecular_function	G2YEW4	GO:0016787	hydrolase activity
F	GO:0003674	molecular_function	XP_001555378.2	GO:0003774	motor activity
F	GO:0003674	molecular_function	G2YIC5	GO:0030332	cyclin binding
F	GO:0003674	molecular_function	G2XZL7	GO:0000987	proximal promoter sequence-specific DNA binding
F	GO:0003674	molecular_function	G2XTY7	GO:0050660	flavin adenine dinucleotide binding
F	GO:0003674	molecular_function	G2YEG5	GO:0016772	transferase activity, transferring phosphorus-containing groups
F	GO:0003674	molecular_function	G2YC92	GO:0016772	transferase activity, transferring phosphorus-containing groups
F	GO:0003674	molecular_function	G2YU91	GO:0016772	transferase activity, transferring phosphorus-containing groups
F	GO:0003674	molecular_function	M7TEN3	GO:0016772	transferase activity, transferring phosphorus-containing groups
F	GO:0003674	molecular_function	M7UIQ7	GO:0016772	transferase activity, transferring phosphorus-containing groups
F	GO:0003674	molecular_function	M7V0C1	GO:0016772	transferase activity, transferring phosphorus-containing groups
F	GO:0003674	molecular_function	W8NY90	GO:0016772	transferase activity, transferring phosphorus-containing groups
F	GO:0003674	molecular_function	XP_001546416.1	GO:0016772	transferase activity, transferring phosphorus-containing groups
F	GO:0003674	molecular_function	XP_001548082.1	GO:0016772	transferase activity, transferring phosphorus-containing groups
F	GO:0003674	molecular_function	XP_001553220.1	GO:0016772	transferase activity, transferring phosphorus-containing groups
F	GO:0003674	molecular_function	XP_001559090.2	GO:0016772	transferase activity, transferring phosphorus-containing groups
F	GO:0003674	molecular_function	G2YTQ5	GO:0016772	transferase activity, transferring phosphorus-containing groups
F	GO:0003674	molecular_function	G2YTQ5	GO:0005515	protein binding
F	GO:0003674	molecular_function	M7TTU0	GO:0005515	protein binding
F	GO:0003674	molecular_function	XP_001551082.2	GO:0005515	protein binding
F	GO:0003674	molecular_function	A6S043	GO:0005515	protein binding
F	GO:0003674	molecular_function	G2XNP3	GO:0005515	protein binding
F	GO:0003674	molecular_function	G2XPD2	GO:0005515	protein binding
F	GO:0003674	molecular_function	G2XQ44	GO:0005515	protein binding
F	GO:0003674	molecular_function	G2XUW3	GO:0005515	protein binding
F	GO:0003674	molecular_function	G2XVN4	GO:0005515	protein binding
F	GO:0003674	molecular_function	G2XYD0	GO:0005515	protein binding
F	GO:0003674	molecular_function	G2Y0P4	GO:0005515	protein binding
F	GO:0003674	molecular_function	G2Y0X4	GO:0005515	protein binding
F	GO:0003674	molecular_function	G2Y395	GO:0005515	protein binding
F	GO:0003674	molecular_function	G2Y3G4	GO:0005515	protein binding
F	GO:0003674	molecular_function	G2Y6V6	GO:0005515	protein binding
F	GO:0003674	molecular_function	G2Y6Z1	GO:0005515	protein binding
F	GO:0003674	molecular_function	G2YCX9	GO:0005515	protein binding
F	GO:0003674	molecular_function	G2YD02	GO:0005515	protein binding
F	GO:0003674	molecular_function	G2YDE2	GO:0005515	protein binding
F	GO:0003674	molecular_function	G2YHL7	GO:0005515	protein binding
F	GO:0003674	molecular_function	G2YL30	GO:0005515	protein binding
F	GO:0003674	molecular_function	G2YQ70	GO:0005515	protein binding
F	GO:0003674	molecular_function	G2YTJ5	GO:0005515	protein binding
F	GO:0003674	molecular_function	G2YUH3	GO:0005515	protein binding
F	GO:0003674	molecular_function	G2YZM4	GO:0005515	protein binding
F	GO:0003674	molecular_function	M7TUH0	GO:0005515	protein binding
F	GO:0003674	molecular_function	M7TUZ2	GO:0005515	protein binding
F	GO:0003674	molecular_function	XP_001546164.1	GO:0005515	protein binding
F	GO:0003674	molecular_function	XP_001549249.1	GO:0005515	protein binding
F	GO:0003674	molecular_function	XP_001549554.1	GO:0005515	protein binding
F	GO:0003674	molecular_function	XP_001550210.1	GO:0005515	protein binding
F	GO:0003674	molecular_function	XP_001551575.2	GO:0005515	protein binding
F	GO:0003674	molecular_function	XP_001554270.1	GO:0005515	protein binding
F	GO:0003674	molecular_function	XP_001554353.1	GO:0005515	protein binding
F	GO:0003674	molecular_function	XP_001555378.2	GO:0005515	protein binding
F	GO:0003674	molecular_function	XP_001557651.1	GO:0005515	protein binding
F	GO:0003674	molecular_function	XP_001557932.1	GO:0005515	protein binding
F	GO:0003674	molecular_function	XP_001557953.2	GO:0005515	protein binding
F	GO:0003674	molecular_function	XP_001558205.1	GO:0005515	protein binding
F	GO:0003674	molecular_function	XP_001558863.1	GO:0005515	protein binding
F	GO:0003674	molecular_function	XP_001560170.1	GO:0005515	protein binding
F	GO:0003674	molecular_function	XP_001561237.2	GO:0005515	protein binding
F	GO:0003674	molecular_function	XP_001561313.1	GO:0005515	protein binding
F	GO:0003674	molecular_function	G2YM20	GO:0005515	protein binding
F	GO:0003674	molecular_function	M7TLF9	GO:0005515	protein binding
F	GO:0003674	molecular_function	M7U9F1	GO:0005515	protein binding
F	GO:0003674	molecular_function	XP_001551532.1	GO:0005515	protein binding
F	GO:0003674	molecular_function	G2XNM3	GO:0005515	protein binding
F	GO:0003674	molecular_function	M7UIQ7	GO:0005515	protein binding
F	GO:0003674	molecular_function	XP_001554099.1	GO:0005515	protein binding
F	GO:0003674	molecular_function	XP_001558488.1	GO:0005515	protein binding
F	GO:0003674	molecular_function	XP_001555718.1	GO:0005515	protein binding
F	GO:0003674	molecular_function	G2YU91	GO:0005515	protein binding
F	GO:0003674	molecular_function	XP_001553220.1	GO:0005515	protein binding
F	GO:0003674	molecular_function	XP_001546156.1	GO:0019829	cation-transporting ATPase activity
F	GO:0003674	molecular_function	G2XP93	GO:0003824	catalytic activity
F	GO:0003674	molecular_function	G2YHE5	GO:0003824	catalytic activity
F	GO:0003674	molecular_function	XP_001545301.2	GO:0003824	catalytic activity
F	GO:0003674	molecular_function	XP_001554517.1	GO:0003824	catalytic activity
F	GO:0003674	molecular_function	G2YUC1	GO:0003824	catalytic activity
F	GO:0003674	molecular_function	G2XQQ6	GO:0003824	catalytic activity
F	GO:0003674	molecular_function	G2YLX2	GO:0003824	catalytic activity
F	GO:0003674	molecular_function	G2YEG5	GO:0016773	phosphotransferase activity, alcohol group as acceptor
F	GO:0003674	molecular_function	XP_001549067.1	GO:0016758	transferase activity, transferring hexosyl groups
F	GO:0003674	molecular_function	G2YTQ5	GO:0004521	endoribonuclease activity
F	GO:0003674	molecular_function	G2YTJ5	GO:0018024	histone-lysine N-methyltransferase activity
F	GO:0003674	molecular_function	G2YL30	GO:0042802	identical protein binding
F	GO:0003674	molecular_function	G2YIC5	GO:0042802	identical protein binding
F	GO:0003674	molecular_function	G2YTQ5	GO:0042802	identical protein binding
F	GO:0003674	molecular_function	XP_001549418.1	GO:0004096	catalase activity
F	GO:0003674	molecular_function	A6S043	GO:0031369	translation initiation factor binding
F	GO:0003674	molecular_function	G2YCS4	GO:0043531	ADP binding
F	GO:0003674	molecular_function	G2Y921	GO:0000166	nucleotide binding
F	GO:0003674	molecular_function	M7TY50	GO:0000166	nucleotide binding
F	GO:0003674	molecular_function	M7U6E9	GO:0000166	nucleotide binding
F	GO:0003674	molecular_function	XP_001546156.1	GO:0000166	nucleotide binding
F	GO:0003674	molecular_function	G2XUP6	GO:0000166	nucleotide binding
F	GO:0003674	molecular_function	XP_001555718.1	GO:0000166	nucleotide binding
F	GO:0003674	molecular_function	XP_001547112.1	GO:0000166	nucleotide binding
F	GO:0003674	molecular_function	XP_001549418.1	GO:0020037	heme binding
F	GO:0003674	molecular_function	G2YD53	GO:0020037	heme binding
F	GO:0003674	molecular_function	G2YLX2	GO:0020037	heme binding
F	GO:0003674	molecular_function	G2Y0P4	GO:0031370	eukaryotic initiation factor 4G binding
F	GO:0003674	molecular_function	G2YDH0	GO:0003697	single-stranded DNA binding
F	GO:0003674	molecular_function	G2YU91	GO:0004674	protein serine/threonine kinase activity
F	GO:0003674	molecular_function	G2YTQ5	GO:0004674	protein serine/threonine kinase activity
F	GO:0003674	molecular_function	G2YTQ5	GO:0042803	protein homodimerization activity
F	GO:0003674	molecular_function	M7TNR0	GO:0015369	calcium:proton antiporter activity
F	GO:0003674	molecular_function	G2YHE5	GO:0004722	protein serine/threonine phosphatase activity
F	GO:0003674	molecular_function	XP_001553220.1	GO:0004708	MAP kinase kinase activity
F	GO:0003674	molecular_function	G2XXL2	GO:0001073	transcription antitermination factor activity, DNA binding
F	GO:0003674	molecular_function	XP_001547455.1	GO:0043140	ATP-dependent 3'-5' DNA helicase activity
F	GO:0003674	molecular_function	M7UH44	GO:0046982	protein heterodimerization activity
F	GO:0003674	molecular_function	XP_001554353.1	GO:0046982	protein heterodimerization activity
F	GO:0003674	molecular_function	G2YC92	GO:0004672	protein kinase activity
F	GO:0003674	molecular_function	M7TEN3	GO:0004672	protein kinase activity
F	GO:0003674	molecular_function	M7UIQ7	GO:0004672	protein kinase activity
F	GO:0003674	molecular_function	M7V0C1	GO:0004672	protein kinase activity
F	GO:0003674	molecular_function	W8NY90	GO:0004672	protein kinase activity
F	GO:0003674	molecular_function	XP_001546416.1	GO:0004672	protein kinase activity
F	GO:0003674	molecular_function	XP_001548082.1	GO:0004672	protein kinase activity
F	GO:0003674	molecular_function	XP_001553220.1	GO:0004672	protein kinase activity
F	GO:0003674	molecular_function	XP_001559090.2	GO:0004672	protein kinase activity
F	GO:0003674	molecular_function	G2YTQ5	GO:0004672	protein kinase activity
F	GO:0003674	molecular_function	G2YU91	GO:0004672	protein kinase activity
F	GO:0003674	molecular_function	G2YD53	GO:0004601	peroxidase activity
F	GO:0003674	molecular_function	G2YTE9	GO:0030983	mismatched DNA binding
F	GO:0003674	molecular_function	G2XU17	GO:0015491	cation:cation antiporter activity
F	GO:0003674	molecular_function	G2YZM4	GO:0000774	adenyl-nucleotide exchange factor activity
F	GO:0003674	molecular_function	XP_001553220.1	GO:0005078	MAP-kinase scaffold activity
F	GO:0003674	molecular_function	G2Y3B5	GO:0004645	phosphorylase activity
F	GO:0003674	molecular_function	G2YDK6	GO:0008047	enzyme activator activity
F	GO:0003674	molecular_function	G2YIC5	GO:0008047	enzyme activator activity
F	GO:0003674	molecular_function	G2YDK6	GO:0004864	protein phosphatase inhibitor activity
F	GO:0003674	molecular_function	G2YCS4	GO:0042623	ATPase activity, coupled
F	GO:0003674	molecular_function	G2YL30	GO:0031386	protein tag
F	GO:0003674	molecular_function	XP_001554270.1	GO:0005085	guanyl-nucleotide exchange factor activity
F	GO:0003674	molecular_function	XP_001558488.1	GO:0005085	guanyl-nucleotide exchange factor activity
F	GO:0003674	molecular_function	G2XZL7	GO:0000982	transcription factor activity, RNA polymerase II proximal promoter sequence-specific DNA binding
F	GO:0003674	molecular_function	G2Y921	GO:0043047	single-stranded telomeric DNA binding
F	GO:0003674	molecular_function	XP_001561237.2	GO:0005089	Rho guanyl-nucleotide exchange factor activity
F	GO:0003674	molecular_function	XP_001558205.1	GO:0030515	snoRNA binding
F	GO:0003674	molecular_function	G2YLX2	GO:0050661	NADP binding
F	GO:0003674	molecular_function	XP_001546156.1	GO:0005388	calcium-transporting ATPase activity
F	GO:0003674	molecular_function	M7THB7	GO:0000900	translation repressor activity, nucleic acid binding
F	GO:0003674	molecular_function	M7TNR0	GO:0015386	potassium:proton antiporter activity
F	GO:0003674	molecular_function	G2XR88	GO:0005215	transporter activity
F	GO:0003674	molecular_function	G2YKX1	GO:0005215	transporter activity
F	GO:0003674	molecular_function	XP_001547039.1	GO:0005215	transporter activity
F	GO:0003674	molecular_function	XP_001555698.2	GO:0005215	transporter activity
F	GO:0003674	molecular_function	XP_001555814.2	GO:0005215	transporter activity
F	GO:0003674	molecular_function	G2XZL7	GO:0071889	14-3-3 protein binding
F	GO:0003674	molecular_function	G2YLX2	GO:0010181	FMN binding
F	GO:0003674	molecular_function	G2Y3B5	GO:0008184	glycogen phosphorylase activity
F	GO:0003674	molecular_function	G2XNI0	GO:0005488	binding
F	GO:0003674	molecular_function	M7TN47	GO:0005488	binding
F	GO:0003674	molecular_function	M7U9F1	GO:0005488	binding
F	GO:0003674	molecular_function	XP_001555199.1	GO:0005488	binding
F	GO:0003674	molecular_function	M7TYC3	GO:0005488	binding
F	GO:0003674	molecular_function	XP_001554270.1	GO:0005488	binding
F	GO:0003674	molecular_function	XP_001546416.1	GO:0005488	binding
F	GO:0003674	molecular_function	XP_001559273.1	GO:0005452	inorganic anion exchanger activity
F	GO:0003674	molecular_function	G2XQQ6	GO:0005524	ATP binding
F	GO:0003674	molecular_function	G2XUK7	GO:0005524	ATP binding
F	GO:0003674	molecular_function	G2YC92	GO:0005524	ATP binding
F	GO:0003674	molecular_function	G2YCS4	GO:0005524	ATP binding
F	GO:0003674	molecular_function	G2YJX7	GO:0005524	ATP binding
F	GO:0003674	molecular_function	G2YN56	GO:0005524	ATP binding
F	GO:0003674	molecular_function	G2YTE9	GO:0005524	ATP binding
F	GO:0003674	molecular_function	G2YU91	GO:0005524	ATP binding
F	GO:0003674	molecular_function	G2YUC1	GO:0005524	ATP binding
F	GO:0003674	molecular_function	M7TEN3	GO:0005524	ATP binding
F	GO:0003674	molecular_function	M7UIQ7	GO:0005524	ATP binding
F	GO:0003674	molecular_function	M7V0C1	GO:0005524	ATP binding
F	GO:0003674	molecular_function	W8NY90	GO:0005524	ATP binding
F	GO:0003674	molecular_function	XP_001546416.1	GO:0005524	ATP binding
F	GO:0003674	molecular_function	XP_001548082.1	GO:0005524	ATP binding
F	GO:0003674	molecular_function	XP_001553220.1	GO:0005524	ATP binding
F	GO:0003674	molecular_function	XP_001555742.1	GO:0005524	ATP binding
F	GO:0003674	molecular_function	XP_001556957.1	GO:0005524	ATP binding
F	GO:0003674	molecular_function	XP_001559090.2	GO:0005524	ATP binding
F	GO:0003674	molecular_function	G2YTQ5	GO:0005524	ATP binding
F	GO:0003674	molecular_function	G2YD02	GO:0005524	ATP binding
F	GO:0003674	molecular_function	G2YEW4	GO:0005524	ATP binding
F	GO:0003674	molecular_function	XP_001555378.2	GO:0005524	ATP binding
F	GO:0003674	molecular_function	G2XQQ6	GO:0009374	biotin binding
F	GO:0003674	molecular_function	G2YD02	GO:0016818	hydrolase activity, acting on acid anhydrides, in phosphorus-containing anhydrides
F	GO:0003674	molecular_function	W8NY90	GO:0004707	MAP kinase activity
F	GO:0003674	molecular_function	XP_001554099.1	GO:0036459	thiol-dependent ubiquitinyl hydrolase activity
F	GO:0003674	molecular_function	G2XP93	GO:0030170	pyridoxal phosphate binding
F	GO:0003674	molecular_function	G2Y3B5	GO:0030170	pyridoxal phosphate binding
F	GO:0003674	molecular_function	A6S544	GO:0005525	GTP binding
F	GO:0003674	molecular_function	G2Y5Q9	GO:0005525	GTP binding
F	GO:0003674	molecular_function	XP_001554782.2	GO:0005525	GTP binding
F	GO:0003674	molecular_function	XP_001554452.1	GO:0008379	thioredoxin peroxidase activity
F	GO:0003674	molecular_function	G2YLX2	GO:0051539	4 iron, 4 sulfur cluster binding
F	GO:0003674	molecular_function	G2XQR0	GO:0004342	glucosamine-6-phosphate deaminase activity
F	GO:0003674	molecular_function	XP_001555742.1	GO:0042624	ATPase activity, uncoupled
F	GO:0003674	molecular_function	G2YW88	GO:0005086	ARF guanyl-nucleotide exchange factor activity
F	GO:0003674	molecular_function	G2YN56	GO:0003918	DNA topoisomerase type II (ATP-hydrolyzing) activity
F	GO:0003674	molecular_function	G2Y3W1	GO:0004373	glycogen (starch) synthase activity
F	GO:0003674	molecular_function	XP_001554452.1	GO:0016209	antioxidant activity
F	GO:0003674	molecular_function	G2YDH0	GO:0003690	double-stranded DNA binding
F	GO:0003674	molecular_function	G2Y1N5	GO:0004252	serine-type endopeptidase activity
F	GO:0003674	molecular_function	G2XU17	GO:0015079	potassium ion transmembrane transporter activity
F	GO:0003674	molecular_function	XP_001552188.1	GO:0031593	polyubiquitin modification-dependent protein binding
F	GO:0003674	molecular_function	G2XZL7	GO:0000978	RNA polymerase II proximal promoter sequence-specific DNA binding
F	GO:0003674	molecular_function	G2YMP5	GO:0005528	FK506 binding
F	GO:0003677	DNA binding	G2XZL7	GO:0043565	sequence-specific DNA binding
F	GO:0003677	DNA binding	M7UH44	GO:0043565	sequence-specific DNA binding
F	GO:0003677	DNA binding	G2XUK7	GO:0003689	DNA clamp loader activity
F	GO:0003677	DNA binding	G2YCX9	GO:0070336	flap-structured DNA binding
F	GO:0003677	DNA binding	G2XZL7	GO:0000987	proximal promoter sequence-specific DNA binding
F	GO:0003677	DNA binding	G2YDH0	GO:0003697	single-stranded DNA binding
F	GO:0003677	DNA binding	G2YTE9	GO:0030983	mismatched DNA binding
F	GO:0003677	DNA binding	G2YM20	GO:0003677	DNA binding
F	GO:0003677	DNA binding	G2XXL2	GO:0003677	DNA binding
F	GO:0003677	DNA binding	G2YDH0	GO:0003677	DNA binding
F	GO:0003677	DNA binding	XP_001558758.1	GO:0003677	DNA binding
F	GO:0003677	DNA binding	G2XQQ6	GO:0003677	DNA binding
F	GO:0003677	DNA binding	G2XUK7	GO:0003677	DNA binding
F	GO:0003677	DNA binding	G2YN56	GO:0003677	DNA binding
F	GO:0003677	DNA binding	M7TKI4	GO:0003677	DNA binding
F	GO:0003677	DNA binding	XP_001560014.1	GO:0003677	DNA binding
F	GO:0003677	DNA binding	G2YD02	GO:0003677	DNA binding
F	GO:0003677	DNA binding	G2Y921	GO:0043047	single-stranded telomeric DNA binding
F	GO:0003677	DNA binding	G2YDH0	GO:0003690	double-stranded DNA binding
F	GO:0003677	DNA binding	G2XZL7	GO:0000978	RNA polymerase II proximal promoter sequence-specific DNA binding
F	GO:0003700	DNA binding transcription factor activity	XP_001552751.1	GO:0000981	RNA polymerase II transcription factor activity, sequence-specific DNA binding
F	GO:0003700	DNA binding transcription factor activity	M7TKI4	GO:0000981	RNA polymerase II transcription factor activity, sequence-specific DNA binding
F	GO:0003700	DNA binding transcription factor activity	XP_001560014.1	GO:0000981	RNA polymerase II transcription factor activity, sequence-specific DNA binding
F	GO:0003700	DNA binding transcription factor activity	M7UH44	GO:0001077	transcriptional activator activity, RNA polymerase II proximal promoter sequence-specific DNA binding
F	GO:0003700	DNA binding transcription factor activity	G2XZL7	GO:0001077	transcriptional activator activity, RNA polymerase II proximal promoter sequence-specific DNA binding
F	GO:0003700	DNA binding transcription factor activity	G2XZL7	GO:0000982	transcription factor activity, RNA polymerase II proximal promoter sequence-specific DNA binding
F	GO:0003723	RNA binding	XP_001547112.1	GO:0000049	tRNA binding
F	GO:0003723	RNA binding	XP_001546416.1	GO:0000049	tRNA binding
F	GO:0003723	RNA binding	XP_001558205.1	GO:0030515	snoRNA binding
F	GO:0003723	RNA binding	G2XS65	GO:0003723	RNA binding
F	GO:0003723	RNA binding	M7U4I7	GO:0003723	RNA binding
F	GO:0003723	RNA binding	XP_001547112.1	GO:0003723	RNA binding
F	GO:0003723	RNA binding	A6S043	GO:0003723	RNA binding
F	GO:0003723	RNA binding	G2YCX9	GO:0003723	RNA binding
F	GO:0003729	mRNA binding	M7THB7	GO:0048027	mRNA 5'-UTR binding
F	GO:0003729	mRNA binding	XP_001555199.1	GO:0003729	mRNA binding
F	GO:0003729	mRNA binding	G2Y0P4	GO:0003729	mRNA binding
F	GO:0003729	mRNA binding	M7THB7	GO:0003729	mRNA binding
F	GO:0003729	mRNA binding	XP_001553547.1	GO:0003729	mRNA binding
F	GO:0003729	mRNA binding	M7THB7	GO:0003730	mRNA 3'-UTR binding
F	GO:0003735	structural constituent of ribosome	G2YDG1	GO:0003735	structural constituent of ribosome
F	GO:0003735	structural constituent of ribosome	G2YHW7	GO:0003735	structural constituent of ribosome
F	GO:0003735	structural constituent of ribosome	G2XS65	GO:0003735	structural constituent of ribosome
F	GO:0003735	structural constituent of ribosome	XP_001549250.2	GO:0003735	structural constituent of ribosome
F	GO:0003924	GTPase activity	XP_001554782.2	GO:0003924	GTPase activity
F	GO:0003924	GTPase activity	A6S544	GO:0003924	GTPase activity
F	GO:0004386	helicase activity	XP_001547455.1	GO:0043140	ATP-dependent 3'-5' DNA helicase activity
F	GO:0004518	nuclease activity	G2YTQ5	GO:0004540	ribonuclease activity
F	GO:0004518	nuclease activity	G2YTQ5	GO:0004521	endoribonuclease activity
F	GO:0004871	signal transducer activity	XP_001553220.1	GO:0004708	MAP kinase kinase activity
F	GO:0004871	signal transducer activity	W8NY90	GO:0004707	MAP kinase activity
F	GO:0005198	structural molecule activity	XP_001546164.1	GO:0005198	structural molecule activity
F	GO:0005198	structural molecule activity	XP_001553220.1	GO:0005078	MAP-kinase scaffold activity
F	GO:0005198	structural molecule activity	G2YZM4	GO:0005487	structural constituent of nuclear pore
F	GO:0008092	cytoskeletal protein binding	M7TUZ2	GO:0008017	microtubule binding
F	GO:0008092	cytoskeletal protein binding	XP_001555378.2	GO:0051015	actin filament binding
F	GO:0008092	cytoskeletal protein binding	M7TUZ2	GO:0051015	actin filament binding
F	GO:0008092	cytoskeletal protein binding	G2Y3G4	GO:0051015	actin filament binding
F	GO:0008092	cytoskeletal protein binding	G2YQ70	GO:0017024	myosin I binding
F	GO:0008092	cytoskeletal protein binding	G2Y3G4	GO:0003779	actin binding
F	GO:0008134	transcription factor binding	M7UNE1	GO:0008134	transcription factor binding
F	GO:0008135	translation factor activity, RNA binding	G2XYV2	GO:0003743	translation initiation factor activity
F	GO:0008135	translation factor activity, RNA binding	G2YTH4	GO:0003743	translation initiation factor activity
F	GO:0008135	translation factor activity, RNA binding	A6S043	GO:0003743	translation initiation factor activity
F	GO:0008135	translation factor activity, RNA binding	XP_001554270.1	GO:0003743	translation initiation factor activity
F	GO:0008135	translation factor activity, RNA binding	XP_001558488.1	GO:0003746	translation elongation factor activity
F	GO:0008135	translation factor activity, RNA binding	M7U4I7	GO:0003746	translation elongation factor activity
F	GO:0008168	methyltransferase activity	XP_001551361.1	GO:0016279	protein-lysine N-methyltransferase activity
F	GO:0008168	methyltransferase activity	XP_001551361.1	GO:0008168	methyltransferase activity
F	GO:0008168	methyltransferase activity	G2YTJ5	GO:0018024	histone-lysine N-methyltransferase activity
F	GO:0008233	peptidase activity	G2Y1N5	GO:0070011	peptidase activity, acting on L-amino acid peptides
F	GO:0008233	peptidase activity	XP_001553547.1	GO:0004298	threonine-type endopeptidase activity
F	GO:0008233	peptidase activity	XP_001553547.1	GO:0004175	endopeptidase activity
F	GO:0008233	peptidase activity	G2Y1N5	GO:0004175	endopeptidase activity
F	GO:0008233	peptidase activity	XP_001554099.1	GO:0036459	thiol-dependent ubiquitinyl hydrolase activity
F	GO:0008233	peptidase activity	G2Y1N5	GO:0004252	serine-type endopeptidase activity
F	GO:0008289	lipid binding	G2XNP3	GO:0005543	phospholipid binding
F	GO:0008289	lipid binding	G2YDG9	GO:0035091	phosphatidylinositol binding
F	GO:0008289	lipid binding	G2YSX7	GO:0035091	phosphatidylinositol binding
F	GO:0008289	lipid binding	G2Y661	GO:0035091	phosphatidylinositol binding
F	GO:0008289	lipid binding	G2Y661	GO:0032266	phosphatidylinositol-3-phosphate binding
F	GO:0008289	lipid binding	G2Y909	GO:0005544	calcium-dependent phospholipid binding
F	GO:0008565	protein transporter activity	G2Y661	GO:0008565	protein transporter activity
F	GO:0016301	kinase activity	XP_001553220.1	GO:0004715	non-membrane spanning protein tyrosine kinase activity
F	GO:0016301	kinase activity	G2YEG5	GO:0016301	kinase activity
F	GO:0016301	kinase activity	G2YU91	GO:0004674	protein serine/threonine kinase activity
F	GO:0016301	kinase activity	G2YTQ5	GO:0004674	protein serine/threonine kinase activity
F	GO:0016301	kinase activity	XP_001553220.1	GO:0004708	MAP kinase kinase activity
F	GO:0016301	kinase activity	G2YC92	GO:0004672	protein kinase activity
F	GO:0016301	kinase activity	M7TEN3	GO:0004672	protein kinase activity
F	GO:0016301	kinase activity	M7UIQ7	GO:0004672	protein kinase activity
F	GO:0016301	kinase activity	M7V0C1	GO:0004672	protein kinase activity
F	GO:0016301	kinase activity	W8NY90	GO:0004672	protein kinase activity
F	GO:0016301	kinase activity	XP_001546416.1	GO:0004672	protein kinase activity
F	GO:0016301	kinase activity	XP_001548082.1	GO:0004672	protein kinase activity
F	GO:0016301	kinase activity	XP_001553220.1	GO:0004672	protein kinase activity
F	GO:0016301	kinase activity	XP_001559090.2	GO:0004672	protein kinase activity
F	GO:0016301	kinase activity	G2YTQ5	GO:0004672	protein kinase activity
F	GO:0016301	kinase activity	G2YU91	GO:0004672	protein kinase activity
F	GO:0016301	kinase activity	W8NY90	GO:0004707	MAP kinase activity
F	GO:0016491	oxidoreductase activity	XP_001549418.1	GO:0004096	catalase activity
F	GO:0016491	oxidoreductase activity	M7UNE1	GO:0003955	NAD(P)H dehydrogenase (quinone) activity
F	GO:0016491	oxidoreductase activity	G2YD53	GO:0016705	oxidoreductase activity, acting on paired donors, with incorporation or reduction of molecular oxygen
F	GO:0016491	oxidoreductase activity	G2XQH7	GO:0004367	glycerol-3-phosphate dehydrogenase [NAD+] activity
F	GO:0016491	oxidoreductase activity	G2YD53	GO:0004601	peroxidase activity
F	GO:0016491	oxidoreductase activity	M7TJU9	GO:0004352	glutamate dehydrogenase (NAD+) activity
F	GO:0016491	oxidoreductase activity	G2XQH7	GO:0016616	oxidoreductase activity, acting on the CH-OH group of donors, NAD or NADP as acceptor
F	GO:0016491	oxidoreductase activity	G2XTY7	GO:0016614	oxidoreductase activity, acting on CH-OH group of donors
F	GO:0016491	oxidoreductase activity	XP_001554452.1	GO:0008379	thioredoxin peroxidase activity
F	GO:0016491	oxidoreductase activity	G2YLX2	GO:0016491	oxidoreductase activity
F	GO:0016491	oxidoreductase activity	M7TJU9	GO:0016491	oxidoreductase activity
F	GO:0016491	oxidoreductase activity	M7UNE1	GO:0016491	oxidoreductase activity
F	GO:0016491	oxidoreductase activity	XP_001554452.1	GO:0016491	oxidoreductase activity
F	GO:0016491	oxidoreductase activity	G2XQH7	GO:0016491	oxidoreductase activity
F	GO:0016491	oxidoreductase activity	G2YX35	GO:0016491	oxidoreductase activity
F	GO:0016491	oxidoreductase activity	G2YLX2	GO:0004783	sulfite reductase (NADPH) activity
F	GO:0016746	transferase activity, transferring acyl groups	XP_001553220.1	GO:0004596	peptide alpha-N-acetyltransferase activity
F	GO:0016757	transferase activity, transferring glycosyl groups	XP_001549067.1	GO:0016758	transferase activity, transferring hexosyl groups
F	GO:0016757	transferase activity, transferring glycosyl groups	G2Y3B5	GO:0004645	phosphorylase activity
F	GO:0016757	transferase activity, transferring glycosyl groups	G2Y3B5	GO:0008184	glycogen phosphorylase activity
F	GO:0016757	transferase activity, transferring glycosyl groups	G2Y3W1	GO:0004373	glycogen (starch) synthase activity
F	GO:0016779	nucleotidyltransferase activity	XP_001545301.2	GO:0004105	choline-phosphate cytidylyltransferase activity
F	GO:0016779	nucleotidyltransferase activity	XP_001554270.1	GO:0016779	nucleotidyltransferase activity
F	GO:0016791	phosphatase activity	G2YHE5	GO:0004722	protein serine/threonine phosphatase activity
F	GO:0016798	hydrolase activity, acting on glycosyl bonds	XP_001554517.1	GO:0004573	mannosyl-oligosaccharide glucosidase activity
F	GO:0016810	hydrolase activity, acting on carbon-nitrogen (but not peptide) bonds	XP_001555392.1	GO:0003935	GTP cyclohydrolase II activity
F	GO:0016853	isomerase activity	G2YMP5	GO:0003755	peptidyl-prolyl cis-trans isomerase activity
F	GO:0016853	isomerase activity	G2XUP6	GO:0003755	peptidyl-prolyl cis-trans isomerase activity
F	GO:0016853	isomerase activity	G2XQR0	GO:0004342	glucosamine-6-phosphate deaminase activity
F	GO:0016853	isomerase activity	G2YN56	GO:0003918	DNA topoisomerase type II (ATP-hydrolyzing) activity
F	GO:0016874	ligase activity	G2YUC1	GO:0003989	acetyl-CoA carboxylase activity
F	GO:0016874	ligase activity	G2XQQ6	GO:0004736	pyruvate carboxylase activity
F	GO:0016874	ligase activity	G2YUC1	GO:0004075	biotin carboxylase activity
F	GO:0016874	ligase activity	G2XQQ6	GO:0004075	biotin carboxylase activity
F	GO:0016874	ligase activity	G2YUC1	GO:0016874	ligase activity
F	GO:0016887	ATPase activity	XP_001546156.1	GO:0008556	potassium-transporting ATPase activity
F	GO:0016887	ATPase activity	G2XUK7	GO:0003689	DNA clamp loader activity
F	GO:0016887	ATPase activity	XP_001546156.1	GO:0019829	cation-transporting ATPase activity
F	GO:0016887	ATPase activity	XP_001555742.1	GO:0016887	ATPase activity
F	GO:0016887	ATPase activity	G2YCS4	GO:0016887	ATPase activity
F	GO:0016887	ATPase activity	XP_001547455.1	GO:0043140	ATP-dependent 3'-5' DNA helicase activity
F	GO:0016887	ATPase activity	G2YCS4	GO:0042623	ATPase activity, coupled
F	GO:0016887	ATPase activity	XP_001546156.1	GO:0005388	calcium-transporting ATPase activity
F	GO:0016887	ATPase activity	XP_001555742.1	GO:0042624	ATPase activity, uncoupled
F	GO:0016887	ATPase activity	G2YN56	GO:0003918	DNA topoisomerase type II (ATP-hydrolyzing) activity
F	GO:0019843	rRNA binding	XP_001549250.2	GO:0070180	large ribosomal subunit rRNA binding
F	GO:0019899	enzyme binding	G2YVU4	GO:0008536	Ran GTPase binding
F	GO:0019899	enzyme binding	G2XNM3	GO:0008536	Ran GTPase binding
F	GO:0019899	enzyme binding	XP_001553220.1	GO:0005078	MAP-kinase scaffold activity
F	GO:0019899	enzyme binding	XP_001554270.1	GO:0005085	guanyl-nucleotide exchange factor activity
F	GO:0019899	enzyme binding	XP_001558488.1	GO:0005085	guanyl-nucleotide exchange factor activity
F	GO:0019899	enzyme binding	XP_001561237.2	GO:0005089	Rho guanyl-nucleotide exchange factor activity
F	GO:0019899	enzyme binding	XP_001553550.1	GO:0019901	protein kinase binding
F	GO:0019899	enzyme binding	G2YW88	GO:0005086	ARF guanyl-nucleotide exchange factor activity
F	GO:0022857	transmembrane transporter activity	XP_001546156.1	GO:0008556	potassium-transporting ATPase activity
F	GO:0022857	transmembrane transporter activity	XP_001559273.1	GO:0080139	borate efflux transmembrane transporter activity
F	GO:0022857	transmembrane transporter activity	G2XU17	GO:0015385	sodium:proton antiporter activity
F	GO:0022857	transmembrane transporter activity	M7TNR0	GO:0015385	sodium:proton antiporter activity
F	GO:0022857	transmembrane transporter activity	G2XU17	GO:0015299	solute:proton antiporter activity
F	GO:0022857	transmembrane transporter activity	XP_001546156.1	GO:0019829	cation-transporting ATPase activity
F	GO:0022857	transmembrane transporter activity	M7TNR0	GO:0015369	calcium:proton antiporter activity
F	GO:0022857	transmembrane transporter activity	G2XU17	GO:0015491	cation:cation antiporter activity
F	GO:0022857	transmembrane transporter activity	G2XR88	GO:0022857	transmembrane transporter activity
F	GO:0022857	transmembrane transporter activity	G2YKX1	GO:0022857	transmembrane transporter activity
F	GO:0022857	transmembrane transporter activity	XP_001547039.1	GO:0022857	transmembrane transporter activity
F	GO:0022857	transmembrane transporter activity	XP_001555814.2	GO:0022857	transmembrane transporter activity
F	GO:0022857	transmembrane transporter activity	XP_001546156.1	GO:0005388	calcium-transporting ATPase activity
F	GO:0022857	transmembrane transporter activity	M7TNR0	GO:0015386	potassium:proton antiporter activity
F	GO:0022857	transmembrane transporter activity	XP_001559273.1	GO:0005452	inorganic anion exchanger activity
F	GO:0022857	transmembrane transporter activity	G2XU17	GO:0015079	potassium ion transmembrane transporter activity
F	GO:0030234	enzyme regulator activity	M7TYC3	GO:0030234	enzyme regulator activity
F	GO:0030234	enzyme regulator activity	G2XPD2	GO:0030234	enzyme regulator activity
F	GO:0030234	enzyme regulator activity	XP_001558863.1	GO:0030234	enzyme regulator activity
F	GO:0030234	enzyme regulator activity	G2XNM3	GO:0005096	GTPase activator activity
F	GO:0030234	enzyme regulator activity	G2Y1N5	GO:0004867	serine-type endopeptidase inhibitor activity
F	GO:0030234	enzyme regulator activity	G2YZM4	GO:0000774	adenyl-nucleotide exchange factor activity
F	GO:0030234	enzyme regulator activity	G2YDK6	GO:0008047	enzyme activator activity
F	GO:0030234	enzyme regulator activity	G2YIC5	GO:0008047	enzyme activator activity
F	GO:0030234	enzyme regulator activity	G2YDK6	GO:0004864	protein phosphatase inhibitor activity
F	GO:0030674	protein binding, bridging	G2XUW3	GO:0030674	protein binding, bridging
F	GO:0030674	protein binding, bridging	M7TUZ2	GO:0030674	protein binding, bridging
F	GO:0030674	protein binding, bridging	G2Y6V6	GO:0030674	protein binding, bridging
F	GO:0030674	protein binding, bridging	M7TYC3	GO:0030674	protein binding, bridging
F	GO:0032182	ubiquitin-like protein binding	G2XUW3	GO:0043130	ubiquitin binding
F	GO:0032182	ubiquitin-like protein binding	XP_001552188.1	GO:0043130	ubiquitin binding
F	GO:0032182	ubiquitin-like protein binding	M7TUH0	GO:0043130	ubiquitin binding
F	GO:0042393	histone binding	G2YD02	GO:0042393	histone binding
F	GO:0042393	histone binding	XP_001556957.1	GO:0042393	histone binding
F	GO:0042393	histone binding	G2YIC5	GO:0042393	histone binding
F	GO:0042393	histone binding	XP_001560170.1	GO:0042393	histone binding
F	GO:0042393	histone binding	G2XXL2	GO:0042393	histone binding
F	GO:0043167	ion binding	G2XNP3	GO:0005543	phospholipid binding
F	GO:0043167	ion binding	G2Y909	GO:0005509	calcium ion binding
F	GO:0043167	ion binding	M7TUH0	GO:0005509	calcium ion binding
F	GO:0043167	ion binding	G2YDG9	GO:0035091	phosphatidylinositol binding
F	GO:0043167	ion binding	G2YSX7	GO:0035091	phosphatidylinositol binding
F	GO:0043167	ion binding	G2Y661	GO:0035091	phosphatidylinositol binding
F	GO:0043167	ion binding	G2Y661	GO:0032266	phosphatidylinositol-3-phosphate binding
F	GO:0043167	ion binding	G2XTY7	GO:0050660	flavin adenine dinucleotide binding
F	GO:0043167	ion binding	G2YCS4	GO:0043531	ADP binding
F	GO:0043167	ion binding	G2YD53	GO:0005506	iron ion binding
F	GO:0043167	ion binding	G2YLX2	GO:0005506	iron ion binding
F	GO:0043167	ion binding	G2Y909	GO:0005544	calcium-dependent phospholipid binding
F	GO:0043167	ion binding	XP_001546156.1	GO:0046872	metal ion binding
F	GO:0043167	ion binding	G2YDE2	GO:0046872	metal ion binding
F	GO:0043167	ion binding	G2XZL7	GO:0046872	metal ion binding
F	GO:0043167	ion binding	G2YUC1	GO:0046872	metal ion binding
F	GO:0043167	ion binding	G2XQQ6	GO:0046872	metal ion binding
F	GO:0043167	ion binding	XP_001552751.1	GO:0008270	zinc ion binding
F	GO:0043167	ion binding	G2YX35	GO:0008270	zinc ion binding
F	GO:0043167	ion binding	M7TKI4	GO:0008270	zinc ion binding
F	GO:0043167	ion binding	XP_001560014.1	GO:0008270	zinc ion binding
F	GO:0043167	ion binding	M7TTU0	GO:0008270	zinc ion binding
F	GO:0043167	ion binding	G2YLX2	GO:0010181	FMN binding
F	GO:0043167	ion binding	G2XQQ6	GO:0005524	ATP binding
F	GO:0043167	ion binding	G2XUK7	GO:0005524	ATP binding
F	GO:0043167	ion binding	G2YC92	GO:0005524	ATP binding
F	GO:0043167	ion binding	G2YCS4	GO:0005524	ATP binding
F	GO:0043167	ion binding	G2YJX7	GO:0005524	ATP binding
F	GO:0043167	ion binding	G2YN56	GO:0005524	ATP binding
F	GO:0043167	ion binding	G2YTE9	GO:0005524	ATP binding
F	GO:0043167	ion binding	G2YU91	GO:0005524	ATP binding
F	GO:0043167	ion binding	G2YUC1	GO:0005524	ATP binding
F	GO:0043167	ion binding	M7TEN3	GO:0005524	ATP binding
F	GO:0043167	ion binding	M7UIQ7	GO:0005524	ATP binding
F	GO:0043167	ion binding	M7V0C1	GO:0005524	ATP binding
F	GO:0043167	ion binding	W8NY90	GO:0005524	ATP binding
F	GO:0043167	ion binding	XP_001546416.1	GO:0005524	ATP binding
F	GO:0043167	ion binding	XP_001548082.1	GO:0005524	ATP binding
F	GO:0043167	ion binding	XP_001553220.1	GO:0005524	ATP binding
F	GO:0043167	ion binding	XP_001555742.1	GO:0005524	ATP binding
F	GO:0043167	ion binding	XP_001556957.1	GO:0005524	ATP binding
F	GO:0043167	ion binding	XP_001559090.2	GO:0005524	ATP binding
F	GO:0043167	ion binding	G2YTQ5	GO:0005524	ATP binding
F	GO:0043167	ion binding	G2YD02	GO:0005524	ATP binding
F	GO:0043167	ion binding	G2YEW4	GO:0005524	ATP binding
F	GO:0043167	ion binding	XP_001555378.2	GO:0005524	ATP binding
F	GO:0043167	ion binding	G2XQQ6	GO:0009374	biotin binding
F	GO:0043167	ion binding	G2XP93	GO:0030170	pyridoxal phosphate binding
F	GO:0043167	ion binding	G2Y3B5	GO:0030170	pyridoxal phosphate binding
F	GO:0043167	ion binding	A6S544	GO:0005525	GTP binding
F	GO:0043167	ion binding	G2Y5Q9	GO:0005525	GTP binding
F	GO:0043167	ion binding	XP_001554782.2	GO:0005525	GTP binding
F	GO:0051082	unfolded protein binding	G2YCS4	GO:0051082	unfolded protein binding
F	GO:0051082	unfolded protein binding	G2YTQ5	GO:0051082	unfolded protein binding
P	GO:0000003	reproduction	G2XNI0	GO:0000755	cytogamy
P	GO:0000003	reproduction	G2YN56	GO:0007131	reciprocal meiotic recombination
P	GO:0000003	reproduction	G2YM20	GO:0045141	meiotic telomere clustering
P	GO:0000003	reproduction	M7U9F1	GO:0007129	synapsis
P	GO:0000003	reproduction	G2Y5Q9	GO:0000747	conjugation with cellular fusion
P	GO:0000003	reproduction	G2Y395	GO:0030437	ascospore formation
P	GO:0000003	reproduction	G2Y5Q9	GO:0030437	ascospore formation
P	GO:0000003	reproduction	M7TN47	GO:0010032	meiotic chromosome condensation
P	GO:0000003	reproduction	G2YIC5	GO:0007117	budding cell bud growth
P	GO:0000003	reproduction	G2Y395	GO:0031321	ascospore-type prospore assembly
P	GO:0000003	reproduction	M7U9F1	GO:0007126	meiotic cell cycle
P	GO:0000003	reproduction	M7TN47	GO:1903342	negative regulation of meiotic DNA double-strand break formation
P	GO:0000003	reproduction	G2Y661	GO:0032120	ascospore-type prospore membrane assembly
P	GO:0000003	reproduction	M7TN47	GO:0051307	meiotic chromosome separation
P	GO:0000003	reproduction	M7U9F1	GO:0051455	attachment of spindle microtubules to kinetochore involved in homologous chromosome segregation
P	GO:0000003	reproduction	M7TN47	GO:0007130	synaptonemal complex assembly
P	GO:0000278	mitotic cell cycle	G2XUK7	GO:0000278	mitotic cell cycle
P	GO:0000278	mitotic cell cycle	G2YU91	GO:0031028	septation initiation signaling
P	GO:0000278	mitotic cell cycle	G2Y0X4	GO:0034087	establishment of mitotic sister chromatid cohesion
P	GO:0000278	mitotic cell cycle	G2XNM3	GO:0000082	G1/S transition of mitotic cell cycle
P	GO:0000278	mitotic cell cycle	G2XXL2	GO:0071931	positive regulation of transcription involved in G1/S transition of mitotic cell cycle
P	GO:0000278	mitotic cell cycle	G2XUK7	GO:1902969	mitotic DNA replication
P	GO:0000278	mitotic cell cycle	XP_001556453.1	GO:0007076	mitotic chromosome condensation
P	GO:0000278	mitotic cell cycle	M7TN47	GO:0007076	mitotic chromosome condensation
P	GO:0000278	mitotic cell cycle	G2Y0X4	GO:0007076	mitotic chromosome condensation
P	GO:0000278	mitotic cell cycle	M7U9F1	GO:0007076	mitotic chromosome condensation
P	GO:0000278	mitotic cell cycle	G2YU91	GO:0031031	positive regulation of septation initiation signaling
P	GO:0000278	mitotic cell cycle	XP_001559090.2	GO:1902408	mitotic cytokinesis, site selection
P	GO:0000278	mitotic cell cycle	G2YU91	GO:1902846	positive regulation of mitotic spindle elongation
P	GO:0000278	mitotic cell cycle	G2YN56	GO:0051306	mitotic sister chromatid separation
P	GO:0000278	mitotic cell cycle	XP_001558863.1	GO:0071937	division septum assembly
P	GO:0000278	mitotic cell cycle	G2YU91	GO:0044878	mitotic cytokinesis checkpoint
P	GO:0000278	mitotic cell cycle	XP_001553220.1	GO:0010971	positive regulation of G2/M transition of mitotic cell cycle
P	GO:0000278	mitotic cell cycle	G2XNI0	GO:0007064	mitotic sister chromatid cohesion
P	GO:0000278	mitotic cell cycle	G2Y0X4	GO:0007064	mitotic sister chromatid cohesion
P	GO:0000278	mitotic cell cycle	M7U9F1	GO:0007064	mitotic sister chromatid cohesion
P	GO:0000278	mitotic cell cycle	XP_001560170.1	GO:1990426	mitotic recombination-dependent replication fork processing
P	GO:0000278	mitotic cell cycle	G2Y6V6	GO:0000917	division septum assembly
P	GO:0000278	mitotic cell cycle	XP_001558863.1	GO:0000917	division septum assembly
P	GO:0000278	mitotic cell cycle	M7TLF9	GO:0033047	regulation of mitotic sister chromatid segregation
P	GO:0000278	mitotic cell cycle	G2XVN4	GO:0000070	mitotic sister chromatid segregation
P	GO:0000278	mitotic cell cycle	G2YL30	GO:0000070	mitotic sister chromatid segregation
P	GO:0000278	mitotic cell cycle	M7TN47	GO:0000070	mitotic sister chromatid segregation
P	GO:0000278	mitotic cell cycle	M7U9F1	GO:0000070	mitotic sister chromatid segregation
P	GO:0000278	mitotic cell cycle	XP_001556453.1	GO:0000070	mitotic sister chromatid segregation
P	GO:0000278	mitotic cell cycle	XP_001553371.1	GO:0007346	regulation of mitotic cell cycle
P	GO:0000278	mitotic cell cycle	G2YN56	GO:0044774	mitotic DNA integrity checkpoint
P	GO:0000278	mitotic cell cycle	G2Y0P4	GO:0010389	regulation of G2/M transition of mitotic cell cycle
P	GO:0000278	mitotic cell cycle	XP_001553220.1	GO:0010389	regulation of G2/M transition of mitotic cell cycle
P	GO:0000278	mitotic cell cycle	G2XPD2	GO:0045842	positive regulation of mitotic metaphase/anaphase transition
P	GO:0000278	mitotic cell cycle	G2YEW4	GO:0045842	positive regulation of mitotic metaphase/anaphase transition
P	GO:0000278	mitotic cell cycle	M7TYC3	GO:0045842	positive regulation of mitotic metaphase/anaphase transition
P	GO:0000278	mitotic cell cycle	XP_001553547.1	GO:0045842	positive regulation of mitotic metaphase/anaphase transition
P	GO:0000902	cell morphogenesis	XP_001559090.2	GO:0071963	establishment or maintenance of cell polarity regulating cell shape
P	GO:0000902	cell morphogenesis	XP_001559090.2	GO:0051523	cell growth mode switching, monopolar to bipolar
P	GO:0000902	cell morphogenesis	G2XUP6	GO:0008360	regulation of cell shape
P	GO:0000902	cell morphogenesis	XP_001551532.1	GO:0008360	regulation of cell shape
P	GO:0005975	carbohydrate metabolic process	XP_001554517.1	GO:0009311	oligosaccharide metabolic process
P	GO:0005975	carbohydrate metabolic process	G2XQQ6	GO:0006094	gluconeogenesis
P	GO:0005975	carbohydrate metabolic process	G2XQH7	GO:0005975	carbohydrate metabolic process
P	GO:0005975	carbohydrate metabolic process	G2XQR0	GO:0005975	carbohydrate metabolic process
P	GO:0005975	carbohydrate metabolic process	G2Y3B5	GO:0005975	carbohydrate metabolic process
P	GO:0005975	carbohydrate metabolic process	XP_001549067.1	GO:0005975	carbohydrate metabolic process
P	GO:0005975	carbohydrate metabolic process	G2Y3B5	GO:0005980	glycogen catabolic process
P	GO:0005975	carbohydrate metabolic process	G2YTQ5	GO:0006020	inositol metabolic process
P	GO:0005975	carbohydrate metabolic process	G2Y3W1	GO:0005978	glycogen biosynthetic process
P	GO:0005975	carbohydrate metabolic process	G2YCS4	GO:0070414	trehalose metabolism in response to heat stress
P	GO:0005975	carbohydrate metabolic process	G2XZL7	GO:0006038	cell wall chitin biosynthetic process
P	GO:0006091	generation of precursor metabolites and energy	G2Y3B5	GO:0005980	glycogen catabolic process
P	GO:0006091	generation of precursor metabolites and energy	G2Y3W1	GO:0005978	glycogen biosynthetic process
P	GO:0006091	generation of precursor metabolites and energy	M7UH44	GO:0043457	regulation of cellular respiration
P	GO:0006259	DNA metabolic process	G2Y0X4	GO:1990414	replication-born double-strand break repair via sister chromatid exchange
P	GO:0006259	DNA metabolic process	G2YN56	GO:0007131	reciprocal meiotic recombination
P	GO:0006259	DNA metabolic process	G2XUK7	GO:1902969	mitotic DNA replication
P	GO:0006259	DNA metabolic process	G2YCX9	GO:0032079	positive regulation of endodeoxyribonuclease activity
P	GO:0006259	DNA metabolic process	XP_001556453.1	GO:0006268	DNA unwinding involved in DNA replication
P	GO:0006259	DNA metabolic process	G2YN56	GO:0006268	DNA unwinding involved in DNA replication
P	GO:0006259	DNA metabolic process	G2Y0X4	GO:0006268	DNA unwinding involved in DNA replication
P	GO:0006259	DNA metabolic process	G2XUK7	GO:0006271	DNA strand elongation involved in DNA replication
P	GO:0006259	DNA metabolic process	G2YN56	GO:0006271	DNA strand elongation involved in DNA replication
P	GO:0006259	DNA metabolic process	G2YN56	GO:0097046	replication fork progression beyond termination site
P	GO:0006259	DNA metabolic process	G2YN56	GO:0000019	regulation of mitotic recombination
P	GO:0006259	DNA metabolic process	G2Y0X4	GO:0000724	double-strand break repair via homologous recombination
P	GO:0006259	DNA metabolic process	M7V4B0	GO:0043007	maintenance of rDNA
P	GO:0006259	DNA metabolic process	XP_001560170.1	GO:1990426	mitotic recombination-dependent replication fork processing
P	GO:0006259	DNA metabolic process	G2YL30	GO:0000723	telomere maintenance
P	GO:0006259	DNA metabolic process	G2XUK7	GO:0006260	DNA replication
P	GO:0006259	DNA metabolic process	G2XUK7	GO:0070914	UV-damage excision repair
P	GO:0006259	DNA metabolic process	XP_001559451.1	GO:0006281	DNA repair
P	GO:0006259	DNA metabolic process	XP_001547455.1	GO:0006281	DNA repair
P	GO:0006259	DNA metabolic process	G2XUK7	GO:0006281	DNA repair
P	GO:0006259	DNA metabolic process	XP_001556453.1	GO:0006281	DNA repair
P	GO:0006259	DNA metabolic process	G2YTE9	GO:0006298	mismatch repair
P	GO:0006259	DNA metabolic process	G2XUK7	GO:0006298	mismatch repair
P	GO:0006259	DNA metabolic process	G2YN56	GO:0006259	DNA metabolic process
P	GO:0006259	DNA metabolic process	G2YN56	GO:0006265	DNA topological change
P	GO:0006259	DNA metabolic process	G2XUK7	GO:0006272	leading strand elongation
P	GO:0006259	DNA metabolic process	G2Y0X4	GO:0006302	double-strand break repair
P	GO:0006259	DNA metabolic process	M7U9F1	GO:0006302	double-strand break repair
P	GO:0006397	mRNA processing	XP_001555199.1	GO:0000245	spliceosomal complex assembly
P	GO:0006397	mRNA processing	M7V4B0	GO:0006378	mRNA polyadenylation
P	GO:0006397	mRNA processing	XP_001554353.1	GO:0006378	mRNA polyadenylation
P	GO:0006397	mRNA processing	XP_001555199.1	GO:0000398	mRNA splicing, via spliceosome
P	GO:0006397	mRNA processing	G2XXL2	GO:0031440	regulation of mRNA 3'-end processing
P	GO:0006397	mRNA processing	XP_001554353.1	GO:0006397	mRNA processing
P	GO:0006397	mRNA processing	G2YTQ5	GO:0006397	mRNA processing
P	GO:0006399	tRNA metabolic process	XP_001547112.1	GO:0042779	tRNA 3'-trailer cleavage
P	GO:0006399	tRNA metabolic process	XP_001547112.1	GO:0008033	tRNA processing
P	GO:0006399	tRNA metabolic process	XP_001547112.1	GO:0034414	tRNA 3'-trailer cleavage, endonucleolytic
P	GO:0006399	tRNA metabolic process	XP_001549249.1	GO:0030488	tRNA methylation
P	GO:0006412	translation	M7U4I7	GO:0045905	positive regulation of translational termination
P	GO:0006412	translation	G2YHW7	GO:0006412	translation
P	GO:0006412	translation	G2XS65	GO:0006412	translation
P	GO:0006412	translation	XP_001558488.1	GO:0006449	regulation of translational termination
P	GO:0006412	translation	M7U4I7	GO:0045901	positive regulation of translational elongation
P	GO:0006412	translation	XP_001553220.1	GO:1990497	regulation of cytoplasmic translation in response to stress
P	GO:0006412	translation	G2XS65	GO:0002181	cytoplasmic translation
P	GO:0006412	translation	G2YHW7	GO:0002181	cytoplasmic translation
P	GO:0006412	translation	XP_001549250.2	GO:0002181	cytoplasmic translation
P	GO:0006412	translation	XP_001558488.1	GO:1990145	maintenance of translational fidelity
P	GO:0006412	translation	G2Y0P4	GO:0045947	negative regulation of translational initiation
P	GO:0006412	translation	M7THB7	GO:0017148	negative regulation of translation
P	GO:0006412	translation	G2YTH4	GO:0006413	translational initiation
P	GO:0006412	translation	A6S043	GO:0006413	translational initiation
P	GO:0006412	translation	M7V4B0	GO:0045727	positive regulation of translation
P	GO:0006412	translation	XP_001558488.1	GO:0006414	translational elongation
P	GO:0006412	translation	G2YDG1	GO:0006414	translational elongation
P	GO:0006412	translation	XP_001554270.1	GO:0006446	regulation of translational initiation
P	GO:0006457	protein folding	G2YMP5	GO:0006457	protein folding
P	GO:0006457	protein folding	G2XUP6	GO:0006457	protein folding
P	GO:0006457	protein folding	G2XZB2	GO:0006457	protein folding
P	GO:0006457	protein folding	G2YCS4	GO:0034975	protein folding in endoplasmic reticulum
P	GO:0006457	protein folding	G2YCS4	GO:0070389	chaperone cofactor-dependent protein refolding
P	GO:0006461	protein complex assembly	G2Y6V6	GO:0006461	protein complex assembly
P	GO:0006461	protein complex assembly	G2YZL4	GO:0070072	vacuolar proton-transporting V-type ATPase complex assembly
P	GO:0006461	protein complex assembly	M7TUZ2	GO:2000601	positive regulation of Arp2/3 complex-mediated actin nucleation
P	GO:0006461	protein complex assembly	G2YIC5	GO:0031116	positive regulation of microtubule polymerization
P	GO:0006461	protein complex assembly	G2YU91	GO:0032463	negative regulation of protein homooligomerization
P	GO:0006461	protein complex assembly	G2XXL2	GO:0001178	regulation of transcriptional start site selection at RNA polymerase II promoter
P	GO:0006461	protein complex assembly	G2YEW4	GO:0045899	positive regulation of RNA polymerase II transcriptional preinitiation complex assembly
P	GO:0006461	protein complex assembly	M7TYC3	GO:0043248	proteasome assembly
P	GO:0006461	protein complex assembly	G2Y3G4	GO:0051016	barbed-end actin filament capping
P	GO:0006461	protein complex assembly	G2YTQ5	GO:0051260	protein homooligomerization
P	GO:0006461	protein complex assembly	M7TUZ2	GO:0034316	negative regulation of Arp2/3 complex-mediated actin nucleation
P	GO:0006461	protein complex assembly	XP_001559451.1	GO:0051382	kinetochore assembly
P	GO:0006461	protein complex assembly	G2Y6V6	GO:0051382	kinetochore assembly
P	GO:0006461	protein complex assembly	G2YEW4	GO:0070682	proteasome regulatory particle assembly
P	GO:0006461	protein complex assembly	G2YDH0	GO:0060261	positive regulation of transcription initiation from RNA polymerase II promoter
P	GO:0006464	cellular protein modification process	G2XXL2	GO:1900111	positive regulation of histone H3-K9 dimethylation
P	GO:0006464	cellular protein modification process	M7U9F1	GO:2000281	regulation of histone H3-T3 phosphorylation
P	GO:0006464	cellular protein modification process	G2YC92	GO:0006468	protein phosphorylation
P	GO:0006464	cellular protein modification process	M7TEN3	GO:0006468	protein phosphorylation
P	GO:0006464	cellular protein modification process	M7UIQ7	GO:0006468	protein phosphorylation
P	GO:0006464	cellular protein modification process	M7V0C1	GO:0006468	protein phosphorylation
P	GO:0006464	cellular protein modification process	W8NY90	GO:0006468	protein phosphorylation
P	GO:0006464	cellular protein modification process	XP_001546416.1	GO:0006468	protein phosphorylation
P	GO:0006464	cellular protein modification process	XP_001548082.1	GO:0006468	protein phosphorylation
P	GO:0006464	cellular protein modification process	XP_001553220.1	GO:0006468	protein phosphorylation
P	GO:0006464	cellular protein modification process	XP_001559090.2	GO:0006468	protein phosphorylation
P	GO:0006464	cellular protein modification process	G2YTQ5	GO:0006468	protein phosphorylation
P	GO:0006464	cellular protein modification process	G2YU91	GO:0006468	protein phosphorylation
P	GO:0006464	cellular protein modification process	XP_001553220.1	GO:0000169	activation of MAPK activity involved in osmosensory signaling pathway
P	GO:0006464	cellular protein modification process	XP_001553220.1	GO:0000161	MAPK cascade involved in osmosensory signaling pathway
P	GO:0006464	cellular protein modification process	XP_001553220.1	GO:0051403	stress-activated MAPK cascade
P	GO:0006464	cellular protein modification process	XP_001553220.1	GO:0000165	MAPK cascade
P	GO:0006464	cellular protein modification process	G2YL30	GO:0071441	negative regulation of histone H3-K14 acetylation
P	GO:0006464	cellular protein modification process	G2XXL2	GO:0071441	negative regulation of histone H3-K14 acetylation
P	GO:0006464	cellular protein modification process	G2XNI0	GO:0006473	protein acetylation
P	GO:0006464	cellular protein modification process	G2Y0X4	GO:0006473	protein acetylation
P	GO:0006464	cellular protein modification process	G2XUP6	GO:1901407	regulation of phosphorylation of RNA polymerase II C-terminal domain
P	GO:0006464	cellular protein modification process	XP_001551361.1	GO:0018026	peptidyl-lysine monomethylation
P	GO:0006464	cellular protein modification process	G2XXL2	GO:0000414	regulation of histone H3-K36 methylation
P	GO:0006464	cellular protein modification process	G2XXL2	GO:1900114	positive regulation of histone H3-K9 trimethylation
P	GO:0006464	cellular protein modification process	XP_001553220.1	GO:0046777	protein autophosphorylation
P	GO:0006464	cellular protein modification process	G2YDK6	GO:0043666	regulation of phosphoprotein phosphatase activity
P	GO:0006464	cellular protein modification process	G2YL30	GO:0016925	protein sumoylation
P	GO:0006464	cellular protein modification process	XP_001553220.1	GO:0017196	N-terminal peptidyl-methionine acetylation
P	GO:0006464	cellular protein modification process	XP_001553220.1	GO:0000187	activation of MAPK activity
P	GO:0006464	cellular protein modification process	G2YU91	GO:0018105	peptidyl-serine phosphorylation
P	GO:0006464	cellular protein modification process	XP_001553220.1	GO:1990263	MAPK cascade in response to starvation
P	GO:0006464	cellular protein modification process	G2XUP6	GO:0000413	protein peptidyl-prolyl isomerization
P	GO:0006464	cellular protein modification process	XP_001553550.1	GO:0000079	regulation of cyclin-dependent protein serine/threonine kinase activity
P	GO:0006464	cellular protein modification process	XP_001554099.1	GO:0016579	protein deubiquitination
P	GO:0006464	cellular protein modification process	G2YMP5	GO:0000412	histone peptidyl-prolyl isomerization
P	GO:0006464	cellular protein modification process	XP_001551361.1	GO:0018027	peptidyl-lysine dimethylation
P	GO:0006464	cellular protein modification process	XP_001553220.1	GO:0018108	peptidyl-tyrosine phosphorylation
P	GO:0006464	cellular protein modification process	G2XXL2	GO:0051569	regulation of histone H3-K4 methylation
P	GO:0006464	cellular protein modification process	G2YMP5	GO:0018208	peptidyl-proline modification
P	GO:0006464	cellular protein modification process	M7U9F1	GO:2000817	regulation of histone H3-T3 phosphorylation involved in chromosome passenger complex localization to kinetochore
P	GO:0006464	cellular protein modification process	XP_001553220.1	GO:0000208	MAPK import into nucleus involved in osmosensory signaling pathway
P	GO:0006464	cellular protein modification process	G2YTQ5	GO:0036290	protein trans-autophosphorylation
P	GO:0006464	cellular protein modification process	G2YL30	GO:0051572	negative regulation of histone H3-K4 methylation
P	GO:0006464	cellular protein modification process	G2YHE5	GO:0006470	protein dephosphorylation
P	GO:0006464	cellular protein modification process	G2YL30	GO:0051573	negative regulation of histone H3-K9 methylation
P	GO:0006520	cellular amino acid metabolic process	M7TJU9	GO:0019551	glutamate catabolic process to 2-oxoglutarate
P	GO:0006520	cellular amino acid metabolic process	G2YLX2	GO:0008652	cellular amino acid biosynthetic process
P	GO:0006520	cellular amino acid metabolic process	G2YLX2	GO:0000097	sulfur amino acid biosynthetic process
P	GO:0006520	cellular amino acid metabolic process	G2XP93	GO:0006591	ornithine metabolic process
P	GO:0006520	cellular amino acid metabolic process	M7TJU9	GO:0006520	cellular amino acid metabolic process
P	GO:0006520	cellular amino acid metabolic process	G2XP93	GO:0010121	arginine catabolic process to proline via ornithine
P	GO:0006520	cellular amino acid metabolic process	G2XP93	GO:0006527	arginine catabolic process
P	GO:0006605	protein targeting	G2Y4B2	GO:0006623	protein targeting to vacuole
P	GO:0006605	protein targeting	XP_001559273.1	GO:0006623	protein targeting to vacuole
P	GO:0006629	lipid metabolic process	XP_001545301.2	GO:0006656	phosphatidylcholine biosynthetic process
P	GO:0006629	lipid metabolic process	XP_001545301.2	GO:0006657	CDP-choline pathway
P	GO:0006629	lipid metabolic process	XP_001549067.1	GO:0030259	lipid glycosylation
P	GO:0006629	lipid metabolic process	G2YUC1	GO:0006633	fatty acid biosynthetic process
P	GO:0006629	lipid metabolic process	G2YEG5	GO:0046474	glycerophospholipid biosynthetic process
P	GO:0006790	sulfur compound metabolic process	G2YLX2	GO:0000097	sulfur amino acid biosynthetic process
P	GO:0006790	sulfur compound metabolic process	G2YLX2	GO:0000096	sulfur amino acid metabolic process
P	GO:0006790	sulfur compound metabolic process	G2YLX2	GO:0000103	sulfate assimilation
P	GO:0006790	sulfur compound metabolic process	G2YLX2	GO:0070814	hydrogen sulfide biosynthetic process
P	GO:0006810	transport	XP_001559273.1	GO:0006820	anion transport
P	GO:0006810	transport	M7TNR0	GO:0006813	potassium ion transport
P	GO:0006810	transport	G2XU17	GO:0036376	sodium ion export across plasma membrane
P	GO:0006810	transport	XP_001550593.1	GO:0006409	tRNA export from nucleus
P	GO:0006810	transport	XP_001546416.1	GO:0006409	tRNA export from nucleus
P	GO:0006810	transport	G2XYD0	GO:0006888	ER to Golgi vesicle-mediated transport
P	GO:0006810	transport	XP_001546164.1	GO:0006888	ER to Golgi vesicle-mediated transport
P	GO:0006810	transport	G2XZL7	GO:0061423	positive regulation of sodium ion transport by positive regulation of transcription from RNA polymerase II promoter
P	GO:0006810	transport	G2Y661	GO:0015031	protein transport
P	GO:0006810	transport	G2YLF3	GO:0046827	positive regulation of protein export from nucleus
P	GO:0006810	transport	G2XS65	GO:0006407	rRNA export from nucleus
P	GO:0006810	transport	XP_001559273.1	GO:0046713	borate transport
P	GO:0006810	transport	XP_001546164.1	GO:0090114	COPII-coated vesicle budding
P	GO:0006810	transport	G2YVU4	GO:0006606	protein import into nucleus
P	GO:0006810	transport	G2XNM3	GO:0006606	protein import into nucleus
P	GO:0006810	transport	G2YIC5	GO:0006606	protein import into nucleus
P	GO:0006810	transport	XP_001555698.2	GO:0006810	transport
P	GO:0006810	transport	XP_001555718.1	GO:0006810	transport
P	GO:0006810	transport	G2Y4B2	GO:0006896	Golgi to vacuole transport
P	GO:0006810	transport	XP_001552188.1	GO:0030970	retrograde protein transport, ER to cytosol
P	GO:0006810	transport	XP_001546156.1	GO:0006812	cation transport
P	GO:0006810	transport	G2XU17	GO:0006812	cation transport
P	GO:0006810	transport	XP_001557932.1	GO:0006406	mRNA export from nucleus
P	GO:0006810	transport	M7TNR0	GO:0071805	potassium ion transmembrane transport
P	GO:0006810	transport	M7TUH0	GO:0006897	endocytosis
P	GO:0006810	transport	XP_001554099.1	GO:0006897	endocytosis
P	GO:0006810	transport	G2XZL7	GO:0010765	positive regulation of sodium ion transport
P	GO:0006810	transport	G2YU91	GO:1902854	positive regulation of nuclear migration during mitotic telophase
P	GO:0006810	transport	G2YW88	GO:0006887	exocytosis
P	GO:0006810	transport	G2YZM4	GO:0097064	ncRNA export from nucleus
P	GO:0006810	transport	G2XYD0	GO:0009306	protein secretion
P	GO:0006810	transport	G2YLF3	GO:0006611	protein export from nucleus
P	GO:0006810	transport	G2YZM4	GO:0006611	protein export from nucleus
P	GO:0006810	transport	G2YLF3	GO:0000056	ribosomal small subunit export from nucleus
P	GO:0006810	transport	XP_001555742.1	GO:0000056	ribosomal small subunit export from nucleus
P	GO:0006810	transport	G2YZM4	GO:0000056	ribosomal small subunit export from nucleus
P	GO:0006810	transport	M7UNE1	GO:0042994	cytoplasmic sequestering of transcription factor
P	GO:0006810	transport	G2YZM4	GO:0006607	NLS-bearing protein import into nucleus
P	GO:0006810	transport	M7TNR0	GO:0070588	calcium ion transmembrane transport
P	GO:0006810	transport	XP_001546156.1	GO:0070588	calcium ion transmembrane transport
P	GO:0006810	transport	XP_001546156.1	GO:0097623	potassium ion export across plasma membrane
P	GO:0006810	transport	G2XU17	GO:0097623	potassium ion export across plasma membrane
P	GO:0006810	transport	XP_001553220.1	GO:0000208	MAPK import into nucleus involved in osmosensory signaling pathway
P	GO:0006810	transport	G2XNM3	GO:0046907	intracellular transport
P	GO:0006810	transport	G2YLF3	GO:0046907	intracellular transport
P	GO:0006810	transport	XP_001547877.1	GO:0046907	intracellular transport
P	GO:0006810	transport	XP_001546164.1	GO:0006886	intracellular protein transport
P	GO:0006810	transport	M7TUH0	GO:0006886	intracellular protein transport
P	GO:0006810	transport	G2Y661	GO:0006886	intracellular protein transport
P	GO:0006810	transport	XP_001559273.1	GO:0035445	borate transmembrane transport
P	GO:0006810	transport	M7TNR0	GO:0006818	proton transport
P	GO:0006810	transport	XP_001553220.1	GO:0036283	positive regulation of transcription factor import into nucleus in response to oxidative stress
P	GO:0006810	transport	G2XNM3	GO:0006405	RNA export from nucleus
P	GO:0006810	transport	G2YZM4	GO:0000055	ribosomal large subunit export from nucleus
P	GO:0006810	transport	G2YVU4	GO:0016973	poly(A)+ mRNA export from nucleus
P	GO:0006810	transport	G2YZM4	GO:0016973	poly(A)+ mRNA export from nucleus
P	GO:0006810	transport	G2XXL2	GO:0016973	poly(A)+ mRNA export from nucleus
P	GO:0006810	transport	M7TNR0	GO:0035725	sodium ion transmembrane transport
P	GO:0006810	transport	G2Y5Q9	GO:0000054	ribosomal subunit export from nucleus
P	GO:0006810	transport	G2Y661	GO:0042147	retrograde transport, endosome to Golgi
P	GO:0006810	transport	G2XU17	GO:0006814	sodium ion transport
P	GO:0006810	transport	M7TNR0	GO:0006814	sodium ion transport
P	GO:0006913	nucleocytoplasmic transport	XP_001550593.1	GO:0006409	tRNA export from nucleus
P	GO:0006913	nucleocytoplasmic transport	XP_001546416.1	GO:0006409	tRNA export from nucleus
P	GO:0006913	nucleocytoplasmic transport	G2YLF3	GO:0046827	positive regulation of protein export from nucleus
P	GO:0006913	nucleocytoplasmic transport	G2XS65	GO:0006407	rRNA export from nucleus
P	GO:0006913	nucleocytoplasmic transport	G2YVU4	GO:0006606	protein import into nucleus
P	GO:0006913	nucleocytoplasmic transport	G2XNM3	GO:0006606	protein import into nucleus
P	GO:0006913	nucleocytoplasmic transport	G2YIC5	GO:0006606	protein import into nucleus
P	GO:0006913	nucleocytoplasmic transport	XP_001557932.1	GO:0006406	mRNA export from nucleus
P	GO:0006913	nucleocytoplasmic transport	G2YZM4	GO:0097064	ncRNA export from nucleus
P	GO:0006913	nucleocytoplasmic transport	G2YLF3	GO:0006611	protein export from nucleus
P	GO:0006913	nucleocytoplasmic transport	G2YZM4	GO:0006611	protein export from nucleus
P	GO:0006913	nucleocytoplasmic transport	M7UNE1	GO:0042994	cytoplasmic sequestering of transcription factor
P	GO:0006913	nucleocytoplasmic transport	G2YZM4	GO:0006607	NLS-bearing protein import into nucleus
P	GO:0006913	nucleocytoplasmic transport	XP_001553220.1	GO:0000208	MAPK import into nucleus involved in osmosensory signaling pathway
P	GO:0006913	nucleocytoplasmic transport	G2YZM4	GO:0006913	nucleocytoplasmic transport
P	GO:0006913	nucleocytoplasmic transport	XP_001553220.1	GO:0036283	positive regulation of transcription factor import into nucleus in response to oxidative stress
P	GO:0006913	nucleocytoplasmic transport	G2XNM3	GO:0006405	RNA export from nucleus
P	GO:0006913	nucleocytoplasmic transport	G2YVU4	GO:0016973	poly(A)+ mRNA export from nucleus
P	GO:0006913	nucleocytoplasmic transport	G2YZM4	GO:0016973	poly(A)+ mRNA export from nucleus
P	GO:0006913	nucleocytoplasmic transport	G2XXL2	GO:0016973	poly(A)+ mRNA export from nucleus
P	GO:0006950	response to stress	XP_001553220.1	GO:0006972	hyperosmotic response
P	GO:0006950	response to stress	G2YCS4	GO:0071218	cellular response to misfolded protein
P	GO:0006950	response to stress	G2YCS4	GO:0001319	inheritance of oxidatively modified proteins involved in replicative cell aging
P	GO:0006950	response to stress	XP_001560744.1	GO:0006950	response to stress
P	GO:0006950	response to stress	G2Y0X4	GO:1990414	replication-born double-strand break repair via sister chromatid exchange
P	GO:0006950	response to stress	G2XXL2	GO:0043618	regulation of transcription from RNA polymerase II promoter in response to stress
P	GO:0006950	response to stress	XP_001549418.1	GO:0006979	response to oxidative stress
P	GO:0006950	response to stress	G2YD53	GO:0006979	response to oxidative stress
P	GO:0006950	response to stress	G2YCS4	GO:0070370	cellular heat acclimation
P	GO:0006950	response to stress	XP_001553220.1	GO:0000169	activation of MAPK activity involved in osmosensory signaling pathway
P	GO:0006950	response to stress	XP_001553220.1	GO:0000161	MAPK cascade involved in osmosensory signaling pathway
P	GO:0006950	response to stress	XP_001553220.1	GO:0051403	stress-activated MAPK cascade
P	GO:0006950	response to stress	XP_001554452.1	GO:0034599	cellular response to oxidative stress
P	GO:0006950	response to stress	M7UNE1	GO:0034599	cellular response to oxidative stress
P	GO:0006950	response to stress	G2YLF3	GO:0034599	cellular response to oxidative stress
P	GO:0006950	response to stress	XP_001552188.1	GO:0071712	ER-associated misfolded protein catabolic process
P	GO:0006950	response to stress	XP_001552188.1	GO:0030433	ubiquitin-dependent ERAD pathway
P	GO:0006950	response to stress	G2XZL7	GO:0071475	cellular hyperosmotic salinity response
P	GO:0006950	response to stress	XP_001552188.1	GO:0071629	cytoplasm protein quality control by the ubiquitin-proteasome system
P	GO:0006950	response to stress	XP_001552188.1	GO:0030970	retrograde protein transport, ER to cytosol
P	GO:0006950	response to stress	G2Y0X4	GO:0000724	double-strand break repair via homologous recombination
P	GO:0006950	response to stress	XP_001553220.1	GO:1990497	regulation of cytoplasmic translation in response to stress
P	GO:0006950	response to stress	XP_001553220.1	GO:1990263	MAPK cascade in response to starvation
P	GO:0006950	response to stress	G2YCS4	GO:0070414	trehalose metabolism in response to heat stress
P	GO:0006950	response to stress	G2XU17	GO:0006970	response to osmotic stress
P	GO:0006950	response to stress	G2XUK7	GO:0070914	UV-damage excision repair
P	GO:0006950	response to stress	XP_001559451.1	GO:0006281	DNA repair
P	GO:0006950	response to stress	XP_001547455.1	GO:0006281	DNA repair
P	GO:0006950	response to stress	G2XUK7	GO:0006281	DNA repair
P	GO:0006950	response to stress	XP_001556453.1	GO:0006281	DNA repair
P	GO:0006950	response to stress	XP_001553220.1	GO:0034605	cellular response to heat
P	GO:0006950	response to stress	G2YTE9	GO:0006298	mismatch repair
P	GO:0006950	response to stress	G2XUK7	GO:0006298	mismatch repair
P	GO:0006950	response to stress	G2XZL7	GO:0061404	positive regulation of transcription from RNA polymerase II promoter in response to increased salt
P	GO:0006950	response to stress	XP_001553220.1	GO:0000208	MAPK import into nucleus involved in osmosensory signaling pathway
P	GO:0006950	response to stress	G2XZL7	GO:0061422	positive regulation of transcription from RNA polymerase II promoter in response to alkaline pH
P	GO:0006950	response to stress	XP_001553220.1	GO:0036283	positive regulation of transcription factor import into nucleus in response to oxidative stress
P	GO:0006950	response to stress	G2Y0X4	GO:0006974	cellular response to DNA damage stimulus
P	GO:0006950	response to stress	M7U9F1	GO:0006974	cellular response to DNA damage stimulus
P	GO:0006950	response to stress	XP_001551993.1	GO:0030968	endoplasmic reticulum unfolded protein response
P	GO:0006950	response to stress	M7TUH0	GO:0030968	endoplasmic reticulum unfolded protein response
P	GO:0006950	response to stress	G2YTQ5	GO:0030968	endoplasmic reticulum unfolded protein response
P	GO:0006950	response to stress	XP_001553220.1	GO:0007231	osmosensory signaling pathway
P	GO:0006950	response to stress	G2Y0X4	GO:0006302	double-strand break repair
P	GO:0006950	response to stress	M7U9F1	GO:0006302	double-strand break repair
P	GO:0007005	mitochondrion organization	G2Y354	GO:0007005	mitochondrion organization
P	GO:0007010	cytoskeleton organization	M7TUZ2	GO:2000601	positive regulation of Arp2/3 complex-mediated actin nucleation
P	GO:0007010	cytoskeleton organization	G2YIC5	GO:0031116	positive regulation of microtubule polymerization
P	GO:0007010	cytoskeleton organization	XP_001559090.2	GO:0030950	establishment or maintenance of actin cytoskeleton polarity
P	GO:0007010	cytoskeleton organization	G2YU91	GO:1902846	positive regulation of mitotic spindle elongation
P	GO:0007010	cytoskeleton organization	XP_001558488.1	GO:0032232	negative regulation of actin filament bundle assembly
P	GO:0007010	cytoskeleton organization	G2Y3G4	GO:0051016	barbed-end actin filament capping
P	GO:0007010	cytoskeleton organization	G2YQ70	GO:0007010	cytoskeleton organization
P	GO:0007010	cytoskeleton organization	M7TUZ2	GO:0034316	negative regulation of Arp2/3 complex-mediated actin nucleation
P	GO:0007010	cytoskeleton organization	G2YQ70	GO:0030036	actin cytoskeleton organization
P	GO:0007010	cytoskeleton organization	G2Y3G4	GO:0030036	actin cytoskeleton organization
P	GO:0007010	cytoskeleton organization	M7TUZ2	GO:0007015	actin filament organization
P	GO:0007010	cytoskeleton organization	XP_001553220.1	GO:0007015	actin filament organization
P	GO:0007010	cytoskeleton organization	G2Y3G4	GO:0000147	actin cortical patch assembly
P	GO:0007034	vacuolar transport	G2Y4B2	GO:0006896	Golgi to vacuole transport
P	GO:0007034	vacuolar transport	G2Y4B2	GO:0006623	protein targeting to vacuole
P	GO:0007034	vacuolar transport	XP_001559273.1	GO:0006623	protein targeting to vacuole
P	GO:0007034	vacuolar transport	G2YC77	GO:0007034	vacuolar transport
P	GO:0007049	cell cycle	G2YU91	GO:0031028	septation initiation signaling
P	GO:0007049	cell cycle	G2Y0X4	GO:0034087	establishment of mitotic sister chromatid cohesion
P	GO:0007049	cell cycle	G2YN56	GO:0007131	reciprocal meiotic recombination
P	GO:0007049	cell cycle	G2XNM3	GO:0000082	G1/S transition of mitotic cell cycle
P	GO:0007049	cell cycle	G2XXL2	GO:0071931	positive regulation of transcription involved in G1/S transition of mitotic cell cycle
P	GO:0007049	cell cycle	G2XUK7	GO:1902969	mitotic DNA replication
P	GO:0007049	cell cycle	G2YM20	GO:0045141	meiotic telomere clustering
P	GO:0007049	cell cycle	XP_001556453.1	GO:0007076	mitotic chromosome condensation
P	GO:0007049	cell cycle	M7TN47	GO:0007076	mitotic chromosome condensation
P	GO:0007049	cell cycle	G2Y0X4	GO:0007076	mitotic chromosome condensation
P	GO:0007049	cell cycle	M7U9F1	GO:0007076	mitotic chromosome condensation
P	GO:0007049	cell cycle	G2YU91	GO:0031031	positive regulation of septation initiation signaling
P	GO:0007049	cell cycle	XP_001559090.2	GO:1902408	mitotic cytokinesis, site selection
P	GO:0007049	cell cycle	M7U9F1	GO:0007129	synapsis
P	GO:0007049	cell cycle	G2YU91	GO:1902846	positive regulation of mitotic spindle elongation
P	GO:0007049	cell cycle	M7TUH0	GO:0032467	positive regulation of cytokinesis
P	GO:0007049	cell cycle	G2YN56	GO:0051306	mitotic sister chromatid separation
P	GO:0007049	cell cycle	G2Y395	GO:0030437	ascospore formation
P	GO:0007049	cell cycle	G2Y5Q9	GO:0030437	ascospore formation
P	GO:0007049	cell cycle	M7TN47	GO:0010032	meiotic chromosome condensation
P	GO:0007049	cell cycle	XP_001558863.1	GO:0071937	division septum assembly
P	GO:0007049	cell cycle	XP_001554088.1	GO:0007067	mitotic cell cycle
P	GO:0007049	cell cycle	G2YU91	GO:0044878	mitotic cytokinesis checkpoint
P	GO:0007049	cell cycle	XP_001553220.1	GO:0010971	positive regulation of G2/M transition of mitotic cell cycle
P	GO:0007049	cell cycle	G2Y395	GO:0031321	ascospore-type prospore assembly
P	GO:0007049	cell cycle	G2XNI0	GO:0007064	mitotic sister chromatid cohesion
P	GO:0007049	cell cycle	G2Y0X4	GO:0007064	mitotic sister chromatid cohesion
P	GO:0007049	cell cycle	M7U9F1	GO:0007064	mitotic sister chromatid cohesion
P	GO:0007049	cell cycle	XP_001560170.1	GO:1990426	mitotic recombination-dependent replication fork processing
P	GO:0007049	cell cycle	M7U9F1	GO:0007126	meiotic cell cycle
P	GO:0007049	cell cycle	M7TN47	GO:1903342	negative regulation of meiotic DNA double-strand break formation
P	GO:0007049	cell cycle	G2Y661	GO:0032120	ascospore-type prospore membrane assembly
P	GO:0007049	cell cycle	XP_001553550.1	GO:0000079	regulation of cyclin-dependent protein serine/threonine kinase activity
P	GO:0007049	cell cycle	M7TN47	GO:0051307	meiotic chromosome separation
P	GO:0007049	cell cycle	G2Y6V6	GO:0000917	division septum assembly
P	GO:0007049	cell cycle	XP_001558863.1	GO:0000917	division septum assembly
P	GO:0007049	cell cycle	M7TLF9	GO:0033047	regulation of mitotic sister chromatid segregation
P	GO:0007049	cell cycle	M7U9F1	GO:0051455	attachment of spindle microtubules to kinetochore involved in homologous chromosome segregation
P	GO:0007049	cell cycle	G2XVN4	GO:0000070	mitotic sister chromatid segregation
P	GO:0007049	cell cycle	G2YL30	GO:0000070	mitotic sister chromatid segregation
P	GO:0007049	cell cycle	M7TN47	GO:0000070	mitotic sister chromatid segregation
P	GO:0007049	cell cycle	M7U9F1	GO:0000070	mitotic sister chromatid segregation
P	GO:0007049	cell cycle	XP_001556453.1	GO:0000070	mitotic sister chromatid segregation
P	GO:0007049	cell cycle	XP_001553371.1	GO:0070317	negative regulation of G0 to G1 transition
P	GO:0007049	cell cycle	XP_001553371.1	GO:0007346	regulation of mitotic cell cycle
P	GO:0007049	cell cycle	G2YN56	GO:0044774	mitotic DNA integrity checkpoint
P	GO:0007049	cell cycle	XP_001558863.1	GO:0000910	cytokinesis
P	GO:0007049	cell cycle	G2Y0P4	GO:0010389	regulation of G2/M transition of mitotic cell cycle
P	GO:0007049	cell cycle	XP_001553220.1	GO:0010389	regulation of G2/M transition of mitotic cell cycle
P	GO:0007049	cell cycle	G2XPD2	GO:0045842	positive regulation of mitotic metaphase/anaphase transition
P	GO:0007049	cell cycle	G2YEW4	GO:0045842	positive regulation of mitotic metaphase/anaphase transition
P	GO:0007049	cell cycle	M7TYC3	GO:0045842	positive regulation of mitotic metaphase/anaphase transition
P	GO:0007049	cell cycle	XP_001553547.1	GO:0045842	positive regulation of mitotic metaphase/anaphase transition
P	GO:0007049	cell cycle	M7TN47	GO:0007130	synaptonemal complex assembly
P	GO:0007059	chromosome segregation	G2Y0X4	GO:0034087	establishment of mitotic sister chromatid cohesion
P	GO:0007059	chromosome segregation	G2YDK6	GO:0007059	chromosome segregation
P	GO:0007059	chromosome segregation	G2YM20	GO:0045141	meiotic telomere clustering
P	GO:0007059	chromosome segregation	XP_001556453.1	GO:0007076	mitotic chromosome condensation
P	GO:0007059	chromosome segregation	M7TN47	GO:0007076	mitotic chromosome condensation
P	GO:0007059	chromosome segregation	G2Y0X4	GO:0007076	mitotic chromosome condensation
P	GO:0007059	chromosome segregation	M7U9F1	GO:0007076	mitotic chromosome condensation
P	GO:0007059	chromosome segregation	M7U9F1	GO:0007129	synapsis
P	GO:0007059	chromosome segregation	G2YU91	GO:1902846	positive regulation of mitotic spindle elongation
P	GO:0007059	chromosome segregation	G2YN56	GO:0051306	mitotic sister chromatid separation
P	GO:0007059	chromosome segregation	G2XNI0	GO:0007064	mitotic sister chromatid cohesion
P	GO:0007059	chromosome segregation	G2Y0X4	GO:0007064	mitotic sister chromatid cohesion
P	GO:0007059	chromosome segregation	M7U9F1	GO:0007064	mitotic sister chromatid cohesion
P	GO:0007059	chromosome segregation	M7TN47	GO:0051307	meiotic chromosome separation
P	GO:0007059	chromosome segregation	M7TLF9	GO:0033047	regulation of mitotic sister chromatid segregation
P	GO:0007059	chromosome segregation	M7U9F1	GO:0051455	attachment of spindle microtubules to kinetochore involved in homologous chromosome segregation
P	GO:0007059	chromosome segregation	G2XVN4	GO:0000070	mitotic sister chromatid segregation
P	GO:0007059	chromosome segregation	G2YL30	GO:0000070	mitotic sister chromatid segregation
P	GO:0007059	chromosome segregation	M7TN47	GO:0000070	mitotic sister chromatid segregation
P	GO:0007059	chromosome segregation	M7U9F1	GO:0000070	mitotic sister chromatid segregation
P	GO:0007059	chromosome segregation	XP_001556453.1	GO:0000070	mitotic sister chromatid segregation
P	GO:0007059	chromosome segregation	G2XPD2	GO:0045842	positive regulation of mitotic metaphase/anaphase transition
P	GO:0007059	chromosome segregation	G2YEW4	GO:0045842	positive regulation of mitotic metaphase/anaphase transition
P	GO:0007059	chromosome segregation	M7TYC3	GO:0045842	positive regulation of mitotic metaphase/anaphase transition
P	GO:0007059	chromosome segregation	XP_001553547.1	GO:0045842	positive regulation of mitotic metaphase/anaphase transition
P	GO:0007059	chromosome segregation	M7TN47	GO:0007130	synaptonemal complex assembly
P	GO:0007165	signal transduction	G2YP45	GO:0007165	signal transduction
P	GO:0007165	signal transduction	G2YU91	GO:0031028	septation initiation signaling
P	GO:0007165	signal transduction	G2XZL7	GO:0033173	calcineurin-NFAT signaling cascade
P	GO:0007165	signal transduction	G2YDK6	GO:0009966	regulation of signal transduction
P	GO:0007165	signal transduction	XP_001553220.1	GO:0000169	activation of MAPK activity involved in osmosensory signaling pathway
P	GO:0007165	signal transduction	XP_001553220.1	GO:0000161	MAPK cascade involved in osmosensory signaling pathway
P	GO:0007165	signal transduction	XP_001553220.1	GO:0051403	stress-activated MAPK cascade
P	GO:0007165	signal transduction	G2YU91	GO:0031031	positive regulation of septation initiation signaling
P	GO:0007165	signal transduction	G2YVU4	GO:0007264	small GTPase mediated signal transduction
P	GO:0007165	signal transduction	XP_001553220.1	GO:0000165	MAPK cascade
P	GO:0007165	signal transduction	G2XZL7	GO:1900622	positive regulation of transcription from RNA polymerase II promoter by calcium-mediated signaling
P	GO:0007165	signal transduction	XP_001553220.1	GO:0000187	activation of MAPK activity
P	GO:0007165	signal transduction	XP_001553220.1	GO:1990263	MAPK cascade in response to starvation
P	GO:0007165	signal transduction	G2Y6V6	GO:0019933	cAMP-mediated signaling
P	GO:0007165	signal transduction	G2YW88	GO:0032012	regulation of ARF protein signal transduction
P	GO:0007165	signal transduction	G2YW88	GO:0032014	positive regulation of ARF protein signal transduction
P	GO:0007165	signal transduction	XP_001553220.1	GO:0000208	MAPK import into nucleus involved in osmosensory signaling pathway
P	GO:0007165	signal transduction	XP_001551993.1	GO:0030968	endoplasmic reticulum unfolded protein response
P	GO:0007165	signal transduction	M7TUH0	GO:0030968	endoplasmic reticulum unfolded protein response
P	GO:0007165	signal transduction	G2YTQ5	GO:0030968	endoplasmic reticulum unfolded protein response
P	GO:0007165	signal transduction	XP_001553220.1	GO:0007231	osmosensory signaling pathway
P	GO:0007165	signal transduction	XP_001561237.2	GO:0035023	regulation of Rho protein signal transduction
P	GO:0007165	signal transduction	G2XNM3	GO:0031291	Ran protein signal transduction
P	GO:0007165	signal transduction	XP_001551993.1	GO:0019722	calcium-mediated signaling
P	GO:0007165	signal transduction	G2XZL7	GO:0019722	calcium-mediated signaling
P	GO:0007568	aging	G2YCS4	GO:0001319	inheritance of oxidatively modified proteins involved in replicative cell aging
P	GO:0008150	biological_process	G2XXL2	GO:1900111	positive regulation of histone H3-K9 dimethylation
P	GO:0008150	biological_process	XP_001553220.1	GO:0006972	hyperosmotic response
P	GO:0008150	biological_process	XP_001553371.1	GO:0032995	regulation of fungal-type cell wall biogenesis
P	GO:0008150	biological_process	M7TJU9	GO:0019551	glutamate catabolic process to 2-oxoglutarate
P	GO:0008150	biological_process	M7UH44	GO:0000436	carbon catabolite activation of transcription from RNA polymerase II promoter
P	GO:0008150	biological_process	G2YCS4	GO:0071218	cellular response to misfolded protein
P	GO:0008150	biological_process	G2Y0P4	GO:0033962	cytoplasmic mRNA processing body assembly
P	GO:0008150	biological_process	G2XXL2	GO:0031454	regulation of extent of heterochromatin assembly
P	GO:0008150	biological_process	M7THB7	GO:0060237	regulation of fungal-type cell wall organization
P	GO:0008150	biological_process	G2YU91	GO:0031028	septation initiation signaling
P	GO:0008150	biological_process	G2YCS4	GO:0035617	stress granule disassembly
P	GO:0008150	biological_process	G2Y0X4	GO:0034087	establishment of mitotic sister chromatid cohesion
P	GO:0008150	biological_process	G2YDK6	GO:0043085	positive regulation of catalytic activity
P	GO:0008150	biological_process	G2YIC5	GO:0043085	positive regulation of catalytic activity
P	GO:0008150	biological_process	G2YCS4	GO:0001319	inheritance of oxidatively modified proteins involved in replicative cell aging
P	GO:0008150	biological_process	M7TUZ2	GO:2000601	positive regulation of Arp2/3 complex-mediated actin nucleation
P	GO:0008150	biological_process	G2YN56	GO:0031055	chromatin remodeling at centromere
P	GO:0008150	biological_process	G2XTY7	GO:0055114	oxidation-reduction process
P	GO:0008150	biological_process	XP_001549418.1	GO:0055114	oxidation-reduction process
P	GO:0008150	biological_process	G2YD53	GO:0055114	oxidation-reduction process
[truncated: 967 more rows]
