# Supplementary material for: Proteomic study of the membrane components of signalling cascades of Botrytis cinerea controlled by phosphorylation
Source: Sci Rep. 2019 Jul 8;9:9860. doi: 10.1038/s41598-019-46270-0 (PMC6614480; doi:10.1038/s41598-019-46270-0)
Supplement: Supplementary file 6 — Supplementary table S5 [file 41598_2019_46270_MOESM6_ESM.xlsx]

## Sheet: Manuscript 
Proteomic study of the membrane components of signalling cascades of Botrytis cinerea controlled by phosphorylation.
Almudena Escobar-Niño1+, Eva Liñeiro1+, Francisco Amil2, Rafael Carrasco1, Cristina Chiva3,4, Carlos Fuentes5, Barbara Blanco-Ulate6, Jesús M. Cantoral Fernández1, Eduard Sabidó3,4, and Francisco Javier Fernández-Acero1

## Sheet: Table S5
	TCW	GLU
bfu00010 Glycolysis / Gluconeogenesis - Botrytis cinerea (2)		ko:K00161 PDHA; pyruvate dehydrogenase E1 component alpha subunit [EC:1.2.4.1]
		ko:K01835 pgm; phosphoglucomutase [EC:5.4.2.2]
bfu00020 Citrate cycle (TCA cycle) - Botrytis cinerea (1)	ko:K01958 PC; pyruvate carboxylase [EC:6.4.1.1]	ko:K00161 PDHA; pyruvate dehydrogenase E1 component alpha subunit [EC:1.2.4.1]
		ko:K01958 PC; pyruvate carboxylase [EC:6.4.1.1]
bfu00030 Pentose phosphate pathway - Botrytis cinerea (1)		ko:K01835 pgm; phosphoglucomutase [EC:5.4.2.2]
bfu00040 Pentose and glucuronate interconversions - Botrytis cinerea (2)	ko:K00008 SORD; L-iditol 2-dehydrogenase [EC:1.1.1.14]	ko:K00963 UGP2; UTP--glucose-1-phosphate uridylyltransferase [EC:2.7.7.9]
bfu00051 Fructose and mannose metabolism - Botrytis cinerea (2)	ko:K00008 SORD; L-iditol 2-dehydrogenase [EC:1.1.1.14]
bfu00052 Galactose metabolism - Botrytis cinerea (2)		ko:K00963 UGP2; UTP--glucose-1-phosphate uridylyltransferase [EC:2.7.7.9]
		ko:K01835 pgm; phosphoglucomutase [EC:5.4.2.2]
bfu00230 Purine metabolism - Botrytis cinerea (1)		ko:K01835 pgm; phosphoglucomutase [EC:5.4.2.2]
bfu00330 Arginine and proline metabolism - Botrytis cinerea (1)	ko:K00819 rocD; ornithine--oxo-acid transaminase [EC:2.6.1.13]
bfu00380 Tryptophan metabolism - Botrytis cinerea (4)	ko:K03781 katE; catalase [EC:1.11.1.6]
bfu00440 Phosphonate and phosphinate metabolism - Botrytis cinerea (1)	ko:K00968 PCYT1; choline-phosphate cytidylyltransferase [EC:2.7.7.15]
bfu00500 Starch and sucrose metabolism - Botrytis cinerea (2)	ko:K00688 PYG; glycogen phosphorylase [EC:2.4.1.1]	ko:K00963 UGP2; UTP--glucose-1-phosphate uridylyltransferase [EC:2.7.7.9]
	ko:K00693 GYS; glycogen synthase [EC:2.4.1.11]	ko:K01835 pgm; phosphoglucomutase [EC:5.4.2.2]
bfu00510 N-Glycan biosynthesis - Botrytis cinerea (1)		ko:K03848 ALG6; alpha-1,3-glucosyltransferase [EC:2.4.1.267]
bfu00520 Amino sugar and nucleotide sugar metabolism - Botrytis cinerea (1)	ko:K02564 nagB; glucosamine-6-phosphate deaminase [EC:3.5.99.6]	ko:K00963 UGP2; UTP--glucose-1-phosphate uridylyltransferase [EC:2.7.7.9]
		ko:K01835 pgm; phosphoglucomutase [EC:5.4.2.2]
bfu00564 Glycerophospholipid metabolism - Botrytis cinerea (3)	ko:K00006 GPD1; glycerol-3-phosphate dehydrogenase (NAD+) [EC:1.1.1.8]	ko:K14676 NTE; lysophospholipid hydrolase [EC:3.1.1.5]
	ko:K00866 CKI1; choline kinase [EC:2.7.1.32]
	ko:K00968 PCYT1; choline-phosphate cytidylyltransferase [EC:2.7.7.15]
bfu00620 Pyruvate metabolism - Botrytis cinerea (1)	ko:K01958 PC; pyruvate carboxylase [EC:6.4.1.1]	ko:K00161 PDHA; pyruvate dehydrogenase E1 component alpha subunit [EC:1.2.4.1]
		ko:K01958 PC; pyruvate carboxylase [EC:6.4.1.1]
bfu00630 Glyoxylate and dicarboxylate metabolism - Botrytis cinerea (4)	ko:K03781 katE; catalase [EC:1.11.1.6]
bfu00760 Nicotinate and nicotinamide metabolism - Botrytis cinerea (1)		ko:K06210 NMNAT; nicotinamide mononucleotide adenylyltransferase [EC:2.7.7.1 2.7.7.18]
bfu00770 Pantothenate and CoA biosynthesis - Botrytis cinerea (1)		ko:K09680 coaW; type II pantothenate kinase [EC:2.7.1.33]
bfu00920 Sulfur metabolism - Botrytis cinerea (1)	ko:K00381 cysI; sulfite reductase (NADPH) hemoprotein beta-component [EC:1.8.1.2]
bfu01100 Metabolic pathways - Botrytis cinerea (10)	ko:K00008 SORD; L-iditol 2-dehydrogenase [EC:1.1.1.14]	ko:K00161 PDHA; pyruvate dehydrogenase E1 component alpha subunit [EC:1.2.4.1]
	ko:K00381 cysI; sulfite reductase (NADPH) hemoprotein beta-component [EC:1.8.1.2]	ko:K00963 UGP2; UTP--glucose-1-phosphate uridylyltransferase [EC:2.7.7.9]
	ko:K00688 PYG; glycogen phosphorylase [EC:2.4.1.1]	ko:K01835 pgm; phosphoglucomutase [EC:5.4.2.2]
	ko:K00693 GYS; glycogen synthase [EC:2.4.1.11]	ko:K01958 PC; pyruvate carboxylase [EC:6.4.1.1]
	ko:K00819 rocD; ornithine--oxo-acid transaminase [EC:2.6.1.13]	ko:K03848 ALG6; alpha-1,3-glucosyltransferase [EC:2.4.1.267]
	ko:K00866 CKI1; choline kinase [EC:2.7.1.32]	ko:K06210 NMNAT; nicotinamide mononucleotide adenylyltransferase [EC:2.7.7.1 2.7.7.18]
	ko:K00968 PCYT1; choline-phosphate cytidylyltransferase [EC:2.7.7.15]	ko:K09680 coaW; type II pantothenate kinase [EC:2.7.1.33]
	ko:K01958 PC; pyruvate carboxylase [EC:6.4.1.1]
	ko:K02564 nagB; glucosamine-6-phosphate deaminase [EC:3.5.99.6]
bfu01110 Biosynthesis of secondary metabolites - Botrytis cinerea (7)	ko:K00006 GPD1; glycerol-3-phosphate dehydrogenase (NAD+) [EC:1.1.1.8]	ko:K00161 PDHA; pyruvate dehydrogenase E1 component alpha subunit [EC:1.2.4.1]
	ko:K00688 PYG; glycogen phosphorylase [EC:2.4.1.1]	ko:K01835 pgm; phosphoglucomutase [EC:5.4.2.2]
	ko:K00819 rocD; ornithine--oxo-acid transaminase [EC:2.6.1.13]
	ko:K03781 katE; catalase [EC:1.11.1.6]
bfu01130 Biosynthesis of antibiotics - Botrytis cinerea (5)	ko:K00819 rocD; ornithine--oxo-acid transaminase [EC:2.6.1.13]	ko:K00161 PDHA; pyruvate dehydrogenase E1 component alpha subunit [EC:1.2.4.1]
	ko:K03781 katE; catalase [EC:1.11.1.6]	ko:K00963 UGP2; UTP--glucose-1-phosphate uridylyltransferase [EC:2.7.7.9]
		ko:K01835 pgm; phosphoglucomutase [EC:5.4.2.2]
bfu01200 Carbon metabolism - Botrytis cinerea (5)	ko:K01958 PC; pyruvate carboxylase [EC:6.4.1.1]	ko:K00161 PDHA; pyruvate dehydrogenase E1 component alpha subunit [EC:1.2.4.1]
	ko:K03781 katE; catalase [EC:1.11.1.6]	ko:K01958 PC; pyruvate carboxylase [EC:6.4.1.1]
bfu01230 Biosynthesis of amino acids - Botrytis cinerea (1)	ko:K01958 PC; pyruvate carboxylase [EC:6.4.1.1]	ko:K01958 PC; pyruvate carboxylase [EC:6.4.1.1]
bfu03008 Ribosome biogenesis in eukaryotes - Botrytis cinerea (3)	ko:K14539 LSG1; large subunit GTPase 1 [EC:3.6.1.-]
	ko:K14544 UTP22; U3 small nucleolar RNA-associated protein 22
	ko:K14558 PWP2; periodic tryptophan protein 2
bfu03010 Ribosome - Botrytis cinerea (4)	ko:K02941 RP-LP0; large subunit ribosomal protein LP0
	ko:K02942 RP-LP1; large subunit ribosomal protein LP1
	ko:K02951 RP-S12e; small subunit ribosomal protein S12e
	ko:K02989 RP-S5e; small subunit ribosomal protein S5e
bfu03013 RNA transport - Botrytis cinerea (6)	ko:K03113 EIF1; translation initiation factor 1
	ko:K03240 EIF2B5; translation initiation factor eIF-2B subunit epsilon
	ko:K03245 EIF3J; translation initiation factor 3 subunit J
	ko:K03252 EIF3C; translation initiation factor 3 subunit C
	ko:K12160 SUMO; small ubiquitin-related modifier
bfu03015 mRNA surveillance pathway - Botrytis cinerea (1)	ko:K14408 CSTF3; cleavage stimulation factor subunit 3	ko:K06269 PPP1C; serine/threonine-protein phosphatase PP1 catalytic subunit [EC:3.1.3.16]
bfu03022 Basal transcription factors - Botrytis cinerea (1)		ko:K02202 CDK7; cyclin-dependent kinase 7 [EC:2.7.11.22 2.7.11.23]
bfu03030 DNA replication - Botrytis cinerea (1)	ko:K10754 RFC1; replication factor C subunit 1
bfu03040 Spliceosome - Botrytis cinerea (1)	ko:K12828 SF3B1; splicing factor 3B subunit 1
bfu03050 Proteasome - Botrytis cinerea (4)	ko:K02727 PSMA3; 20S proteasome subunit alpha 7 [EC:3.4.25.1]
	ko:K03032 PSMD1; 26S proteasome regulatory subunit N2
	ko:K03033 PSMD3; 26S proteasome regulatory subunit N3
	ko:K03065 PSMC3; 26S proteasome regulatory subunit T5
bfu03420 Nucleotide excision repair - Botrytis cinerea (1)	ko:K10754 RFC1; replication factor C subunit 1	ko:K02202 CDK7; cyclin-dependent kinase 7 [EC:2.7.11.22 2.7.11.23]
bfu03430 Mismatch repair - Botrytis cinerea (2)	ko:K08737 MSH6; DNA mismatch repair protein MSH6
	ko:K10754 RFC1; replication factor C subunit 1
bfu04011 MAPK signaling pathway - yeast - Botrytis cinerea (8)	ko:K00006 GPD1; glycerol-3-phosphate dehydrogenase (NAD+) [EC:1.1.1.8]	ko:K02218 CSNK1; casein kinase 1 [EC:2.7.11.1]
	ko:K03781 katE; catalase [EC:1.11.1.6]	ko:K04441 P38; p38 MAP kinase [EC:2.7.11.24]
	ko:K04441 P38; p38 MAP kinase [EC:2.7.11.24]	ko:K06276 PDPK1; 3-phosphoinositide dependent protein kinase-1 [EC:2.7.11.1]
	ko:K11227 PBS2; mitogen-activated protein kinase kinase [EC:2.7.12.2]
	ko:K19845 SAC7; GTPase-activating protein SAC7
bfu04111 Cell cycle - yeast - Botrytis cinerea (3)	ko:K06670 SCC1; cohesin complex subunit SCC1
	ko:K06676 BRRN1; condensin complex subunit 2
	ko:K06678 YCG1; condensin complex subunit 3
bfu04113 Meiosis - yeast - Botrytis cinerea (1)		ko:K06269 PPP1C; serine/threonine-protein phosphatase PP1 catalytic subunit [EC:3.1.3.16]
bfu04120 Ubiquitin mediated proteolysis - Botrytis cinerea (1)	ko:K10592 HUWE1; E3 ubiquitin-protein ligase HUWE1 [EC:2.3.2.26]
bfu04136 Autophagy - other - Botrytis cinerea (1)		ko:K08343 ATG3; ubiquitin-like-conjugating enzyme ATG3
bfu04138 Autophagy - yeast - Botrytis cinerea (1)	ko:K20177 VPS3; vacuolar protein sorting-associated protein 3	ko:K06902 UMF1; MFS transporter, UMF1 family
		ko:K08329 ATG17; autophagy-related protein 17
		ko:K08343 ATG3; ubiquitin-like-conjugating enzyme ATG3
		ko:K14209 SLC36A; solute carrier family 36 (proton-coupled amino acid transporter)
		ko:K20184 VPS41; vacuolar protein sorting-associated protein 41
bfu04139 Mitophagy - yeast - Botrytis cinerea (2)	ko:K04441 P38; p38 MAP kinase [EC:2.7.11.24]	ko:K04441 P38; p38 MAP kinase [EC:2.7.11.24]
	ko:K11227 PBS2; mitogen-activated protein kinase kinase [EC:2.7.12.2]
bfu04141 Protein processing in endoplasmic reticulum - Botrytis cinerea (3)	ko:K08852 ERN1; serine/threonine-protein kinase/endoribonuclease IRE1 [EC:2.7.11.1 3.1.26.-]
	ko:K14005 SEC31; protein transport protein SEC31
	ko:K14016 UFD1; ubiquitin fusion degradation protein 1
bfu04144 Endocytosis - Botrytis cinerea (1)	ko:K12472 EPS15; epidermal growth factor receptor substrate 15	ko:K18442 ARFGEF; brefeldin A-inhibited guanine nucleotide-exchange protein
bfu04145 Phagosome - Botrytis cinerea (1)	ko:K10089 M6PR; cation-dependent mannose-6-phosphate receptor
bfu04146 Peroxisome - Botrytis cinerea (4)	ko:K03781 katE; catalase [EC:1.11.1.6]
bfu04933 AGE-RAGE signalling pathway in diabetic complications - Botrytis cinerea (1)	ko:K04441 P38; p38 MAP kinase [EC:2.7.11.24]	ko:K04441 P38; p38 MAP kinase [EC:2.7.11.24]
Table S5. Reference pathway mapped in B. cinerea by Search&Color Pathway
